# Supplementary material for: Reverse Weak Polarity‐Induced Ordered Layer Control for Enhanced Second‐Harmonic Generation in Ultraviolet Nonlinear Optical Crystals
Source: Adv Sci (Weinh). 2026 May 11;13(43):e75642. doi: 10.1002/advs.75642 (PMC13335983; doi:10.1002/advs.75642)
Supplement: Supplementary file 2 — Supporting data: advs75642‐sup‐0002‐Data.zip. [file ADVS-13-e75642-s001.zip]

Archive with 3 entries (3 files):
- YCN_2.cif
- GCN_2.cif
- LCN_2.cif
