# Supplementary material for: Reverse Weak Polarity‐Induced Ordered Layer Control for Enhanced Second‐Harmonic Generation in Ultraviolet Nonlinear Optical Crystals
Source: Adv Sci (Weinh). 2026 May 11;13(43):e75642. doi: 10.1002/advs.75642 (PMC13335983; doi:10.1002/advs.75642)
Supplement: Supplementary file 2 — Supporting data: advs75642‐sup‐0002‐Data.zip. [file ADVS-13-e75642-s001.zip › YCN_2.cif]

 
data_7507e_auto
 
_audit_creation_method            'SHELXL-2018/1'
_shelx_SHELXL_version_number      '2018/1'
_chemical_name_systematic         ?
_chemical_name_common             ?
_chemical_melting_point           ?
_chemical_formula_moiety          ?
_chemical_formula_sum
 'C3 H10 N O11 Y' 
_chemical_formula_weight          325.03

loop_
 _atom_type_symbol
 _atom_type_description
 _atom_type_scat_dispersion_real
 _atom_type_scat_dispersion_imag
 _atom_type_scat_source
 'C'  'C'   0.0033   0.0016
 'International Tables Vol C Tables 4.2.6.8 and 6.1.1.4'
 'H'  'H'   0.0000   0.0000
 'International Tables Vol C Tables 4.2.6.8 and 6.1.1.4'
 'N'  'N'   0.0061   0.0033
 'International Tables Vol C Tables 4.2.6.8 and 6.1.1.4'
 'O'  'O'   0.0106   0.0060
 'International Tables Vol C Tables 4.2.6.8 and 6.1.1.4'
 'Y'  'Y'  -2.7962   3.5667
 'International Tables Vol C Tables 4.2.6.8 and 6.1.1.4'
 
_space_group_crystal_system       orthorhombic
_space_group_IT_number            31
_space_group_name_H-M_alt         'P m n 21'
_space_group_name_Hall            'P 2ac -2'
 
_shelx_space_group_comment
;
The symmetry employed for this shelxl refinement is uniquely defined
by the following loop, which should always be used as a source of
symmetry information in preference to the above space-group names.
They are only intended as comments.
;
 
loop_
 _space_group_symop_operation_xyz
 'x, y, z'
 '-x+1/2, -y, z+1/2'
 '-x, y, z'
 'x+1/2, -y, z+1/2'
 
_cell_length_a                    8.0577(3)
_cell_length_b                    6.6990(2)
_cell_length_c                    9.1976(3)
_cell_angle_alpha                 90
_cell_angle_beta                  90
_cell_angle_gamma                 90
_cell_volume                      496.47(3)
_cell_formula_units_Z             2
_cell_measurement_temperature     100(2)
_cell_measurement_reflns_used     7381
_cell_measurement_theta_min       3.0240
_cell_measurement_theta_max       31.2060
 
_exptl_crystal_description        'Prism'
_exptl_crystal_colour             'Colorless'
_exptl_crystal_density_meas       ?
_exptl_crystal_density_method     ?
_exptl_crystal_density_diffrn     2.174          
_exptl_crystal_F_000              324
_exptl_transmission_factor_min    ?
_exptl_transmission_factor_max    ?
_exptl_crystal_size_max           0.0500
_exptl_crystal_size_mid           0.0300
_exptl_crystal_size_min           0.0200
_exptl_absorpt_coefficient_mu     5.929
_shelx_estimated_absorpt_T_min    ?
_shelx_estimated_absorpt_T_max    ?
_exptl_absorpt_correction_type    ?
_exptl_absorpt_correction_T_min   ?
_exptl_absorpt_correction_T_max   ?
_exptl_absorpt_process_details    ?
_exptl_absorpt_special_details    ?
_diffrn_ambient_temperature       100(2)
_diffrn_radiation_wavelength      0.71073
_diffrn_radiation_type            MoK\a
_diffrn_source                    ?
_diffrn_measurement_device_type   'XtaLAB Synergy R, HyPix'
_diffrn_measurement_method        ?
_diffrn_detector_area_resol_mean  ?
_diffrn_reflns_number             11739
_diffrn_reflns_av_unetI/netI      0.0473
_diffrn_reflns_av_R_equivalents   0.0932
_diffrn_reflns_limit_h_min        -11
_diffrn_reflns_limit_h_max        11
_diffrn_reflns_limit_k_min        -9
_diffrn_reflns_limit_k_max        9
_diffrn_reflns_limit_l_min        -12
_diffrn_reflns_limit_l_max        13
_diffrn_reflns_theta_min          3.041
_diffrn_reflns_theta_max          31.355
_diffrn_reflns_theta_full         25.242
_diffrn_measured_fraction_theta_max   0.961
_diffrn_measured_fraction_theta_full  1.000
_diffrn_reflns_Laue_measured_fraction_max    0.961
_diffrn_reflns_Laue_measured_fraction_full   1.000
_diffrn_reflns_point_group_measured_fraction_max   0.930
_diffrn_reflns_point_group_measured_fraction_full  1.000
_reflns_number_total              1616
_reflns_number_gt                 1550
_reflns_threshold_expression      'I > 2\s(I)'
_reflns_Friedel_coverage          0.836
_reflns_Friedel_fraction_max      0.895
_reflns_Friedel_fraction_full     1.000
 
_reflns_special_details
;
 Reflections were merged by SHELXL according to the crystal
 class for the calculation of statistics and refinement.
 
 _reflns_Friedel_fraction is defined as the number of unique
 Friedel pairs measured divided by the number that would be
 possible theoretically, ignoring centric projections and
 systematic absences.
;
 
_computing_data_collection        ?
_computing_cell_refinement        ?
_computing_data_reduction         ?
_computing_structure_solution     ?
_computing_structure_refinement 'SHELXL-2018/1 (Sheldrick, 2018)'
_computing_molecular_graphics     ?
_computing_publication_material   ?
_refine_special_details           ?
_refine_ls_structure_factor_coef  Fsqd
_refine_ls_matrix_type            full
_refine_ls_weighting_scheme       calc
_refine_ls_weighting_details
'w=1/[\s^2^(Fo^2^)+(0.0364P)^2^] where P=(Fo^2^+2Fc^2^)/3'
_atom_sites_solution_primary      ?
_atom_sites_solution_secondary    ?
_atom_sites_solution_hydrogens    mixed
_refine_ls_hydrogen_treatment     mixed
_refine_ls_extinction_method      'SHELXL-2018/1 (Sheldrick 2018)'
_refine_ls_extinction_coef        0.062(6)
_refine_ls_extinction_expression
 'Fc^*^=kFc[1+0.001xFc^2^\l^3^/sin(2\q)]^-1/4^'
_refine_ls_abs_structure_details
;
 Flack x determined using 679 quotients [(I+)-(I-)]/[(I+)+(I-)]
 (Parsons, Flack and Wagner, Acta Cryst. B69 (2013) 249-259).
;
_refine_ls_abs_structure_Flack    -0.044(6)
_chemical_absolute_configuration  ?
_refine_ls_number_reflns          1616
_refine_ls_number_parameters      90
_refine_ls_number_restraints      1
_refine_ls_R_factor_all           0.0323
_refine_ls_R_factor_gt            0.0308
_refine_ls_wR_factor_ref          0.0716
_refine_ls_wR_factor_gt           0.0711
_refine_ls_goodness_of_fit_ref    1.130
_refine_ls_restrained_S_all       1.129
_refine_ls_shift/su_max           0.000
_refine_ls_shift/su_mean          0.000
 
loop_
 _atom_site_label
 _atom_site_type_symbol
 _atom_site_fract_x
 _atom_site_fract_y
 _atom_site_fract_z
 _atom_site_U_iso_or_equiv
 _atom_site_adp_type
 _atom_site_occupancy
 _atom_site_site_symmetry_order  
 _atom_site_calc_flag
 _atom_site_refinement_flags_posn
 _atom_site_refinement_flags_adp
 _atom_site_refinement_flags_occupancy
 _atom_site_disorder_assembly
 _atom_site_disorder_group
Y1 Y -0.500000 0.01720(5) -0.61017(10) 0.00627(16) Uani 1 2 d S T P . .
O5 O -0.500000 -0.3225(6) -0.6990(5) 0.0180(8) Uani 1 2 d S T P . .
H5 H -0.393782 -0.401345 -0.674831 0.027 Uiso 1 1 d R U . . .
O3 O -0.3255(4) 0.0524(5) -0.8116(3) 0.0107(5) Uani 1 1 d . . . . .
O2 O -0.3326(4) 0.3033(5) -0.5682(4) 0.0231(8) Uani 1 1 d . . . . .
H2A H -0.353952 0.358040 -0.479735 0.035 Uiso 1 1 d R U . . .
O4 O -0.2595(4) -0.1329(5) -0.5349(3) 0.0252(8) Uani 1 1 d . . . . .
O7 O 0.000000 -0.6813(6) -0.6542(4) 0.0123(8) Uani 1 2 d S T P . .
N1 N 0.000000 -0.5731(7) -0.7677(5) 0.0123(9) Uani 1 2 d S T P . .
O1 O -0.500000 0.0657(7) -0.3540(4) 0.0114(7) Uani 1 2 d S T P . .
H1 H -0.405268 0.013639 -0.299356 0.017 Uiso 1 1 d R U . . .
C1 C -0.1565(4) -0.1382(5) -0.4328(4) 0.0114(7) Uani 1 1 d . . . . .
C2 C 0.000000 -0.2573(8) -0.4612(6) 0.0094(10) Uani 1 2 d S T P . .
H2C H 0.000000 -0.302894 -0.563572 0.011 Uiso 1 2 calc R U P . .
H2D H -0.000001 -0.377220 -0.398253 0.011 Uiso 1 2 calc R U P . .
O6 O -0.1337(6) -0.5196(6) -0.8204(6) 0.0427(14) Uani 1 1 d . . . . .
H2B H -0.252(10) 0.292(16) -0.577(11) 0.09(3) Uiso 1 1 d . . . . .
 
loop_
 _atom_site_aniso_label
 _atom_site_aniso_U_11
 _atom_site_aniso_U_22
 _atom_site_aniso_U_33
 _atom_site_aniso_U_23
 _atom_site_aniso_U_13
 _atom_site_aniso_U_12
Y1 0.0049(2) 0.0075(2) 0.0064(2) 0.0000(3) 0.000 0.000
O5 0.024(2) 0.0106(18) 0.020(2) -0.0017(15) 0.000 0.000
O3 0.0097(14) 0.0134(12) 0.0089(12) 0.0017(10) 0.0016(10) 0.0028(11)
O2 0.0144(15) 0.0294(17) 0.0253(17) -0.0175(12) 0.0109(11) -0.0113(14)
O4 0.0207(16) 0.0383(19) 0.0167(15) -0.0144(14) -0.0105(12) 0.0203(13)
O7 0.0133(18) 0.0127(18) 0.0110(17) 0.0033(13) 0.000 0.000
N1 0.017(2) 0.0080(19) 0.012(2) 0.0001(17) 0.000 0.000
O1 0.0101(18) 0.0155(18) 0.0085(17) 0.0008(15) 0.000 0.000
C1 0.0109(17) 0.0109(17) 0.0124(16) -0.0021(14) -0.0016(13) 0.0034(13)
C2 0.008(2) 0.008(2) 0.013(3) -0.0003(17) 0.000 0.000
O6 0.029(2) 0.050(3) 0.049(3) 0.037(2) -0.030(2) -0.0232(18)
 
_geom_special_details
;
 All esds (except the esd in the dihedral angle between two l.s. planes)
 are estimated using the full covariance matrix.  The cell esds are taken
 into account individually in the estimation of esds in distances, angles
 and torsion angles; correlations between esds in cell parameters are only
 used when they are defined by crystal symmetry.  An approximate (isotropic)
 treatment of cell esds is used for estimating esds involving l.s. planes.
;
 
loop_
 _geom_bond_atom_site_label_1
 _geom_bond_atom_site_label_2
 _geom_bond_distance
 _geom_bond_site_symmetry_2
 _geom_bond_publ_flag
Y1 O4 2.291(3) . ?
Y1 O4 2.291(3) 3_455 ?
Y1 O3 2.338(3) 3_455 ?
Y1 O3 2.338(3) . ?
Y1 O2 2.375(3) . ?
Y1 O2 2.376(3) 3_455 ?
Y1 O1 2.379(4) . ?
Y1 O5 2.418(4) . ?
O5 H5 1.0302 . ?
O3 C1 1.263(5) 2_454 ?
O2 H2A 0.9092 . ?
O2 H2B 0.66(8) . ?
O4 C1 1.254(5) . ?
O7 N1 1.271(6) . ?
N1 O6 1.235(5) . ?
N1 O6 1.235(5) 3 ?
O1 H1 0.9782 . ?
C1 C2 1.515(5) . ?
C2 H2C 0.9900 . ?
C2 H2D 0.9900 . ?
 
loop_
 _geom_angle_atom_site_label_1
 _geom_angle_atom_site_label_2
 _geom_angle_atom_site_label_3
 _geom_angle
 _geom_angle_site_symmetry_1
 _geom_angle_site_symmetry_3
 _geom_angle_publ_flag
O4 Y1 O4 115.57(19) . 3_455 ?
O4 Y1 O3 142.45(11) . 3_455 ?
O4 Y1 O3 76.99(11) 3_455 3_455 ?
O4 Y1 O3 76.99(11) . . ?
O4 Y1 O3 142.45(11) 3_455 . ?
O3 Y1 O3 73.97(14) 3_455 . ?
O4 Y1 O2 79.90(14) . . ?
O4 Y1 O2 141.78(12) 3_455 . ?
O3 Y1 O2 112.89(13) 3_455 . ?
O3 Y1 O2 72.88(11) . . ?
O4 Y1 O2 141.78(12) . 3_455 ?
O4 Y1 O2 79.90(14) 3_455 3_455 ?
O3 Y1 O2 72.88(11) 3_455 3_455 ?
O3 Y1 O2 112.89(13) . 3_455 ?
O2 Y1 O2 69.21(18) . 3_455 ?
O4 Y1 O1 76.14(9) . . ?
O4 Y1 O1 76.14(9) 3_455 . ?
O3 Y1 O1 140.46(8) 3_455 . ?
O3 Y1 O1 140.46(8) . . ?
O2 Y1 O1 74.27(12) . . ?
O2 Y1 O1 74.27(12) 3_455 . ?
O4 Y1 O5 71.88(10) . . ?
O4 Y1 O5 71.88(10) 3_455 . ?
O3 Y1 O5 80.04(11) 3_455 . ?
O3 Y1 O5 80.04(11) . . ?
O2 Y1 O5 144.52(9) . . ?
O2 Y1 O5 144.52(9) 3_455 . ?
O1 Y1 O5 117.61(15) . . ?
Y1 O5 H5 114.2 . . ?
C1 O3 Y1 132.6(2) 2_454 . ?
Y1 O2 H2A 111.3 . . ?
Y1 O2 H2B 117(9) . . ?
H2A O2 H2B 109.9 . . ?
C1 O4 Y1 143.0(3) . . ?
O6 N1 O6 121.5(6) . 3 ?
O6 N1 O7 119.2(3) . . ?
O6 N1 O7 119.2(3) 3 . ?
Y1 O1 H1 117.4 . . ?
O4 C1 O3 124.9(3) . 2_455 ?
O4 C1 C2 115.9(3) . . ?
O3 C1 C2 119.2(3) 2_455 . ?
C1 C2 C1 112.7(4) . 3 ?
C1 C2 H2C 109.1 . . ?
C1 C2 H2C 109.1 3 . ?
C1 C2 H2D 109.1 . . ?
C1 C2 H2D 109.1 3 . ?
H2C C2 H2D 107.8 . . ?
 
loop_
 _geom_torsion_atom_site_label_1
 _geom_torsion_atom_site_label_2
 _geom_torsion_atom_site_label_3
 _geom_torsion_atom_site_label_4
 _geom_torsion
 _geom_torsion_site_symmetry_1
 _geom_torsion_site_symmetry_2
 _geom_torsion_site_symmetry_3
 _geom_torsion_site_symmetry_4
 _geom_torsion_publ_flag
Y1 O4 C1 O3 8.7(7) . . . 2_455 ?
Y1 O4 C1 C2 -171.0(4) . . . . ?
O4 C1 C2 C1 126.8(4) . . . 3 ?
O3 C1 C2 C1 -53.0(6) 2_455 . . 3 ?
 
_refine_diff_density_max    0.847
_refine_diff_density_min   -1.559
_refine_diff_density_rms    0.125

_shelx_res_file
;
TITL 7507E_auto in Pmn21 #31
    7507e_auto.res
    created by SHELXL-2018/1 at 19:48:11 on 03-Jun-2025
REM reset to Pmn21 #31
CELL 0.71073 8.057743 6.699003 9.197552 90 90 90
ZERR 2 0.000253 0.000216 0.000311 0 0 0
LATT -1
SYMM 0.5-X,-Y,0.5+Z
SYMM -X,+Y,+Z
SYMM 0.5+X,-Y,0.5+Z
SFAC C H N O Y
UNIT 6 20 2 22 2

L.S. 20
PLAN  15
TEMP -173
CONF
fmap 2
acta
MORE -1
BOND $H
REM <olex2.extras>
REM <HklSrc "%.\\olex2\\history.hkl">
REM </olex2.extras>

WGHT    0.036400
EXTI    0.061503
FVAR       8.34444
Y1    5   -0.500000    0.017199   -0.610173    10.50000    0.00489    0.00752 =
         0.00640    0.00005    0.00000    0.00000
O5    4   -0.500000   -0.322452   -0.699008    10.50000    0.02363    0.01056 =
         0.01974   -0.00167    0.00000    0.00000
AFIX   7
H5    2   -0.393782   -0.401345   -0.674831    11.00000   -1.50000
AFIX   0
O3    4   -0.325478    0.052392   -0.811562    11.00000    0.00969    0.01342 =
         0.00885    0.00167    0.00160    0.00275
O2    4   -0.332567    0.303326   -0.568237    11.00000    0.01442    0.02940 =
         0.02534   -0.01755    0.01094   -0.01128
AFIX   7
H2A   2   -0.353952    0.358040   -0.479735    11.00000   -1.50000
AFIX   0
O4    4   -0.259461   -0.132941   -0.534864    11.00000    0.02069    0.03831 =
         0.01674   -0.01439   -0.01047    0.02028

O7    4    0.000000   -0.681324   -0.654240    10.50000    0.01332    0.01266 =
         0.01098    0.00331    0.00000    0.00000
N1    3    0.000000   -0.573074   -0.767700    10.50000    0.01710    0.00802 =
         0.01176    0.00015    0.00000    0.00000
O1    4   -0.500000    0.065740   -0.353980    10.50000    0.01015    0.01549 =
         0.00847    0.00078    0.00000    0.00000
AFIX   7
H1    2   -0.405268    0.013639   -0.299356    11.00000   -1.50000
AFIX   0
C1    1   -0.156491   -0.138238   -0.432779    11.00000    0.01088    0.01093 =
         0.01236   -0.00209   -0.00159    0.00344
C2    1    0.000000   -0.257323   -0.461180    10.50000    0.00770    0.00751 =
         0.01289   -0.00030    0.00000    0.00000
AFIX  23
H2C   2    0.000000   -0.302894   -0.563572    10.50000   -1.20000
H2D   2   -0.000001   -0.377220   -0.398253    10.50000   -1.20000
AFIX   0

O6    4   -0.133713   -0.519630   -0.820426    11.00000    0.02919    0.04989 =
         0.04903    0.03687   -0.02975   -0.02317
H2B   2   -0.251872    0.292346   -0.576966    11.00000    0.08883
HKLF 4


REM  7507E_auto in Pmn21 #31
REM R1 =  0.0308 for    1550 Fo > 4sig(Fo)  and  0.0323 for all    1616 data
REM     90 parameters refined using      1 restraints

END

WGHT      0.0364      0.0000

REM Highest difference peak  0.847,  deepest hole -1.559,  1-sigma level  0.125
Q1    1  -0.5784  0.1002 -0.6038  11.00000  0.05    0.85
Q2    1  -0.5000  0.0180 -0.4580  10.50000  0.05    0.73
Q3    1  -0.5000  0.0125 -0.7557  10.50000  0.05    0.65
Q4    1  -0.5686 -0.0666 -0.6111  11.00000  0.05    0.61
Q5    1  -0.5000  0.0836 -0.5114  10.50000  0.05    0.53
Q6    1  -0.5000 -0.0844 -0.8193  10.50000  0.05    0.51
Q7    1   0.1525 -0.4976 -0.4132  11.00000  0.05    0.48
Q8    1  -0.0749 -0.5884 -0.8473  11.00000  0.05    0.46
Q9    1   0.0695 -0.2005 -0.4531  11.00000  0.05    0.45
Q10   1  -0.5603 -0.1396 -0.5433  11.00000  0.05    0.45
Q11   1  -0.5556 -0.1407 -0.6679  11.00000  0.05    0.44
Q12   1  -0.5000  0.1396 -0.4168  10.50000  0.05    0.43
Q13   1   0.0000 -0.2759 -0.2420  10.50000  0.05    0.40
Q14   1   0.1070 -0.5011 -0.4446  11.00000  0.05    0.39
Q15   1  -0.3018 -0.1920 -0.5285  11.00000  0.05    0.38
;
_shelx_res_checksum   98147

_shelx_hkl_file
;
   0   0 -12 45579.3 5061.79   6
   0   0 -11-513.301 1772.33   6
   0   0 -10 55292.3 5400.78   6
   0   0 -10 61806.6 5275.31   7
   0   0  -9 305.097 1092.84   7
   0   0  -9 549.425 580.848  12
   0   0  -9-131.488 1272.94   6
   0   0  -8 14790.3 1755.99   7
   0   0  -8 10263.8 1164.50  12
   0   0  -8 12076.2 1881.50   6
   0   0  -7 426.255 780.991   7
   0   0  -7-300.404 458.636  12
   0   0  -7-96.1801 930.962   6
   0   0  -6 112099. 7697.62   7
   0   0  -6 101781. 7351.15  12
   0   0  -6 108793. 7917.66   6
   0   0  -5 192.984 609.115   6
   0   0  -5-167.026 594.752   2
   0   0  -5 230.290 520.529   7
   0   0  -5 396.846 318.250  12
   0   0  -4 390765. 23349.5   2
   0   0  -4 336900. 23337.0   6
   0   0  -4 363943. 23209.1   7
   0   0  -4 315151. 23014.2  12
   0   0  -3-132.884 319.209   2
   0   0  -3 25.6009 254.877   7
   0   0  -3 327.443 388.542   6
   0   0  -2 121906. 8174.84   7
   0   0  -2 117356. 8241.87   6
   0   0  -1 11.5101 94.9058   6
   0   0  -1 89.2920 83.0798   7
   0   0   1 166.412 112.897   2
   0   0   1 142.125 115.553   6
   0   0   1 36.8391 102.406  14
   0   0   2 126324. 8409.24   2
   0   0   2 119462. 8328.46   7
   0   0   2 123881. 8429.27  14
   0   0   3 362.067 306.934   2
   0   0   3-142.014 325.842  14
   0   0   4 449170. 30406.8   2
   0   0   5 379.627 599.132  15
   0   0   5 110.289 564.043   2
   0   0   6 86600.0 6477.16   2
   0   0   7 232.108 836.162   2
   0   0   8 43922.8 3872.59   2
   0   0   9-337.769 1151.19   5
   0   0   9 201.688 1139.24   2
   0   0  10 36122.4 3936.27   5
   0   0  10 44860.5 3991.60   2
   0   0  11 278.086 1528.42   5
   0   0  11-242.951 1379.59   2
   0   0  12 32702.9 3956.90   5
   0   0  12 41959.2 4048.76   2
   0  -1 -12 42729.8 4909.51   6
   0   1 -12 46344.8 5048.44   6
   0   1 -11 5665.70 2038.98   7
   0   1 -11 5552.50 2127.87   6
   0  -1 -11 4019.40 1989.79   6
   0  -1 -10 89358.4 7236.80   7
   0   1 -10 94197.9 7680.42   6
   0  -1 -10 87656.1 7554.62   6
   0   1 -10 91988.6 7409.61   7
   0  -1  -9 2468.35 1176.49   7
   0   1  -9 2452.53 1370.11   7
   0   1  -9 3368.45 1612.90   6
   0  -1  -9 2946.09 1497.80   6
   0  -1  -9 3239.43 882.402  12
   0  -1  -8 51795.7 4645.24   6
   0   1  -8 52693.0 4723.20   6
   0  -1  -8 40096.4 3962.49  12
   0   1  -8 52194.9 3673.26  12
   0  -1  -8 55535.7 4436.99   7
   0   1  -8 54404.9 4535.36   7
   0   1  -8 58110.5 3728.54  12
   0   1  -7 7335.58 710.778  12
   0  -1  -7 6475.90 1383.54   6
   0  -1  -7 6097.80 1006.68  12
   0   1  -7 9419.89 824.276  12
   0   1  -7 9222.92 1386.72   7
   0  -1  -7 7017.52 1188.39   7
   0   1  -6 85231.4 6404.58   7
   0  -1  -6 88550.9 6558.77   6
   0   1  -6 95952.9 5955.86  12
   0   1  -6 82436.4 5843.67  12
   0  -1  -6 76105.1 6115.72  12
   0  -1  -6 83949.8 6254.64   7
   0   1  -5 63090.7 4647.53   7
   0  -1  -5 62655.7 4489.25   7
   0  -1  -5 59133.4 4677.83   6
   0   1  -5 60589.4 4143.18   1
   0   1  -5 58575.5 4601.08   2
   0  -1  -5 50658.9 4391.37  12
   0   1  -5 64900.2 4249.90  12
   0   1  -4 181773. 12885.4   7
   0   1  -4 204895. 12582.4  12
   0  -1  -4 175367. 12892.7   6
   0  -1  -4 163949. 12727.8  12
   0   1  -4 183210. 12866.2   2
   0  -1  -4 185963. 12744.0   7
   0  -1  -3 84398.0 6052.96   7
   0  -1  -3 87225.2 6343.50  15
   0   1  -3 96043.0 5951.85  12
   0  -1  -3 75804.2 6088.76  12
   0   1  -3 85433.7 6166.76   2
   0   1  -3 86014.2 6195.25   7
   0  -1  -3 86279.0 6185.84   6
   0  -1  -2 128868. 9078.92  15
   0  -1  -2 128964. 8984.17   5
   0  -1  -2 110210. 8928.39  12
   0   1  -2 138622. 8825.96  12
   0  -1  -2 127949. 8939.81   6
   0   1  -2 123506. 8950.33   2
   0  -1  -2 142338. 8862.08   7
   0  -1  -1 78293.2 5333.28   8
   0   1  -1 74374.2 5304.03  12
   0  -1  -1 82308.2 5301.51   6
   0  -1  -1 72780.6 5422.45  15
   0  -1  -1 77925.0 5366.08   5
   0  -1   0 203948. 16221.1  12
   0   1   0 242755. 16364.0  13
   0   1   0 241979. 16389.7  15
   0  -1   0 236775. 16374.3  15
   0   1   1 71665.4 4907.05  15
   0  -1   1 71259.5 4876.36   2
   0   1   1 64696.6 4851.04  12
   0  -1   1 69364.0 4798.76  12
   0  -1   1 66967.9 4847.01   4
   0   1   1 71310.2 4885.88  14
   0   1   1 72114.8 4768.68   6
   0  -1   2 169812. 12592.9   2
   0   1   2 191112. 12675.8  14
   0  -1   2 191075. 12495.0  12
   0   1   2 194533. 12483.0   7
   0   1   2 182080. 12678.3  15
   0   1   2 173729. 12567.1   6
   0   1   3 87507.3 6136.46  15
   0   1   3 87173.2 6026.37   6
   0   1   3 83684.6 5846.69   7
   0   1   3 90230.7 6120.58  14
   0   1   3 95891.0 6185.46   2
   0  -1   3 85259.0 6036.07   2
   0   1   3 74792.6 6036.00   5
   0   1   4 199288. 13201.0  15
   0   1   4 172403. 13092.5   5
   0   1   4 201773. 13173.0  14
   0   1   4 207502. 13234.5   2
   0   1   4 182971. 12836.7   7
   0   1   4 185319. 13039.6   6
   0  -1   4 192365. 13073.7   2
   0  -1   5 59117.1 4715.48   2
   0   1   5 67444.0 4290.33   1
   0   1   5 60581.4 4718.87   6
   0  -1   5 60394.7 4362.54  11
   0  -1   5 62143.4 4304.90  10
   0   1   5 59490.2 4792.58  14
   0   1   5 62601.2 4859.87  15
   0   1   5 54261.8 4757.27   5
   0   1   5 69200.3 4945.07   2
   0   1   6 73770.1 6081.80   5
   0  -1   6 78669.9 6018.24   2
   0   1   6 92104.2 6271.34   2
   0   1   7 5278.56 1233.99   2
   0  -1   7 5817.37 1142.07   2
   0   1   7 4406.15 1206.33   5
   0   1   8 60342.2 4867.98   2
   0  -1   8 59667.7 4713.27   2
   0   1   8 50814.5 4739.10   5
   0   1   9 4828.17 1444.64   2
   0  -1   9 4330.28 1329.78   2
   0   1   9 2081.76 1312.38   5
   0  -1  10 78755.0 5955.91   2
   0   1  10 76942.4 6082.26   2
   0   1  10 58832.4 5847.36   5
   0   1  11 6798.47 1932.70   2
   0  -1  11 9580.47 1899.40   2
   0   1  11 6531.70 1950.90   5
   0  -1  12 43389.8 4641.89   5
   0  -1  12 53290.6 4552.79   2
   0   1  12 49088.6 4687.70   2
   0  -2 -12 27943.7 3827.41   6
   0   2 -12 30599.4 3994.60   7
   0   2 -11 4650.29 2118.87   7
   0  -2 -11 5988.14 2112.87   6
   0   2 -10 102622. 7814.80   7
   0  -2 -10 93575.1 7710.87   6
   0   2 -10 82938.3 7693.50   6
   0   2  -9 47547.6 4307.81   7
   0   2  -9 41051.2 4330.46   6
   0  -2  -9 43961.7 4237.27   6
   0   2  -8 63337.6 4495.07   1
   0   2  -8 77532.6 5690.79   7
   0  -2  -8 73852.2 5147.23   7
   0   2  -8 67635.6 5656.81   6
   0  -2  -8 75101.8 5646.60   6
   0  -2  -7 17360.5 1713.49   7
   0  -2  -7 15137.5 2002.24   6
   0   2  -7 15425.6 2077.13   6
   0   2  -7 16882.9 1359.91   1
   0  -2  -7 16402.4 1403.04  10
   0   2  -7 16095.7 2039.65   7
   0  -2  -6 168276. 11472.8   6
   0   2  -6 150770. 11472.8   6
   0   2  -6 168351. 11523.7   7
   0  -2  -6 134865. 11163.8  12
   0  -2  -6 176865. 11122.2   7
   0   2  -5 7020.08 600.761  12
   0   2  -5 5164.24 1046.87   7
   0   2  -5 7254.15 1132.88   6
   0  -2  -5 5861.71 979.099  12
   0   2  -5 5345.65 991.624   2
   0  -2  -5 7989.53 1134.47   6
   0  -2  -4 316572. 18445.6   5
   0   2  -4 274189. 17952.7  12
   0  -2  -4 274815. 18291.7   6
   0   2  -4 268948. 18309.1   2
   0   2  -4 272362. 18390.5   7
   0   2  -4 256526. 18320.7   6
   0   2  -3 76273.1 6054.28   6
   0  -2  -3 95307.8 6078.45   6
   0   2  -3 90195.9 5897.84  12
   0  -2  -3 80515.5 6107.01  12
   0   2  -3 76630.9 6084.38   2
   0   2  -3 81375.9 6150.01   7
   0  -2  -3 90997.1 6178.30   5
   0  -2  -2 146230. 10316.2   8
   0  -2  -2 157981. 10445.5   5
   0   2  -2 148533. 10324.4   6
   0   2  -2 153875. 10294.7  12
   0   2  -2 151666. 10429.9   4
   0   2  -2 122290. 10383.7   2
   0  -2  -2 170516. 10328.0   6
   0   2  -1 114020. 7355.80   4
   0  -2  -1 93740.6 7234.18  12
   0   2  -1 106517. 7202.00  12
   0  -2  -1 120425. 7332.82   3
   0  -2  -1 95234.5 7109.47   6
   0   2  -1 80382.3 7480.09  15
   0  -2  -1 115688. 7268.38   5
   0  -2   0 248000. 16274.2   3
   0   2   0 215851. 16424.0  13
   0  -2   0 268108. 16224.9   5
   0   2   0 274695. 16251.1   5
   0  -2   0 200954. 16180.4  12
   0   2   0 213426. 16468.5  15
   0   2   1 89773.6 6988.02  15
   0  -2   1 102298. 6849.40   5
   0   2   1 86150.5 6840.24   3
   0   2   1 93902.0 6893.38  12
   0  -2   1 86362.3 6811.62  12
   0   2   1 98349.5 6847.84   5
   0   2   1 103506. 6667.08   6
   0   2   1 110546. 6779.59   9
   0  -2   2 73315.2 5629.48  12
   0   2   2 83268.9 5809.77  12
   0   2   2 88693.0 5866.26  14
   0   2   2 80394.6 5736.10   5
   0   2   2 79561.9 5845.85  15
   0  -2   2 84620.1 5818.28   4
   0   2   2 81311.7 5583.10   6
   0  -2   2 87349.1 5762.46   5
   0   2   2 71317.6 5702.39   3
   0  -2   3 78202.7 5261.94   2
   0   2   3 65750.9 5178.11   5
   0   2   3 70460.3 4966.04   7
   0   2   3 77213.5 5174.75   8
   0  -2   3 68123.5 5183.48   4
   0   2   3 71999.2 5077.21   6
   0   2   3 73144.6 5294.76  14
   0   2   3 69204.5 5286.98  15
   0  -2   3 70265.2 5018.56  12
   0   2   4 302543. 21552.6   6
   0   2   4 315709. 21790.0  15
   0  -2   4 334121. 21696.3   2
   0   2   4 290851. 21667.9   5
   0   2   4 351388. 21659.9   8
   0  -2   4 330154. 21709.6   4
   0  -2   4 283855. 21393.0  12
   0   2   4 338616. 21798.0  14
   0   2   4 330555. 21325.2   7
   0   2   5 4611.40 973.769   5
   0   2   5 5021.41 572.255   7
   0  -2   5 4849.44 957.527   4
   0   2   5 6233.92 1166.35   2
   0  -2   5 4846.01 920.246   2
   0   2   5 5300.22 873.132   6
   0   2   6 129996. 9317.19   2
   0  -2   6 136726. 9076.89   2
   0   2   6 110797. 9045.35   5
   0   2   7 8566.70 1566.51   5
   0   2   7 12328.2 1880.54   2
   0  -2   7 11918.5 1027.00  10
   0  -2   7 9631.77 1086.26  11
   0   2   7 13732.5 1010.13   1
   0  -2   7 12396.5 1604.40   2
   0  -2   8 83571.3 5784.11   2
   0   2   8 74670.1 6018.73   2
   0   2   9 54655.0 4674.86   2
   0  -2   9 55314.9 4346.70   2
   0  -2  10 99604.8 7008.58   2
   0   2  10 96469.2 7319.70   2
   0  -2  11 5206.23 1570.94   2
   0   2  11 3635.03 1816.70   2
   0  -2  11 4613.76 1773.88   4
   0   2  11 3876.71 1710.05   5
   0  -2  12 34820.7 3834.68   4
   0   2  12 25835.8 3584.63   5
   0  -2  12 36559.7 3662.56   2
   0   2  12 39240.6 4135.35   2
   0   3 -12 10196.5 2816.96   7
   0  -3 -12 14627.6 2872.34   6
   0   3 -11 3171.47 2111.43   7
   0  -3 -11 4614.87 1981.28   6
   0   3 -11 4451.03 2102.74   6
   0  -3 -10 29018.7 3450.40   6
   0   3 -10 24948.7 3339.07   6
   0   3 -10 27577.9 3496.60   7
   0  -3  -9 23829.8 2769.71   6
   0   3  -9 18781.9 2780.19   6
   0   3  -9 24808.1 3045.17   7
   0   3  -8 68062.2 6413.59   6
   0  -3  -8 73106.4 6324.66   6
   0   3  -8 86857.1 5721.34   1
   0   3  -8 76474.2 6517.31   7
   0   3  -7 36917.8 3431.01   7
   0  -3  -7 35255.9 3237.50   6
   0   3  -7 29885.1 3234.04   6
   0   3  -6 67550.7 5316.66   7
   0   3  -6 61914.9 5175.04   6
   0  -3  -6 64029.3 5073.12   6
   0   3  -5 47273.2 3305.23  12
   0  -3  -5 47577.4 3709.15   6
   0   3  -5 39157.5 3715.49   6
   0   3  -5 45378.2 3901.10   7
   0   3  -4 186501. 13796.2   6
   0  -3  -4 189192. 14058.5  14
   0  -3  -4 209037. 13774.3   6
   0   3  -4 198882. 13537.7  12
   0  -3  -4 222821. 13991.8   5
   0   3  -4 193065. 13946.7   7
   0   3  -4 188783. 13850.2   2
   0  -3  -3 16681.8 1822.99  14
   0  -3  -3 16728.6 1669.25   5
   0   3  -3 13877.3 1466.11   6
   0   3  -3 13199.3 1604.31   2
   0  -3  -3 17267.7 1499.57   6
   0  -3  -3 13981.2 1612.87  12
   0   3  -3 18222.6 1462.33  12
   0   3  -2 347334. 22322.8  12
   0   3  -2 314667. 22189.6   6
   0  -3  -2 370870. 22468.8   5
   0   3  -2 275708. 22434.2   2
   0  -3  -2 294312. 22321.0   8
   0   3  -2 366913. 22484.0   4
   0  -3  -2 360192. 22674.7  14
   0  -3  -2 325405. 22238.1   6
   0  -3  -1 65946.3 4541.41   5
   0   3  -1 59458.3 4637.91   4
   0  -3  -1 70495.2 4670.12   3
   0  -3  -1 54567.3 4436.94   9
   0  -3  -1 61820.6 4758.14  14
   0   3  -1 43576.9 4818.84  15
   0   3  -1 66844.2 4553.74  12
   0  -3  -1 52882.7 4512.92  12
   0   3  -1 67520.7 4615.70   5
   0   3   0 259009. 15931.6   5
   0  -3   0 255003. 15881.4   5
   0  -3   0 251182. 15990.8   3
   0   3   0 204160. 16189.9  13
   0  -3   0 256023. 15822.6   9
   0   3   0 213984. 15709.2   6
   0   3   0 206882. 16244.0  15
   0  -3   0 190687. 15832.6  12
   0   3   0 238401. 15943.0  12
   0  -3   1 35722.1 3598.17  13
   0   3   1 42958.4 3566.62  13
   0  -3   1 35986.2 3283.35  12
   0   3   1 46641.3 3039.03   6
   0   3   1 38287.7 3568.18  15
   0   3   1 43373.1 3324.02   5
   0  -3   1 46235.5 3326.96   5
   0   3   2 340940. 20573.6   9
   0   3   2 326653. 20882.6  12
   0  -3   2 253486. 20606.2  12
   0   3   2 253667. 20659.4   3
   0  -3   2 293181. 20786.3   4
   0   3   2 314452. 20427.3   6
   0   3   2 305860. 20703.3   5
   0  -3   2 337127. 20726.6   5
   0   3   2 295866. 20905.6  15
   0  -3   3 10565.4 1148.08  12
   0   3   3 11809.6 1293.43   5
   0   3   3 8956.37 1358.89  15
   0   3   3 10081.5 1107.95   9
   0  -3   3 12598.5 1297.17   5
   0   3   3 9672.92 1240.63   3
   0   3   3 12459.3 1440.76  14
   0  -3   3 12444.4 1452.03   4
   0   3   3 11918.0 1074.24   6
   0  -3   4 166379. 12358.7  12
   0   3   4 185670. 12245.2   7
   0   3   4 180684. 12396.2   6
   0   3   4 179162. 12624.4   5
   0  -3   4 188703. 12690.4   4
   0   3   5 40257.1 2795.02   7
   0   3   5 45507.1 3351.62   8
   0  -3   5 46181.0 3454.29   2
   0  -3   5 33465.2 2975.08  12
   0   3   5 36510.3 3302.68   5
   0   3   5 40409.0 3150.96   6
   0  -3   5 40711.3 3371.18   4
   0   3   6 75641.4 5827.27   2
   0  -3   6 79347.7 5546.63   2
   0   3   6 56640.3 5359.80   5
   0   3   6 76478.7 5430.67   8
   0  -3   6 66854.6 5436.64   4
   0  -3   7 29672.8 2707.92   2
   0   3   7 22614.8 2630.87   5
   0  -3   7 24942.7 2646.54   4
   0   3   7 26597.2 2587.31   8
   0   3   8 101354. 7275.66   8
   0   3   8 96800.0 7682.60   2
   0  -3   8 100145. 7294.61   2
   0   3   8 74832.7 7164.40   5
   0  -3   8 90541.6 7270.64   4
   0   3   8 99022.9 6637.03   1
   0   3   9 37557.9 3805.84   2
   0  -3   9 35899.4 3282.21   2
   0   3   9 26283.8 3203.59   5
   0   3   9 35867.2 3284.81   8
   0  -3   9 32409.3 3309.34   4
   0  -3  10 49911.7 4468.57   4
   0   3  10 49069.4 4780.07   2
   0  -3  10 55987.8 4439.17   2
   0  -3  11 2006.66 1423.70   2
   0   3  11 4362.27 1716.72   5
   0  -3  11 4674.49 1866.47   4
   0   3  11 3681.77 2072.96   2
   0   3  12 7817.94 2243.93   5
   0  -3  12 13553.1 2231.61   2
   0   4 -11 10375.0 2700.80   7
   0   4 -11 11500.7 2618.06   6
   0  -4 -11 13723.2 2624.13   6
   0   4 -10 39158.5 4352.26   7
   0   4 -10 31911.6 3997.39   6
   0  -4 -10 40037.1 4002.19   6
   0   4  -9 4144.30 1705.50   6
   0  -4  -9 3821.33 1585.85   6
   0   4  -9 3375.15 1747.11   7
   0  -4  -9 6507.87 2102.62  14
   0   4  -8 66476.0 5529.90   7
   0  -4  -8 60568.0 5569.05  14
   0   4  -8 52197.3 5169.07   6
   0  -4  -8 61376.3 5148.88   6
   0  -4  -7 9519.11 1594.90   6
   0   4  -7 8325.47 1677.83   6
   0   4  -7 7632.37 1831.54   7
   0  -4  -7 11643.2 2031.59  14
   0   4  -6 108140. 8118.89   7
   0  -4  -6 114974. 8350.06  14
   0   4  -6 92118.2 7792.63   6
   0  -4  -6 106027. 7767.68   6
   0   4  -5 62230.4 4165.89  12
   0  -4  -5 54343.5 4405.43   6
   0   4  -5 46920.2 4414.22   6
   0   4  -5 55057.6 4719.58   7
   0  -4  -5 57055.5 4892.03  14
   0  -4  -4 122379. 8974.39  14
   0   4  -4 125945. 8356.97  12
   0   4  -4 106608. 8455.89   6
   0  -4  -4 117364. 8470.83   6
   0  -4  -3 37211.1 3192.94   6
   0  -4  -3 33845.6 3154.82   8
   0  -4  -3 43548.4 3723.52  14
   0   4  -3 36147.6 3476.49   2
   0   4  -3 43097.8 3218.47   6
   0   4  -2 67594.1 5247.31   6
   0   4  -2 59453.0 5668.09   2
   0   4  -2 72172.8 5623.96   4
   0  -4  -2 90705.1 5714.15   5
   0   4  -2 82863.5 5557.73  12
   0  -4  -2 76628.6 5896.22  14
   0  -4  -1 105952. 7056.39   3
   0   4  -1 88328.5 7006.88   4
   0  -4  -1 83645.5 6777.63   9
   0   4  -1 97240.3 6961.88   5
   0  -4  -1 90685.8 7189.29  14
   0  -4  -1 92627.2 6853.46   5
   0   4  -1 100732. 6931.80  12
   0   4   0 94825.3 6349.21  12
   0  -4   0 70811.6 6184.23  12
   0   4   0 86831.8 6234.80   5
   0  -4   0 89485.6 6338.58   3
   0  -4   0 92730.7 6165.62   9
   0  -4   0 86831.0 6188.42   5
   0   4   0 77096.9 6709.75  13
   0   4   0 75914.8 5968.76   6
   0  -4   1 89385.0 7660.38  13
   0   4   1 104317. 6864.43   6
   0  -4   1 85714.5 7276.23  12
   0  -4   1 106213. 7299.70   5
   0   4   1 101933. 7315.35   5
   0  -4   2 45009.6 4309.51  13
   0   4   2 50327.4 3417.24   6
   0  -4   2 41819.3 3774.32  12
   0   4   2 48715.1 3823.55   5
   0   4   3 50365.8 3598.06   6
   0   4   3 46205.0 3924.56   5
   0  -4   3 40766.5 3816.23  12
   0   4   4 115065. 8790.58   7
   0  -4   4 110100. 8925.86  12
   0  -4   4 147973. 9395.51   4
   0   4   4 128864. 8800.30   6
   0   4   4 127903. 9149.48   5
   0   4   4 141499. 8923.13   9
   0  -4   5 70225.3 4997.77   4
   0   4   5 56204.3 4301.89   6
   0  -4   5 49128.3 4298.95  12
   0   4   5 62869.3 4692.37   5
   0   4   5 53512.1 4330.83   9
   0   4   5 59868.5 4028.61   7
   0  -4   6 94859.6 6058.50   4
   0   4   6 83016.2 5876.88   5
   0   4   7 4209.46 1273.87   5
   0  -4   7 7710.02 1482.37   2
   0   4   7 5206.12 1757.52   2
   0  -4   7 7593.49 1547.34   4
   0  -4   8 76833.4 6191.45   4
   0   4   8 62111.0 6009.27   5
   0   4   8 73546.7 6563.87   2
   0   4   9 9075.85 1926.61   5
   0  -4   9 12788.9 1982.43   2
   0   4   9 11584.7 2351.95   2
   0  -4   9 9692.50 1983.22   4
   0  -4  10 49284.6 4662.39   4
   0   4  10 42926.6 4555.85   5
   0   4  10 48550.4 5123.74   2
   0   4  11 9876.14 2659.06   2
   0  -4  11 10321.8 2177.99   4
   0   4  11 8256.01 2100.82   5
   0  -4  11 8017.78 1945.38   2
   0   5 -10 29395.0 3990.11   7
   0  -5 -10 36812.4 4301.01  14
   0   5 -10 24563.0 3526.43   6
   0   5  -9 7312.78 2260.47   7
   0  -5  -9 9314.06 2355.56  14
   0   5  -9 8794.71 2038.95   6
   0   5  -8 80525.9 7001.95   7
   0  -5  -8 94889.9 7366.69  14
   0   5  -8 71671.1 6617.56   6
   0  -5  -8 82703.0 6619.23   6
   0   5  -7 557.918 1426.76   7
   0  -5  -7 786.807 1501.45  14
   0   5  -7 988.509 1305.84   6
   0  -5  -7 386.509 1092.44   6
   0  -5  -6 68273.8 5668.71  14
   0   5  -6 60058.3 5358.29   7
   0  -5  -6 64131.6 5002.67   6
   0   5  -6 54024.4 4954.67   6
   0  -5  -5 29406.7 2797.70   6
   0   5  -5 29184.6 2825.81   6
   0  -5  -5 33490.9 3435.55  14
   0   5  -4 52762.4 3603.44  12
   0  -5  -4 45145.4 4157.51  14
   0   5  -4 41460.3 3863.34   7
   0   5  -4 39265.1 3485.71   6
   0  -5  -4 37746.8 3483.78   6
   0  -5  -3 665.916 722.968   8
   0   5  -3 2018.99 830.800  12
   0  -5  -3 709.849 1033.97  14
   0   5  -3 1419.02 955.318   7
   0   5  -3 754.613 635.217   6
   0  -5  -2 41179.1 3847.34  14
   0   5  -2 35527.6 2998.34   6
   0  -5  -1 87106.2 5820.88   3
   0   5  -1 85101.5 5708.30  12
   0  -5  -1 79533.2 6083.71  14
   0   5  -1 78872.0 5713.92   5
   0  -5   0 2929.48 987.604   3
   0   5   0 3371.29 1026.62   5
   0   5   0 2733.77 1042.40  12
   0  -5   0 2376.91 869.371   9
   0   5   0 2663.79 648.537   6
   0  -5   1 61384.1 5622.61  13
   0   5   1 66427.4 4572.74   6
   0  -5   1 72959.4 5377.74   3
   0   5   1 66023.3 5218.53   5
   0   5   2 33029.4 2337.19   6
   0   5   2 33754.0 2986.08   5
   0  -5   2 27368.8 3338.51  13
   0   5   3 8108.07 1328.02   5
   0   5   3 8426.75 829.476   6
   0  -5   3 5781.54 1744.28  13
   0   5   4 33352.4 2865.29   5
   0  -5   4 32720.7 3560.85  13
   0   5   4 30801.8 2298.86   6
   0   5   5 32648.8 2847.22   7
   0   5   5 44865.6 3059.20   9
   0   5   5 34428.7 3360.40   5
   0  -5   5 49739.8 3787.22   4
   0   5   6 76948.9 5400.18   9
   0  -5   6 74052.5 6005.12   4
   0   5   6 65489.4 5750.27   5
   0   5   7 1265.26 1224.53   5
   0  -5   7 1358.07 1308.33   4
   0  -5   8 91227.6 6590.65   4
   0   5   8 65065.8 5985.82   5
   0   5   9 9127.01 2508.88   2
   0   5   9 7717.31 1853.47   5
   0  -5   9 10518.8 2158.61   4
   0  -5  10 40574.1 4158.29   4
   0   5  10 41831.6 4588.21   2
   0   5  10 31693.3 3731.83   5
   0   5  11 22262.9 2983.49   5
   0   6 -10 30395.1 3789.07   6
   0   6  -9 8019.34 2143.21   6
   0   6  -9 9574.49 2645.84   7
   0  -6  -9 14541.6 2958.38  14
   0   6  -8 8898.28 1956.12   6
   0   6  -8 10051.2 2461.80   7
   0  -6  -8 11175.7 2609.08  14
   0   6  -7 10939.7 1972.55   6
   0   6  -7 11237.8 2377.45   7
   0  -6  -7 13070.1 2619.20  14
   0   6  -6 24674.4 2797.86   6
   0  -6  -6 35208.6 3766.25  14
   0   6  -5 28087.4 3051.02   7
   0   6  -5 22472.7 2446.03   6
   0  -6  -5 24578.1 3194.52  14
   0   6  -4 44823.4 4230.62   7
   0   6  -4 44037.2 3722.74   6
   0  -6  -4 49652.3 4622.45  14
   0  -6  -3 1732.39 925.986   8
   0   6  -3 4192.52 1293.48   7
   0   6  -3 2918.25 802.819   6
   0  -6  -3 2543.80 1399.15  14
   0  -6  -2 94498.6 7109.75  14
   0   6  -2 81581.0 6479.03   7
   0   6  -2 80134.3 5905.64   6
   0  -6  -1 36057.0 3288.83   3
   0   6  -1 28574.9 2387.78   6
   0   6  -1 37788.0 2881.70   6
   0   6  -1 35297.1 3268.65   5
   0  -6  -1 34878.3 3623.14  14
   0  -6   0 81361.8 5391.83   3
   0   6   0 66364.1 4262.87   6
   0   6   0 77256.2 5301.03   5
   0  -6   1 45503.7 3875.98   3
   0   6   1 38922.9 3685.87   5
   0   6   2 94821.8 7316.17   5
   0  -6   2 89170.0 7803.39  13
   0  -6   2 101297. 7434.85   3
   0   6   3 4794.43 1294.30   5
   0  -6   3 1409.28 1453.41  13
   0   6   4 38477.9 3285.39   5
   0   6   4 30391.5 2624.77   7
   0  -6   4 44021.0 4207.92  13
   0   6   5 22324.9 2504.05   5
   0  -6   5 24845.3 3374.84  13
   0   6   6 26886.5 2894.23   5
   0  -6   6 29251.1 3766.21  13
   0   6   7 8003.72 1727.15   5
   0  -6   7 11479.5 2053.09   4
   0   6   8 12552.0 2057.80   5
   0  -6   8 12210.3 2277.17   4
   0  -6   9 16801.7 3433.80  15
   0   6   9 12476.9 2188.60   5
   0  -6   9 13542.1 2410.78   4
   0  -6  10 49996.4 4482.25   4
   0   6  10 33848.1 3924.15   5
   0   7  -9 6036.39 2003.66   6
   0   7  -8 9394.44 2029.74   6
   0   7  -7 10937.5 2002.19   6
   0  -7  -7 12557.9 2847.62  14
   0   7  -6 23083.1 2724.10   6
   0   7  -6 28705.5 3478.51   7
   0  -7  -6 28834.8 3721.62  14
   0   7  -5 45224.0 4063.06   6
   0   7  -5 50647.8 4810.46   7
   0  -7  -5 56308.7 5251.75  14
   0   7  -4 12557.6 2195.66   7
   0   7  -4 9864.43 1453.48   6
   0  -7  -4 14447.9 2578.58  14
   0   7  -3 19273.3 1862.96   6
   0  -7  -3 20580.9 2936.62  14
   0   7  -3 17969.4 2513.18   7
   0  -7  -2 53916.5 5083.66  14
   0   7  -2 46214.2 4378.57   7
   0  -7  -1 50252.6 4816.76  14
   0   7  -1 42806.1 4029.40   7
   0  -7   0 60552.1 4690.85   3
   0   7   0 52090.8 4555.03   5
   0  -7   0 49250.7 5012.33  14
   0   7   0 43007.4 4176.98   7
   0  -7   1 62575.8 4684.33   3
   0   7   1 58171.4 4555.50   5
   0   7   2 72317.2 5544.87   5
   0  -7   2 77170.2 5636.92   3
   0  -7   3 27033.5 3519.67  13
   0   7   3 31279.0 3082.02   5
   0  -7   3 35245.6 3217.05   3
   0   7   3 24633.0 2484.81   7
   0   7   4 10212.1 1856.82   5
   0  -7   4 9309.53 2621.79  15
   0  -7   4 9575.21 2319.55  13
   0  -7   5 60761.4 5984.76  15
   0  -7   5 57434.4 5722.47  13
   0   7   5 53607.0 4866.48   5
   0  -7   6 46546.3 5130.72  15
   0  -7   6 44998.8 4973.98  13
   0   7   6 41572.0 4048.62   5
   0   7   7 12972.9 2177.42   5
   0  -7   7 16606.0 3227.24  13
   0  -7   7 18829.2 3358.97  15
   0  -7   8 11305.2 2881.31  13
   0   7   8 7661.26 1830.60   5
   0   7   9 9361.38 2054.83   5
   0  -8  -6 27122.7 3932.38  14
   0   8  -5 14479.8 2758.90   7
   0  -8  -5 16544.8 3065.78  14
   0  -8  -5 13016.9 3243.73  15
   0   8  -4 7793.32 2077.27   7
   0  -8  -4 6971.56 2378.58  14
   0  -8  -4 8256.30 2738.89  15
   0  -8  -3 22602.1 3411.97  14
   0   8  -3 21610.6 3005.37   7
   0  -8  -3 29006.7 3956.94  15
   0   8  -2 15112.2 2410.25   7
   0  -8  -2 20073.7 3167.77  14
   0  -8  -2 17751.2 3317.42  15
   0  -8  -1 31053.3 3891.63  14
   0  -8  -1 33288.3 4157.91  15
   0   8  -1 28156.6 3185.89   7
   0  -8   0 5017.43 2132.85  14
   0  -8   0 7059.84 1841.81   3
   0   8   0 5592.88 1811.84   5
   0  -8   0 5799.08 2429.12  15
   0   8   0 5279.29 1496.93   7
   0   8   1 18822.0 2497.97   7
   0  -8   1 29998.9 3054.68   3
   0  -8   1 19371.8 3471.19  15
   0  -8   1 22937.1 3385.21  14
   0   8   1 23309.8 2893.99   5
   0  -8   2 39139.0 3547.82   3
   0   8   2 26751.2 2897.59   7
   0   8   2 32389.2 3399.74   5
   0  -8   2 32150.8 4166.91  15
   0  -8   3 29462.8 3900.87  15
   0  -8   3 25553.5 2982.92   3
   0   8   3 25321.0 2983.18   5
   0  -8   4 5480.35 2509.66  15
   0   8   4 3772.00 1586.04   5
   0  -8   4 4413.34 1633.26   3
   0  -8   4 4667.01 2117.93  13
   0   8   5 21074.4 2751.50   5
   0  -8   5 22876.2 3525.04  13
   0  -8   5 21167.1 3695.72  15
   0  -8   6 27728.6 3811.22  13
   0   8   6 24021.7 3036.31   5
   0   8   7 12206.0 2280.26   5
   0   9  -3 22908.1 3179.90   7
   0  -9  -2 26271.8 3745.02  14
   0   9  -2 19887.4 3001.77   7
   0  -9  -1 16331.0 3068.35  14
   0   9  -1 9988.17 2171.08   7
   0  -9   0 4499.05 2371.80  14
   0   9   0 7098.23 1748.42   7
   0   9   1 8032.64 2145.81   5
   0  -9   1 9167.56 2036.52   3
   0  -9   1 4679.88 2337.68  14
   0  -9   2 32264.1 3430.18   3
   0   9   2 27192.7 3410.03   5
   0   9   3 28641.3 3344.71   5
   0   9   4 6198.76 1884.46   5
   0   9   5 11642.3 2246.60   5
   1   0 -12-1517.13 2199.25   6
  -1   0 -12 193.911 2046.69   6
   1   0 -11 64017.2 6268.34   6
  -1   0 -11 72554.0 6467.56   6
  -1   0 -11 70626.4 6396.82   7
   1   0 -10-149.728 1521.46   6
  -1   0 -10-613.388 1495.48   6
   1   0 -10-247.546 1018.31  12
   1   0 -10-805.922 1174.51   7
  -1   0 -10-1441.43 1705.03   7
   1   0  -9 108495. 7605.61   7
  -1   0  -9 96488.7 8007.02   6
   1   0  -9 100779. 8012.82   6
   1   0  -9 93466.5 7107.40  12
  -1   0  -9 103118. 7997.15   7
  -1   0  -8 123.948 440.730  12
   1   0  -8 131.750 541.548  12
  -1   0  -8-533.033 1117.96   7
   1   0  -8 506.420 777.180   7
  -1   0  -8-932.632 1199.68   6
   1   0  -8-335.964 1114.89   6
   1   0  -7 60962.9 5158.76   6
  -1   0  -7 62243.4 5223.63   6
  -1   0  -7 66611.5 5185.26   7
   1   0  -7 63713.9 4846.76   7
  -1   0  -7 62320.1 4517.98  12
  -1   0  -6 28.1610 337.864  12
   1   0  -6-148.047 533.264   7
  -1   0  -6-228.246 741.718   7
   1   0  -6 941.672 822.937   6
  -1   0  -6 422.660 864.314   6
   1   0  -5 74273.1 5838.73   2
   1   0  -5 75873.5 5889.47   6
  -1   0  -5 75694.2 5945.31   6
  -1   0  -5 76608.0 5498.15  12
   1   0  -5 80634.1 5492.53  11
   1   0  -5 80492.8 5667.85   7
  -1   0  -5 86694.8 5968.77   7
  -1   0  -4 155.091 500.416   7
   1   0  -4 24.8673 273.441  11
  -1   0  -4 104.707 256.014  12
   1   0  -4-146.970 460.270   6
  -1   0  -4 276.656 523.816   6
   1   0  -4 65.0891 143.088   1
  -1   0  -4 306.532 230.277  10
  -1   0  -3 431924. 25414.4   7
   1   0  -3 407156. 25172.1  11
  -1   0  -3 399853. 25389.7   6
  -1   0  -3 379418. 25078.7  12
   1   0  -3 329123. 24984.7   1
  -1   0  -3 408125. 25102.9  10
  -1   0  -2 34.0491 314.902   7
   1   0  -2 161.213 260.059   2
  -1   0  -2 61.7739 285.656   6
   1   0  -2-125.842 198.724  10
  -1   0  -2-19.7016 206.606  10
  -1   0  -2 91.8935 173.938  12
   1   0  -2 46.0823 223.012  11
   1   0  -2 75.6231 238.618  14
   1   0  -2-20.6117 110.712   1
   1   0  -1 218813. 14096.9  14
   1   0  -1 191342. 14113.9   2
  -1   0  -1 224225. 14274.4   7
   1   0   0 9.64032 92.6763   2
   1   0   0 79.4297 102.217   1
  -1   0   0-58.5714 152.634  10
   1   0   0-18.1423 138.651  10
   1   0   0 169.933 173.258   8
   1   0   0 147.152 181.680  12
   1   0   0-98.0966 187.405   6
   1   0   0-18.9237 146.292   7
   1   0   0 184.603 121.315   4
   1   0   1 240392. 15735.4   6
   1   0   1 227369. 15667.0   5
   1   0   1 241512. 15698.5  10
   1   0   1 232543. 15634.7   9
  -1   0   1 232241. 15704.3  10
   1   0   1 216354. 15595.8   1
   1   0   1 254223. 15678.6  12
   1   0   2 93.2508 167.047  12
   1   0   2 86.9630 173.958  11
  -1   0   2-27.9323 281.913   2
  -1   0   2 166.160 223.055  14
   1   0   2 28.3782 278.672   6
  -1   0   2 95.8242 215.418  10
   1   0   2-53.1439 185.848  10
   1   0   2 927.141 310.244   7
   1   0   2 19.5903 111.958   1
   1   0   3 361268. 23325.9   1
  -1   0   3 328059. 23388.2  10
  -1   0   3 353922. 23641.7   2
   1   0   3 342525. 23608.6   6
   1   0   3 395581. 23576.2   2
   1   0   3 383070. 23575.4   7
   1   0   3 303217. 23363.9  12
  -1   0   3 382920. 23627.0  14
  -1   0   4 276.873 395.244  14
   1   0   4 286.600 434.815  14
   1   0   4 119.085 140.344   1
   1   0   4 184.326 379.502   7
  -1   0   4 258.822 497.477  15
  -1   0   4 149.238 481.588   2
   1   0   4-40.3449 409.944   2
  -1   0   4 168.687 182.790  10
   1   0   5 127991. 8839.08   2
  -1   0   5 119262. 8942.06  15
  -1   0   5 121188. 8875.18  14
   1   0   5 114997. 8863.32  14
  -1   0   5 127015. 8950.44   2
   1   0   5 133426. 8770.72   7
   1   0   6 433.525 550.139   7
   1   0   6-60.7355 637.100   2
  -1   0   6 292.359 752.301   2
  -1   0   7 75546.5 5678.23   2
   1   0   7 67862.2 5471.71   2
  -1   0   8 96.8674 977.482   2
   1   0   8-164.174 866.129   2
   1   0   9 133510. 9317.01   2
  -1   0   9 129615. 9457.62   2
   1   0   9 109021. 9354.96   5
  -1   0  10 239.141 1314.45   2
   1   0  10 414.780 1165.28   2
   1   0  10-499.841 1358.17   5
  -1   0  10 762.407 1373.11   5
   1   0  11 69366.9 5405.83   2
  -1   0  11 69790.8 5621.83   2
  -1   0  11 50890.2 5379.54   5
   1   0  11 54659.8 5429.58   5
  -1   0  12 1141.54 1679.26   2
   1   0  12-242.499 1481.84   2
   1   0  12-445.457 1659.58   5
  -1   0  12 920.719 1751.98   5
  -1   1 -12 392.384 2217.42   7
   1   1 -12 1559.84 2156.38   6
  -1   1 -12 586.551 2101.46   6
   1  -1 -12 2573.06 2174.46   6
  -1  -1 -12 191.080 2053.82   6
  -1  -1 -11 43663.8 4644.26   6
   1   1 -11 46929.4 4809.48   6
  -1   1 -11 37567.7 4575.94   6
   1  -1 -11 41997.8 4563.13   6
  -1   1 -11 46064.7 4845.17   7
   1   1 -11 44526.1 4360.99   7
  -1   1 -10-149.038 1572.86   7
  -1  -1 -10 1629.59 1526.27   7
   1   1 -10 345.161 1286.25   7
   1  -1 -10 581.573 1562.22   6
   1   1 -10 617.665 1527.05   6
  -1   1 -10 624.508 1697.12   6
  -1  -1 -10-151.220 1516.07   6
  -1  -1  -9 57617.6 5548.57   7
  -1  -1  -9 62369.6 5730.70   6
   1   1  -9 59439.4 5683.55   6
   1  -1  -9 65357.2 5716.55   6
   1   1  -9 74164.8 4964.47  12
  -1   1  -9 69983.7 5816.34   7
   1   1  -9 69430.5 5500.32   7
   1  -1  -9 60958.5 5186.81   7
   1   1  -8 8996.42 1130.70  12
  -1  -1  -8 5957.52 1047.80  12
  -1  -1  -8 7887.81 1655.53   6
   1  -1  -8 7971.52 1637.88   6
   1   1  -8 7269.78 1625.57   6
   1  -1  -8 7181.65 1172.03   7
  -1   1  -8 6251.76 1515.23   7
   1   1  -8 8805.46 1457.17   7
  -1  -1  -8 5983.32 1527.24   7
   1  -1  -7 123049. 7991.55  11
   1   1  -7 127305. 8283.11  12
  -1  -1  -7 107204. 8595.75   7
   1   1  -7 125198. 8548.75   7
   1  -1  -7 115157. 8220.61   7
  -1   1  -7 115492. 8700.69   7
   1   1  -7 108378. 8670.43   6
   1  -1  -7 113747. 8659.92   6
  -1  -1  -7 117462. 8755.22   6
   1  -1  -7 111511. 8232.00  12
  -1  -1  -7 100004. 8165.42  12
  -1  -1  -6 15526.7 1609.49  12
   1   1  -6 19117.8 2030.78   6
   1   1  -6 16264.5 1273.13   1
   1  -1  -6 17900.2 1360.49  10
  -1  -1  -6 16900.6 1376.96  10
  -1  -1  -6 18728.6 1995.69   7
   1   1  -6 17085.8 1827.60   7
   1  -1  -6 17704.4 1572.09   7
  -1   1  -6 18497.6 2007.95   7
  -1   1  -6 18415.2 1816.59   2
   1   1  -6 17568.9 1659.84  12
  -1  -1  -6 18246.2 2031.30   6
   1  -1  -6 18348.3 1944.46   6
   1  -1  -6 20236.9 2137.28  14
   1  -1  -5 211068. 15662.8   6
  -1  -1  -5 224114. 15788.7   6
  -1   1  -5 231127. 15594.3   2
   1   1  -5 247625. 15563.0  12
   1  -1  -5 252058. 15907.1  14
  -1  -1  -5 182391. 15422.9  12
  -1  -1  -5 231234. 15266.2  11
   1  -1  -5 203381. 15298.0  10
  -1  -1  -5 236139. 15343.5  10
  -1  -1  -5 218883. 15733.5   7
  -1   1  -5 242875. 15245.1   1
   1  -1  -5 227061. 15349.1   7
  -1   1  -5 238031. 15808.4   7
   1   1  -5 223836. 15610.4   7
   1   1  -5 225644. 15710.0   2
   1  -1  -4 21340.2 1965.82  14
  -1  -1  -4 20204.5 1917.45  14
  -1  -1  -4 21731.8 1952.64   6
   1   1  -4 21711.0 1773.57  12
  -1  -1  -4 16326.4 1682.10  12
   1  -1  -4 19813.8 1825.40   6
   1  -1  -4 20725.8 1604.42  10
   1   1  -4 18644.6 1857.50   2
  -1  -1  -4 18860.7 1881.53   7
  -1   1  -4 22904.5 1570.03   1
  -1   1  -4 21142.0 1765.25   2
  -1   1  -4 17547.7 1856.12   7
   1  -1  -4 20191.6 1545.46   7
   1  -1  -3 93368.5 6789.35  14
  -1  -1  -3 95788.1 6756.31  14
  -1  -1  -3 96855.1 6787.18   6
  -1   1  -3 100324. 6607.59   2
   1   1  -3 100085. 6686.77  12
  -1  -1  -3 82513.8 6626.25  12
   1  -1  -3 87939.0 6636.88   6
   1  -1  -3 97895.0 6544.91  10
  -1  -1  -3 91702.4 6802.21  15
   1  -1  -3 99999.9 6849.71  15
  -1  -1  -3 83922.5 6723.58   7
  -1   1  -3 103380. 6522.91   1
   1  -1  -3 92149.4 6408.23   7
  -1   1  -3 95986.7 6779.09   7
  -1  -1  -3 98276.3 6799.68   5
   1   1  -2 115084. 7676.58  12
  -1  -1  -2 97228.5 7650.08  12
   1  -1  -2 108698. 7568.63  10
  -1  -1  -2 109025. 7719.88   5
  -1  -1  -2 105829. 7717.79  15
   1  -1  -2 113493. 7740.90  15
  -1   1  -2 108729. 7674.36   6
  -1  -1  -2 123183. 7787.46   6
  -1  -1  -2 109697. 7670.29  14
   1  -1  -2 115999. 7751.32  14
  -1   1  -2 112629. 7531.98   2
  -1   1  -2 107043. 7717.35   7
  -1   1  -2 111297. 7554.11   1
   1   1  -1 241223. 21661.3   2
   1  -1  -1 322814. 21526.3   5
  -1  -1  -1 326203. 21709.0   5
   1   1  -1 293443. 21693.4   4
  -1   1  -1 338689. 21633.7   6
  -1  -1  -1 316442. 21814.9   6
   1  -1  -1 325892. 21515.4   7
   1   1  -1 351492. 21705.3   5
   1  -1  -1 320921. 21709.3  15
  -1  -1  -1 315715. 21670.7  15
  -1  -1  -1 345769. 21631.3  14
   1  -1  -1 352391. 21756.0  14
   1  -1   0 16361.6 1143.37   5
  -1   1   0 11192.3 1199.03   6
   1  -1   0 17684.4 1199.73   6
  -1   1   0 17660.9 1259.73   1
   1   1   0 16868.9 1285.92   5
  -1   1   0 17016.5 1378.39   9
  -1   1   0 15674.5 1238.67   7
   1  -1   0 17689.6 1228.96   7
  -1  -1   0 14147.3 1289.92  15
   1   1   0 14642.5 1310.78  15
   1  -1   0 15566.7 1346.19  15
  -1  -1   0 17234.2 1346.47  12
   1  -1   0 16543.6 1388.61  13
   1   1   0 13424.7 1215.80  13
   1   1   1 290750. 17994.2  14
   1   1   1 266196. 18026.9  15
  -1  -1   1 282610. 18101.2  12
   1   1   1 259347. 18046.3   3
   1   1   1 281498. 18126.8  12
   1  -1   1 278343. 18036.4   7
  -1  -1   1 216140. 18074.2   2
  -1   1   1 286804. 17901.2   5
   1   1   1 251002. 18048.8   5
  -1   1   1 260592. 17929.3   7
  -1   1   1 237124. 17957.8   1
   1  -1   1 288230. 17980.6   6
   1   1   1 235202. 18070.9   6
   1  -1   1 273947. 17899.0   4
  -1  -1   1 265219. 18155.2   4
   1  -1   2 123905. 7953.81   6
   1   1   2 119132. 7988.87   6
   1   1   2 117571. 7942.29  14
  -1  -1   2 116543. 8011.24  12
  -1   1   2 110127. 7829.66   1
   1   1   2 117627. 7983.38  12
   1  -1   2 123821. 7865.70  10
  -1   1   2 102225. 7845.15   5
  -1   1   2 127297. 8092.65   8
   1   1   2 113525. 8012.17   7
  -1  -1   2 106694. 7993.30   2
   1  -1   2 115584. 7813.84   2
   1   1   2 108600. 7954.57  15
  -1  -1   2 113067. 7999.94   4
   1  -1   3 111435. 7369.06   6
   1   1   3 110940. 7332.87   7
   1   1   3 106909. 7314.82  12
  -1  -1   3 102041. 7283.17  11
   1  -1   3 108343. 7173.39  10
   1   1   3 103141. 7382.66  15
   1   1   3 108561. 7391.30   6
   1  -1   3 101060. 7206.88   2
  -1  -1   3 101376. 7386.10   2
  -1   1   3 107600. 7147.28   1
  -1   1   3 89320.1 7251.01   5
   1   1   3 102027. 7335.98  14
   1  -1   4 25690.2 2082.92   6
  -1   1   4 24523.9 2177.45   2
   1  -1   4 23905.9 2018.16   7
   1   1   4 24004.7 1947.94   7
   1   1   4 25150.0 1973.39  12
  -1  -1   4 22603.8 1893.42  11
   1  -1   4 23646.3 1806.48  10
   1   1   4 22840.1 2099.89  15
   1   1   4 24943.9 2098.88   6
   1  -1   4 20868.6 1904.29   2
  -1  -1   4 23121.5 2100.49   2
   1   1   4 21378.0 2025.97  14
  -1   1   4 21469.7 2008.54   5
  -1   1   4 25428.5 1754.83   1
   1  -1   5 249043. 16391.6   6
  -1   1   5 241674. 15925.0   1
  -1  -1   5 238697. 16045.0  10
   1  -1   5 218394. 16000.0  10
  -1  -1   5 243520. 16443.9   2
   1  -1   5 242306. 16270.4   2
  -1   1   5 212650. 16331.0   5
   1   1   5 233146. 16374.0   6
   1   1   5 237851. 16457.4  15
  -1  -1   5 226563. 16392.7  14
   1   1   5 239305. 16407.9  14
   1   1   5 245273. 16460.9   2
  -1   1   5 254369. 16545.8   2
   1   1   5 243649. 16194.6   7
   1  -1   5 243165. 16299.5   7
   1   1   6 15037.7 1925.99   5
  -1   1   6 15611.4 1859.70   5
   1   1   6 20217.2 2007.29   2
  -1   1   6 20049.9 2076.46   2
   1  -1   6 21301.5 1873.67   2
  -1  -1   6 20085.8 2010.71   2
   1  -1   6 18541.3 1388.78  10
  -1  -1   6 14639.2 1366.98  10
   1   1   6 19727.0 1701.16   7
   1   1   6 19557.2 1305.16   1
   1   1   7 82984.5 6364.94   2
  -1   1   7 74207.4 6270.64   5
  -1  -1   7 90534.3 6421.66   2
  -1   1   7 86961.2 6489.82   2
   1  -1   7 82084.5 6165.82   2
   1   1   7 75310.8 6341.37   5
   1   1   7 83900.2 5987.03   7
   1   1   8 9230.36 1590.73   5
  -1   1   8 7205.10 1470.82   5
  -1  -1   8 10205.3 1610.44   2
  -1   1   8 9986.95 1727.02   2
   1  -1   8 9627.76 1432.75   2
   1   1   8 11254.7 1712.81   2
  -1   1   9 59293.8 5564.47   5
  -1   1   9 71604.7 5805.46   2
   1  -1   9 73992.2 5511.63   2
   1   1   9 67380.2 5633.53   2
  -1  -1   9 79057.5 5787.30   2
   1   1   9 59680.8 5603.14   5
   1   1  10-123.486 1302.97   5
  -1   1  10-364.126 1191.71   5
   1  -1  10 189.424 1157.48   2
  -1   1  10-129.382 1453.86   2
  -1  -1  10-231.479 1328.24   2
   1   1  10-228.936 1286.28   2
   1  -1  11 31785.7 3763.00   5
  -1   1  11 32024.6 3855.04   2
   1   1  11 39211.6 3827.64   2
  -1  -1  11 45351.0 4007.00   2
   1  -1  11 41544.1 3640.46   2
  -1   1  11 28883.2 3608.27   5
   1   1  11 32280.9 3736.58   5
   1  -1  12 153.118 1683.57   5
  -1   1  12 588.474 1714.65   5
  -1  -1  12 318.955 1733.66   5
   1   1  12 1319.25 1602.70   5
   1   1  12 268.206 1661.47   2
  -1   1  12 454.994 1903.71   2
   1  -1  12 904.404 1425.35   2
  -1  -1  12 407.454 1622.08   2
   1  -1  13 35059.7 3711.39   2
   1   2 -12 6631.67 2347.39   7
  -1   2 -12 5341.19 2593.35   7
  -1  -2 -12 5239.93 2463.34   6
   1  -2 -12 4984.69 2167.35   6
  -1   2 -11 43687.0 4889.57   7
   1   2 -11 53007.9 4717.05   7
   1  -2 -11 39597.2 4535.80   6
  -1  -2 -11 43746.9 4747.81   6
  -1   2 -11 39653.7 4649.80   6
  -1   2 -10 2373.61 1782.48   7
   1   2 -10 1420.17 1516.98   7
   1  -2 -10 2528.15 1736.45   6
  -1  -2 -10 1055.62 1596.04   6
  -1   2 -10 2375.28 1735.36   6
  -1  -2  -9 52590.9 4493.53   7
   1   2  -9 50053.2 4602.83   7
  -1   2  -9 51772.2 4858.96   7
  -1   2  -9 49643.8 4821.44   6
   1  -2  -9 55313.9 4760.87   6
  -1  -2  -9 46951.0 4673.15   6
   1   2  -8 1622.71 1104.04   7
  -1   2  -8 1205.83 1273.86   7
   1  -2  -8 550.995 641.293   7
  -1  -2  -8 347.575 983.647   7
   1  -2  -8 1571.54 1100.49   6
  -1   2  -8 600.106 1196.51   6
  -1  -2  -8 1025.56 1112.66   6
  -1  -2  -8 841.983 310.375  11
   1   2  -8 1098.12 469.578  12
  -1   2  -8 1076.62 399.909   1
   1   2  -8 1064.34 350.584   1
   1  -2  -8 940.612 423.013  10
  -1  -2  -8 755.024 443.341  10
   1  -2  -7 139000. 9637.26  14
   1   2  -7 109560. 9302.06   6
   1   2  -7 143210. 8755.81  12
  -1  -2  -7 116997. 8667.52  11
   1  -2  -7 110310. 8681.94  10
   1  -2  -7 124813. 8700.89   7
  -1  -2  -7 130817. 9196.61   7
  -1   2  -7 134732. 8652.41   1
   1  -2  -7 127165. 9314.01   6
  -1   2  -7 114964. 9347.22   6
  -1  -2  -7 123584. 9369.53   6
   1   2  -7 130189. 9332.36   7
  -1   2  -7 127533. 9457.59   7
   1   2  -6 12870.1 1203.59  12
   1   2  -6 10502.9 1588.52   6
  -1   2  -6 12287.6 1459.02   2
  -1  -2  -6 9584.83 1357.83  12
   1  -2  -6 13081.7 1211.20  10
   1   2  -6 13193.8 1642.52   7
  -1   2  -6 11406.2 1673.15   7
  -1  -2  -6 10519.9 1427.95   7
   1  -2  -6 12425.3 1050.03   7
   1  -2  -6 11089.7 1680.07  14
  -1  -2  -6 9073.49 1558.97  14
  -1  -2  -6 10106.3 1589.35   6
   1  -2  -6 11074.5 1487.55   6
  -1   2  -6 13008.9 1684.61   6
  -1   2  -6 12123.6 1143.77   1
   1  -2  -5 133041. 9938.41  12
  -1  -2  -5 103061. 9863.67  12
   1   2  -5 134779. 10112.6   6
   1  -2  -5 152284. 9785.47  10
   1   2  -5 154402. 9822.83  12
   1  -2  -5 153912. 10447.7  15
  -1  -2  -5 155274. 10460.4  15
  -1  -2  -5 145470. 10164.9   6
   1  -2  -5 144281. 10036.0   6
  -1   2  -5 131628. 10111.9   6
  -1   2  -5 138794. 10207.5   7
   1  -2  -5 144079. 10286.8  14
  -1  -2  -5 141517. 10230.9  14
  -1   2  -5 140624. 9941.19   2
  -1   2  -5 148371. 9749.87   1
  -1   2  -4 21858.1 1879.52   2
   1   2  -4 19078.4 2022.33   2
   1  -2  -4 21066.9 2202.43  15
  -1  -2  -4 22302.7 2246.02  15
  -1  -2  -4 24526.0 2130.05   6
   1  -2  -4 21526.4 1913.33   6
  -1   2  -4 20857.4 2021.52   6
  -1  -2  -4 20629.0 2105.50   5
   1   2  -4 24631.2 1877.68  12
  -1  -2  -4 17039.1 1913.92  12
   1  -2  -4 22542.0 2016.77  12
  -1   2  -4 21159.0 2100.71   7
  -1  -2  -4 23486.2 2135.02  14
   1  -2  -4 25189.5 2259.30  14
  -1   2  -3 188283. 13076.9   2
   1   2  -3 159084. 13203.1   2
  -1  -2  -3 201189. 13318.4  14
   1  -2  -3 205341. 13419.1  14
   1  -2  -3 193699. 13060.0   6
  -1   2  -3 179499. 13161.5   6
  -1  -2  -3 213027. 13332.7   6
   1  -2  -3 204905. 13142.6   5
  -1  -2  -3 204016. 13341.1   5
   1   2  -3 219048. 13184.7  12
  -1  -2  -3 149366. 13152.1  12
  -1   2  -3 186085. 13286.8   7
  -1  -2  -3 202377. 13438.2  15
   1  -2  -3 187447. 13398.2  15
   1   2  -2 63659.4 4047.97  12
  -1  -2  -2 57112.2 4095.63   5
   1  -2  -2 54366.3 3869.26   5
  -1   2  -2 47626.2 3844.72   2
   1   2  -2 44854.2 4006.44   2
   1  -2  -2 49228.1 4022.95   8
  -1  -2  -2 59833.1 4131.72   6
  -1   2  -2 52013.6 3879.24   6
   1  -2  -2 55642.1 3763.81   6
  -1  -2  -2 54462.8 4012.16  14
   1  -2  -2 54153.5 4141.16  14
  -1  -2  -2 51291.1 4086.40  15
   1  -2  -2 54595.6 4130.01  15
  -1  -2  -1 187937. 12235.1  14
   1   2  -1 178465. 12253.7   5
  -1  -2  -1 146200. 12260.5   6
  -1   2  -1 175012. 12010.6   6
  -1  -2  -1 136461. 12185.7  12
   1   2  -1 204270. 12338.2  12
   1  -2  -1 188744. 12082.0   5
  -1  -2  -1 197760. 12302.9   5
  -1  -2  -1 176063. 11948.7   9
  -1   2  -1 185054. 12099.7   4
   1  -2  -1 181436. 12392.5  14
  -1   2  -1 176147. 12180.1   7
  -1  -2  -1 179337. 12343.2   3
  -1  -2  -1 179908. 12329.2  15
   1  -2  -1 175981. 12352.8  15
   1  -2   0 202079. 14558.3  13
  -1   2   0 165074. 14542.2  13
   1   2   0 169757. 14386.6  13
  -1   2   0 232794. 14253.1   5
  -1  -2   0 227733. 14393.4   5
   1  -2   0 219849. 14231.4   5
  -1   2   0 232158. 14441.7   9
  -1   2   0 212360. 14254.4   7
   1  -2   0 246781. 14263.8   3
   1  -2   0 205703. 14563.7  15
   1   2   0 168035. 14470.6  15
  -1  -2   0 198594. 14510.0  15
  -1  -2   0 174816. 14362.3  12
   1  -2   0 205100. 14301.9  12
   1  -2   0 234224. 14445.6   9
   1  -2   1 214848. 14448.2  12
   1   2   1 233565. 14694.1  12
   1  -2   1 230182. 14346.2   6
   1  -2   1 229716. 14472.6   5
  -1   2   1 187424. 14437.1   3
   1  -2   1 223501. 14906.6  15
  -1  -2   1 154557. 14682.1  15
   1   2   1 199522. 14623.6  15
  -1   2   1 235331. 14430.9   5
  -1  -2   1 241104. 14599.7   5
  -1   2   1 199980. 14615.4   9
  -1   2   1 226786. 14365.5   7
  -1  -2   1 138304. 14555.8  13
  -1  -2   1 204244. 14583.7  12
   1  -2   1 231340. 14964.2  13
   1   2   1 216021. 14591.8   6
   1   2   2 45618.9 3234.67   6
  -1   2   2 45105.0 3154.53   5
   1  -2   2 44641.6 3614.89  15
   1   2   2 37352.1 3267.18  15
  -1  -2   2 45050.4 3467.50   4
   1  -2   2 41489.8 3157.45   4
  -1  -2   2 39038.4 3240.74  12
   1  -2   2 45505.6 3136.23   6
   1   2   2 41598.5 3250.17  14
   1   2   2 46686.7 3380.88  12
   1  -2   2 40796.5 3069.33  12
   1   2   3 169304. 11767.0  14
   1   2   3 147042. 11695.2   3
  -1  -2   3 163729. 11728.2  12
   1  -2   3 187047. 11693.4   6
  -1  -2   3 162766. 11862.8   2
   1  -2   3 179860. 11651.7   2
  -1   2   3 163911. 11658.2   5
  -1   2   3 194239. 11982.4   8
   1   2   3 161301. 11725.3   7
   1   2   3 186128. 11491.8   8
  -1  -2   3 167972. 11836.4   4
   1  -2   3 157679. 11629.0   4
   1  -2   3 156719. 11454.3  12
   1   2   3 182782. 11874.4  12
   1   2   3 166069. 11806.7  15
   1   2   3 175440. 11727.0   6
  -1  -2   4 15376.7 1595.34  12
   1   2   4 17938.0 1699.82  12
  -1  -2   4 15869.4 1731.05   2
   1  -2   4 17332.5 1539.70   2
   1   2   4 16680.1 1729.98   5
  -1   2   4 14129.2 1552.92   5
   1   2   4 16799.4 1558.75   7
  -1   2   4 17560.2 1778.68   8
  -1  -2   4 17867.3 1763.46   4
   1   2   4 19831.8 1699.86   6
   1   2   4 16104.8 1719.83  15
   1  -2   4 19073.9 1643.63   6
   1   2   4 17385.2 1695.40  14
   1  -2   5 122475. 8317.64  10
  -1  -2   5 110906. 8473.76  11
   1   2   5 105544. 8649.65   5
  -1   2   5 107148. 8564.14   5
  -1   2   5 123864. 8754.37   8
  -1  -2   5 121529. 8739.40   4
   1   2   5 126738. 8643.51   6
   1   2   5 129551. 8434.32   7
  -1   2   5 123044. 8318.02   1
  -1  -2   5 119437. 8715.47   2
   1  -2   5 125823. 8520.43   2
  -1   2   6 9088.83 1339.82   8
  -1   2   6 5862.19 1130.13   5
   1   2   6 7372.90 1292.72   5
   1   2   6 10740.3 1554.10   2
  -1  -2   6 7413.57 1316.69   4
  -1  -2   6 6128.83 962.302  11
   1  -2   6 7289.36 845.429  10
   1   2   6 8013.65 961.496   7
  -1   2   6 9414.76 857.915   1
  -1   2   6 6739.95 1389.92   2
   1  -2   6 9430.81 1142.52   2
  -1  -2   6 8397.09 1348.28   2
   1  -2   7 97279.1 7378.99  10
  -1   2   7 114768. 7312.35   1
  -1  -2   7 112759. 8080.78   4
  -1   2   7 116343. 8287.90   2
   1   2   7 110526. 8159.73   2
   1   2   7 94365.1 7956.26   5
  -1   2   7 89689.4 7838.56   5
  -1  -2   7 101607. 7538.73  11
   1   2   7 106767. 7537.71   7
  -1  -2   7 113629. 8041.10   2
   1  -2   7 118560. 7838.94   2
   1   2   8 2495.93 1324.09   2
  -1   2   8 1261.97 1222.14   2
   1  -2   8 1515.53 945.704   2
  -1  -2   8 1775.17 1077.05   2
  -1   2   8 1674.37 1033.33   5
   1   2   8 1005.67 1006.40   5
  -1  -2   8 1375.68 1120.64   4
  -1  -2   9 53700.3 4513.57   2
  -1   2   9 53384.4 4725.67   2
   1  -2   9 54681.7 4274.45   2
  -1  -2   9 53071.1 4564.16   4
  -1   2   9 43669.1 4331.94   5
   1   2   9 39198.0 4289.54   5
   1   2   9 56335.1 4710.03   2
  -1  -2  10 728.481 1472.05   4
   1   2  10 385.730 1399.34   2
  -1   2  10 1678.51 1530.69   2
  -1  -2  10 2158.94 1482.10   2
   1  -2  10 1438.18 1205.57   2
   1   2  10 870.452 1314.13   5
  -1   2  10 1767.60 1381.88   5
  -1   2  10 129.787 1258.36   8
   1   2  11 31234.8 3692.41   5
  -1   2  11 29586.9 3604.00   5
  -1  -2  11 42821.1 3879.20   2
  -1   2  11 38818.7 4086.96   2
   1  -2  11 37685.2 3511.59   2
   1   2  11 33112.2 3802.75   2
  -1  -2  11 33084.7 3745.55   4
  -1   2  11 37236.0 3900.61   8
  -1   2  12 7893.63 2335.62   2
   1   2  12 8689.11 2170.26   2
  -1  -2  12 6794.93 2132.21   4
  -1   2  12 5993.33 1998.03   5
   1   2  12 4969.29 2000.96   5
   1  -2  12 7679.57 1789.15   2
  -1  -2  12 5854.86 2000.71   2
   1  -3 -12 2542.74 1951.59   6
  -1  -3 -12 2541.06 2260.07   6
   1   3 -12 2009.45 2258.04   7
  -1   3 -12 2179.24 2466.82   7
  -1   3 -11 42882.8 5124.30   6
  -1  -3 -11 54474.0 5343.69   6
   1   3 -11 49475.4 5263.94   6
   1  -3 -11 47460.9 4995.51   6
  -1   3 -11 60756.7 5731.15   7
   1   3 -11 59448.1 5404.32   7
   1  -3 -10 11463.8 2243.69   6
  -1  -3 -10 14553.1 2541.47   6
   1   3 -10 11635.5 2523.17   6
  -1   3 -10 13872.9 2521.25   6
   1   3 -10 13030.0 2432.08   7
  -1   3 -10 14994.3 2732.22   7
   1  -3  -9 57602.2 5301.28  14
   1   3  -9 62404.5 5094.50   7
  -1   3  -9 56186.5 5218.50   7
   1  -3  -9 52798.3 4787.61   6
  -1   3  -9 46207.7 4884.87   6
   1   3  -9 49018.6 4934.12   6
  -1  -3  -9 53224.8 4970.78   6
   1  -3  -8 3993.59 1599.17  14
  -1   3  -8 6223.92 913.543   1
  -1  -3  -8 6326.23 1702.98  14
   1   3  -8 5177.76 659.017  12
  -1  -3  -8 5355.36 1477.95   6
   1  -3  -8 5234.24 1437.52   6
  -1   3  -8 4170.97 1580.18   6
   1   3  -8 4802.52 1605.24   6
   1   3  -8 5050.60 1582.91   7
  -1   3  -8 6435.22 1713.74   7
   1   3  -7 45186.2 4448.61   6
  -1   3  -7 50729.8 3962.17   1
   1  -3  -7 56228.1 5016.46  15
  -1  -3  -7 52290.8 4559.05   6
  -1   3  -7 42014.7 4416.36   6
   1  -3  -7 49838.6 4354.29   6
   1   3  -7 47852.6 4530.43   7
  -1   3  -7 51983.4 4671.09   7
  -1  -3  -7 53131.9 4729.16  14
   1  -3  -7 52754.1 4795.89  14
   1   3  -7 62142.1 3901.71  12
   1  -3  -7 52680.2 4033.29  10
  -1  -3  -6 6804.54 1646.42  15
   1  -3  -6 5113.65 1580.79  15
   1   3  -6 6279.78 1323.44   7
  -1   3  -6 4537.47 1245.68   6
  -1  -3  -6 5103.41 1244.06   6
   1  -3  -6 4710.07 1085.02   6
   1   3  -6 5004.57 1202.06   6
  -1   3  -6 6782.82 962.491   1
   1  -3  -6 7221.00 1599.07  14
  -1  -3  -6 6212.14 1346.75  14
   1   3  -6 7307.87 908.946  12
  -1   3  -6 4633.56 1292.26   7
   1  -3  -5 133699. 9869.13  15
  -1  -3  -5 140403. 9902.96  15
  -1  -3  -5 135917. 9544.56   6
   1  -3  -5 130928. 9270.75   6
  -1   3  -5 109839. 9358.31   6
   1   3  -5 158356. 9249.78  12
   1  -3  -5 133020. 9748.60  14
  -1  -3  -5 131902. 9652.32  14
   1   3  -5 113554. 9381.28   6
  -1   3  -5 125925. 9586.17   7
  -1   3  -5 122656. 9276.62   2
   1  -3  -4 39681.7 3789.11  15
  -1  -3  -4 42383.6 3847.25  15
   1  -3  -4 44323.4 3498.99   5
   1   3  -4 53190.2 3506.92  12
   1  -3  -4 38888.6 3747.18  14
  -1  -3  -4 43491.3 3723.08  14
  -1   3  -4 43276.9 3442.92   2
  -1  -3  -4 44035.4 3623.47   6
  -1   3  -4 39984.1 3486.60   6
   1  -3  -4 45166.0 3359.58   6
  -1   3  -4 40579.3 3645.80   7
  -1  -3  -3 55793.9 4259.02  14
  -1  -3  -3 41370.7 4080.19  12
   1   3  -3 64093.8 4143.39  12
   1   3  -3 40707.7 4097.16   2
  -1   3  -3 50526.5 4008.91   2
  -1  -3  -3 60395.0 4302.45   5
   1  -3  -3 58252.4 4051.15   5
   1  -3  -3 48543.3 4078.65   8
   1   3  -3 55488.0 4230.90   4
  -1  -3  -3 57247.0 4241.17   6
  -1   3  -3 48895.2 3964.52   6
   1  -3  -3 55725.0 3820.93   6
  -1  -3  -3 52670.3 4352.25  15
   1  -3  -3 52132.8 4372.29  15
  -1  -3  -2 8068.56 1075.73  14
  -1  -3  -2 5271.78 1010.12   6
   1   3  -2 7772.01 1016.23  12
  -1  -3  -2 6572.18 1153.11  15
   1  -3  -2 5376.75 1121.86  15
   1   3  -2 5189.58 1026.83   4
  -1   3  -2 6022.84 751.395   6
   1  -3  -2 6841.25 613.940   6
   1  -3  -2 6021.51 938.660  12
  -1   3  -2 7338.11 998.471   7
   1  -3  -2 5601.61 1022.44   8
  -1  -3  -2 5691.71 687.173   8
   1   3  -2 6235.60 1122.35   2
  -1   3  -2 5653.13 957.171   2
  -1  -3  -2 7427.76 1079.89   5
   1  -3  -2 5971.34 834.521   5
  -1   3  -2 7049.39 908.452   4
  -1  -3  -1 236182. 16307.2  15
   1  -3  -1 236594. 16339.7  15
   1   3  -1 180244. 16324.4  15
   1   3  -1 271934. 16197.0  12
  -1  -3  -1 178653. 16019.8  12
   1  -3  -1 223983. 16027.0  12
  -1  -3  -1 263126. 16147.4   5
   1  -3  -1 250249. 15932.4   5
  -1  -3  -1 242967. 15812.7   9
  -1   3  -1 227826. 15986.0   7
  -1   3  -1 257420. 16060.5   4
   1   3  -1 215100. 16183.3   4
  -1  -3  -1 248986. 16270.8   3
  -1  -3  -1 240991. 16176.8  14
  -1   3  -1 224327. 15707.8   6
   1  -3   0 20865.2 1788.12   5
  -1  -3   0 24445.9 1993.36   5
   1   3   0 24966.0 2066.62   6
   1   3   0 19776.2 2209.72  15
   1  -3   0 19303.2 2191.53  15
  -1  -3   0 22055.7 2228.22  15
   1  -3   0 22998.3 1982.68   9
   1  -3   0 23435.3 1865.23   3
  -1  -3   0 18979.5 2026.81   3
  -1   3   0 21234.4 1807.99   7
  -1   3   0 23090.3 1850.98   5
  -1   3   0 19006.7 2283.05  13
   1   3   0 18318.7 2105.38  13
   1  -3   0 22876.9 1938.82  12
   1   3   0 22797.3 2053.05  12
  -1  -3   0 16651.5 1917.10  12
  -1  -3   1 177325. 14356.3  12
   1  -3   1 194571. 14257.9  12
   1  -3   1 222276. 14272.6   5
  -1  -3   1 237498. 14432.6   5
  -1   3   1 225743. 14268.0   5
   1   3   1 201577. 14373.7   5
   1  -3   1 238718. 14380.7   9
  -1   3   1 243300. 14462.5   9
   1   3   1 208413. 14494.6  13
  -1   3   1 221910. 14729.9  13
  -1  -3   1 172131. 14512.6  13
  -1   3   1 208820. 14143.9   7
   1   3   1 219833. 14361.2   6
  -1   3   1 169285. 14231.9   3
   1  -3   1 233783. 14942.2  15
  -1  -3   1 179968. 14692.6  15
   1   3   1 192335. 14558.3  15
   1   3   2 3144.19 607.847   6
   1   3   2 4341.53 891.411  12
   1  -3   2 3221.94 604.922  12
  -1  -3   2 3110.38 691.902  12
  -1   3   2 3165.98 673.898   3
   1   3   2 1872.98 682.897   3
  -1   3   2 3580.02 742.901   9
  -1   3   2 3027.23 428.307   7
   1  -3   2 3742.67 1077.77  15
  -1  -3   2 2213.54 1029.17  15
   1   3   2 2583.55 813.477  15
  -1   3   2 2639.90 572.966   5
   1   3   2 2846.93 699.830   5
   1  -3   2 3371.25 659.448   5
  -1  -3   2 4177.67 769.972   5
   1   3   3 64542.1 4786.26  14
   1   3   3 56598.0 4692.81   5
  -1   3   3 61355.2 4576.48   5
  -1  -3   3 55171.6 4625.21  12
   1  -3   3 60546.6 4604.42   5
  -1  -3   3 59977.6 4653.89   5
   1  -3   3 72169.7 4781.50   4
   1  -3   3 76181.4 5402.73  15
  -1  -3   3 52170.9 5063.47  15
   1   3   3 54529.8 4737.67  15
  -1  -3   3 72204.0 5007.68   4
   1   3   3 67585.0 4599.12   6
   1   3   3 72606.1 4945.02  12
   1  -3   3 56133.2 4462.65  12
   1   3   4 35459.9 3118.32   7
   1  -3   4 33751.9 2884.65  12
   1   3   4 49072.0 3500.30  12
   1   3   4 43771.7 3175.81   6
   1   3   4 35773.4 3262.36   5
  -1   3   4 40297.5 3177.13   5
  -1  -3   4 37852.8 3180.59  12
  -1  -3   4 38934.5 3406.47   4
   1  -3   4 42392.9 3217.36   4
  -1  -3   4 49255.5 3603.25   2
  -1   3   5 123765. 9461.36   5
   1   3   5 118534. 9560.25   5
  -1   3   5 160866. 9889.09   8
   1   3   5 152270. 9318.03   8
  -1  -3   5 143906. 9753.05   4
   1  -3   5 135269. 9489.92   4
   1   3   5 148386. 9517.39   6
   1   3   5 137893. 9318.50   7
   1  -3   5 157375. 9550.93   2
  -1  -3   5 158179. 9860.51   2
  -1  -3   5 115595. 9386.58  12
   1  -3   5 115741. 9007.88  12
   1   3   6 1588.37 987.354   5
  -1   3   6 3223.17 928.362   5
   1  -3   6 2156.35 852.582   2
  -1   3   6 2561.48 637.704   1
  -1  -3   6 3046.83 1167.71   2
   1  -3   6 2072.44 922.635   4
  -1  -3   6 2124.64 998.402   4
   1   3   6 2647.31 626.142   7
  -1   3   6 2441.85 1028.88   8
   1   3   6 2216.14 685.384   8
  -1   3   7 52331.2 5008.65   5
   1   3   7 54132.4 5120.43   5
  -1   3   7 79893.6 5477.16   8
   1   3   7 68601.6 4927.46   8
  -1  -3   7 64214.4 5253.62   4
   1  -3   7 62575.2 5073.21   4
  -1   3   7 72501.4 4732.47   1
  -1  -3   7 59223.8 4900.99  11
   1  -3   7 63041.2 4680.31  10
   1   3   7 60113.8 5399.38   2
   1   3   7 61372.6 4635.89   7
   1  -3   7 70306.7 5063.18   2
  -1  -3   7 69559.5 5327.99   2
  -1  -3   8 8120.86 1593.53   2
  -1   3   8 7536.45 869.825   1
   1  -3   8 7034.04 1308.65   2
  -1  -3   8 5189.47 1521.43   4
   1  -3   8 5980.19 1354.26   4
  -1   3   8 4411.94 1388.09   5
   1   3   8 5300.54 1463.77   5
  -1   3   8 4818.27 1678.33   2
   1   3   8 6625.83 1754.39   2
  -1   3   8 6943.88 1490.28   8
   1   3   8 7465.20 1191.76   8
   1  -3   9 76154.6 5644.66   2
  -1  -3   9 85280.6 6059.09   2
  -1   3   9 60344.2 5691.28   5
   1   3   9 52450.8 5656.42   5
   1   3   9 69142.3 6092.91   2
  -1   3   9 73701.3 6229.78   2
  -1   3   9 79904.3 6065.54   8
   1  -3   9 75369.0 5819.26   4
  -1  -3   9 71128.4 5906.06   4
   1  -3  10 12396.6 1849.54   2
  -1  -3  10 14302.1 2229.10   2
   1  -3  10 11933.1 2071.32   4
  -1  -3  10 15467.1 2303.50   4
   1   3  10 10245.2 2041.90   5
  -1   3  10 12126.7 2116.71   5
   1   3  10 13679.6 2467.87   2
  -1   3  10 10721.4 2363.84   2
  -1   3  10 14383.5 2222.21   8
   1  -3  11 62930.7 4832.16   2
  -1   3  11 63448.1 5584.41   2
  -1  -3  11 59974.8 5096.37   2
   1   3  11 46392.8 4930.76   5
  -1   3  11 42864.6 4808.32   5
  -1  -3  11 54796.8 5091.61   4
   1  -3  11 59924.6 4981.43   4
   1   3  11 47956.4 5171.20   2
  -1   3  12 4831.17 1935.24   5
   1  -3  12 5237.42 1818.46   4
  -1  -3  12 4045.85 1784.47   2
   1   4 -11 28832.6 3990.61   6
  -1  -4 -11 33010.7 4081.59   6
   1  -4 -11 29946.0 3671.92   6
  -1   4 -11 29993.2 3932.45   6
  -1   4 -11 33614.9 4391.27   7
   1   4 -11 34472.7 4138.02   7
  -1   4 -10 2965.97 1975.15   7
   1   4 -10 2288.63 1931.25   7
  -1  -4 -10 2696.20 1855.81   6
   1  -4 -10 3192.18 1638.66   6
  -1   4 -10 1930.37 1825.22   6
   1   4 -10 2140.64 1787.41   6
  -1  -4  -9 49585.9 4574.13  14
   1   4  -9 34195.9 3977.85   6
  -1  -4  -9 39969.0 4116.39   6
  -1   4  -9 37458.5 4022.69   6
   1  -4  -9 39832.1 3841.52   6
   1   4  -9 36178.6 4117.67   7
  -1   4  -9 40550.2 4374.74   7
   1   4  -8 20845.0 2731.21   7
  -1   4  -8 16519.7 2651.83   7
  -1  -4  -8 20256.2 2801.79  14
  -1  -4  -8 19145.7 2615.45   6
   1   4  -8 16447.4 2485.80   6
  -1   4  -8 17554.6 2465.06   6
   1  -4  -8 17002.8 2242.75   6
   1  -4  -8 20329.9 3105.88  15
  -1  -4  -8 22597.0 3215.72  15
  -1   4  -8 21292.4 2007.42   1
   1   4  -7 54171.6 4954.11   7
  -1   4  -7 47752.4 4889.91   7
  -1  -4  -7 56405.7 5078.78  14
  -1  -4  -7 54200.5 4836.39   6
  -1   4  -7 45278.5 4674.70   6
   1  -4  -7 51503.2 4503.14   6
   1   4  -7 54301.5 4829.66   6
  -1   4  -7 57301.6 4392.37   1
   1   4  -7 63795.6 4161.62  12
  -1  -4  -7 57997.5 5417.54  15
   1  -4  -7 58668.4 5425.18  15
  -1  -4  -6 18202.0 2384.90  14
  -1  -4  -6 19218.2 2192.88   6
  -1   4  -6 13409.5 1948.28   6
   1  -4  -6 17513.8 1849.28   6
   1   4  -6 19097.1 1688.00  12
   1   4  -6 15742.3 2068.80   6
   1   4  -6 15877.1 2208.98   7
  -1   4  -6 15882.0 2230.35   7
  -1  -4  -6 18346.3 2549.69  15
   1  -4  -6 16057.9 2485.43  15
  -1  -4  -5 84349.3 6524.28  14
   1  -4  -5 77911.3 5900.82   6
  -1  -4  -5 81804.9 6325.08   6
  -1   4  -5 72927.9 6098.25   6
   1   4  -5 96169.8 6015.80  12
   1   4  -5 69175.7 6089.37   6
  -1  -4  -5 90968.4 6860.83  15
   1  -4  -5 92000.9 6860.29  15
  -1   4  -5 68756.8 6311.42   7
  -1  -4  -4 86584.8 6435.28  14
  -1   4  -4 72281.1 5958.34   6
   1  -4  -4 74842.9 5766.72   6
  -1  -4  -4 76037.6 6207.71   6
   1  -4  -4 79614.3 6551.49  15
  -1   4  -4 80543.0 6086.98   2
   1   4  -4 89770.4 6035.42  12
  -1  -4  -4 84067.8 6608.57  15
   1  -4  -4 91420.0 6165.89   5
  -1  -4  -3 107275. 7902.98  14
   1   4  -3 130698. 7764.90  12
  -1   4  -3 101769. 7680.80   2
   1  -4  -3 123543. 7701.76   5
   1  -4  -3 89813.4 7627.23   8
  -1   4  -3 104643. 7782.88   7
  -1  -4  -3 108616. 8096.85  15
   1  -4  -3 104819. 8098.45  15
   1  -4  -3 103412. 7259.03   6
  -1   4  -3 95935.3 7430.50   6
  -1  -4  -3 91670.7 7708.83   6
   1   4  -2 195.305 666.648  12
  -1   4  -2 309.850 832.956   2
   1  -4  -2 217.788 635.475   5
   1  -4  -2 935.268 954.135  15
  -1  -4  -2 1012.14 1015.17  15
  -1   4  -2 1020.62 769.536   7
  -1   4  -2 599.093 424.644   6
  -1  -4  -2 999.036 776.917  14
  -1   4  -2 279.159 692.518   4
   1   4  -1 106119. 7289.68   5
  -1  -4  -1 98491.5 7350.05  14
   1   4  -1 109329. 7291.00  12
   1  -4  -1 103909. 7033.48   5
  -1  -4  -1 99206.6 6932.06   9
  -1   4  -1 100979. 7209.63   4
  -1   4  -1 89920.6 7038.14   7
  -1  -4  -1 106536. 7454.05   3
   1  -4  -1 94979.0 7503.71  15
  -1  -4  -1 95351.9 7498.76  15
  -1   4  -1 89166.3 6655.56   6
   1   4   0 87663.4 6303.04   5
   1  -4   0 87806.7 6079.21   5
   1   4   0 80768.1 6239.56   6
  -1  -4   0 83336.9 6422.94   3
   1  -4   0 92506.0 6159.93   3
   1  -4   0 93027.4 6305.14   9
   1  -4   0 75818.9 6538.13  15
  -1  -4   0 77641.1 6559.69  15
   1  -4   0 74065.6 6124.24  12
   1   4   0 97031.4 6440.19  12
  -1   4   0 86846.8 6134.32   5
   1   4   0 72039.2 6506.68  13
  -1   4   0 73689.2 6011.76   7
   1  -4   1 95873.0 7425.58  12
  -1  -4   1 80310.9 7463.20  12
   1   4   1 108550. 7596.23   5
  -1   4   1 111562. 7437.00   5
   1  -4   1 102652. 7384.38   5
   1  -4   1 118763. 7544.99   9
   1   4   1 106060. 7829.27  13
  -1  -4   1 94348.0 7760.49  13
  -1   4   1 96014.4 7254.19   7
   1  -4   1 109730. 7452.45   3
   1   4   1 117102. 7453.41   6
  -1  -4   1 95153.4 7950.49  15
   1  -4   1 102609. 8027.27  15
   1   4   2 2692.60 626.260   6
   1   4   2 2963.14 1006.51  12
  -1  -4   2 1963.16 761.771  12
   1  -4   2 1664.08 710.105  12
  -1   4   2 1108.97 653.293   3
  -1   4   2 2638.61 763.241   9
   1  -4   2 2027.52 686.304   5
  -1   4   2 1944.32 662.639   5
   1   4   2 2216.04 783.293   5
   1  -4   2 3079.16 1322.77  15
  -1  -4   2 2130.43 1297.23  15
  -1   4   2 2244.15 495.194   7
  -1  -4   2 1425.55 1062.94  13
  -1   4   3 115113. 7451.96   9
   1   4   3 125780. 7797.04  12
   1  -4   3 88772.4 7196.19  12
  -1  -4   3 97483.5 8044.05  15
   1  -4   3 121116. 8268.73  15
  -1   4   3 95493.8 6905.54   7
   1   4   3 106385. 7162.59   6
  -1  -4   3 85519.2 7314.81  12
   1   4   3 101798. 7452.48   5
  -1   4   3 102130. 7278.96   5
  -1   4   4 97470.8 7135.43   9
   1   4   4 103946. 7088.45   7
   1  -4   4 77116.0 6818.15  12
   1   4   4 126055. 7619.58  12
  -1  -4   4 93593.4 7845.11  15
   1  -4   4 127092. 8201.05  15
  -1  -4   4 80686.9 7016.79  12
   1   4   4 101887. 6964.21   6
   1   4   4 90021.3 7174.23   5
  -1   4   4 92186.1 7030.77   5
   1  -4   4 111838. 7259.69   4
  -1  -4   4 106060. 7460.94   4
   1   4   5 98394.7 5981.57   9
   1   4   5 73391.3 6209.18   7
   1  -4   5 99596.2 7378.73  15
  -1  -4   5 84499.9 7230.25  15
   1  -4   5 70991.9 6062.57  12
  -1  -4   5 74128.9 6357.61  12
  -1   4   5 83960.5 6407.76   5
   1   4   5 79759.7 6539.43   5
  -1  -4   5 99794.3 6944.25   4
   1  -4   5 108059. 6725.46   4
   1   4   5 90629.4 6333.06   6
  -1  -4   6 12212.8 1650.77  12
   1  -4   6 12160.0 1262.87  12
  -1   4   6 18000.2 1922.69   5
   1   4   6 17377.4 2041.30   5
  -1  -4   6 18863.8 2249.05   4
   1  -4   6 21131.5 2062.88   4
  -1   4   6 19157.3 2421.28   2
   1   4   6 17706.4 1495.76   7
  -1  -4   7 74364.6 5466.02   2
  -1   4   7 66681.3 4771.67   1
  -1   4   7 55062.6 4969.13   5
   1   4   7 52404.8 5070.60   5
   1  -4   7 60779.0 5035.71   4
  -1  -4   7 67480.8 5400.18   4
  -1  -4   8 23510.8 2772.80   4
   1  -4   8 24432.6 2594.81   4
   1  -4   8 25506.3 2522.82   2
  -1  -4   8 24771.3 2796.11   2
  -1   4   8 23785.9 2114.17   1
  -1   4   8 17379.2 2399.63   5
   1   4   8 19372.0 2553.40   5
   1   4   8 21147.6 2969.43   2
   1  -4   9 36848.4 3252.88   2
  -1  -4   9 40632.0 3631.72   2
  -1   4   9 37613.2 4006.63   2
   1   4   9 29954.8 3733.89   2
   1   4   9 25554.6 3291.02   5
  -1   4   9 27479.0 3233.10   5
  -1  -4   9 35999.1 3619.65   4
   1  -4   9 32135.5 3274.05   4
   1   4  10 3793.92 2053.09   2
  -1   4  10 1013.14 1958.17   2
  -1  -4  10 2132.18 1626.76   2
   1  -4  10 4404.11 1472.71   2
   1  -4  10 2905.90 1476.33   4
  -1  -4  10 3012.40 1810.54   4
   1   4  10 2163.11 1481.53   5
  -1   4  10 4258.87 1565.61   5
   1   4  11 34805.6 4205.59   2
  -1   4  11 34022.3 3720.13   5
  -1  -4  11 44291.7 4103.51   2
  -1  -4  11 37473.4 4031.70   4
   1  -4  11 42579.4 3862.73   4
  -1   4  12 6405.08 1988.34   5
  -1   5 -10 7853.34 2246.75   6
   1   5 -10 7955.30 2358.64   6
  -1   5 -10 8024.58 2660.91   7
   1   5 -10 9956.80 2650.21   7
  -1  -5 -10 7941.85 2520.46  14
   1  -5  -9 36803.0 4620.84  15
  -1  -5  -9 34146.9 3837.55   6
   1   5  -9 28230.2 3626.71   6
  -1   5  -9 26041.5 3457.25   6
  -1   5  -9 35724.1 4085.08   7
   1   5  -9 31193.6 3887.80   7
  -1  -5  -9 41098.9 4266.07  14
  -1  -5  -8 13425.2 2551.17  14
  -1  -5  -8 14526.5 2375.23   6
   1   5  -8 11116.7 2249.38   6
  -1   5  -8 11825.3 2139.26   6
  -1   5  -8 15580.2 1862.52   1
   1  -5  -8 15021.1 2863.80  15
  -1  -5  -8 14131.6 2958.88  15
   1   5  -8 12911.4 2448.46   7
  -1   5  -8 11597.1 2400.27   7
   1   5  -7 46085.2 3213.42  12
   1  -5  -7 36122.6 3439.29   6
   1   5  -7 34972.5 3720.71   6
  -1   5  -7 33552.1 3655.35   6
  -1  -5  -7 34364.8 3815.05   6
  -1  -5  -7 48783.9 4793.51  15
   1  -5  -7 42699.1 4603.31  15
  -1  -5  -7 41718.7 4212.15  14
   1   5  -7 42321.8 4129.06   7
  -1   5  -7 37391.6 4083.33   7
   1   5  -6 19307.6 1742.59  12
   1   5  -6 11476.8 1883.18   6
  -1  -5  -6 13071.0 2047.32   6
   1  -5  -6 14520.0 1713.01   6
  -1   5  -6 11969.2 1884.25   6
   1  -5  -6 13667.6 2652.14  15
  -1  -5  -6 16313.0 2622.63  15
  -1  -5  -6 13852.9 2284.12  14
   1   5  -6 14814.4 2208.73   7
   1  -5  -5 82862.4 6310.80   6
  -1  -5  -5 74686.7 6723.69   6
  -1   5  -5 71993.9 6450.58   6
  -1  -5  -5 100124. 7554.59  15
   1  -5  -5 88075.6 7346.29  15
   1   5  -5 82023.6 6589.12   6
  -1  -5  -5 93836.8 7159.81  14
   1   5  -5 113578. 6637.09  12
  -1  -5  -4 29050.6 3138.89  15
   1  -5  -4 25115.5 3030.04  15
   1   5  -4 30901.4 2506.71  12
   1   5  -4 23788.2 2320.97   6
   1  -5  -4 24538.0 2054.48   6
  -1  -5  -4 20887.9 2488.60   6
  -1   5  -4 24027.7 2256.16   6
  -1  -5  -4 23270.9 2715.29  14
  -1   5  -4 24167.4 2649.38   7
   1  -5  -4 17755.5 2256.25   8
  -1  -5  -3 59106.2 4935.09  15
   1  -5  -3 59376.5 4974.56  15
  -1  -5  -3 43722.5 3824.97   8
   1  -5  -3 42101.4 4219.30   8
  -1   5  -3 56046.6 4474.87   7
   1   5  -3 71478.9 4510.86  12
  -1   5  -3 52389.3 3978.72   6
  -1  -5  -3 55147.8 4618.00  14
   1  -5  -2 29002.7 3164.46  14
  -1   5  -2 26309.6 2301.23   6
   1   5  -2 35955.5 2948.23  12
   1   5  -2 34444.6 3089.27   5
  -1   5  -2 27829.3 2788.13   7
  -1  -5  -2 33823.1 3388.80  15
   1  -5  -2 28409.1 3277.09  15
  -1  -5  -2 30032.4 3058.02  14
  -1  -5  -1 66275.3 5434.56  14
   1  -5  -1 64105.9 5603.26  14
  -1   5  -1 59485.2 4493.38   6
  -1  -5  -1 64777.1 5623.97  15
   1  -5  -1 67311.8 5670.06  15
  -1  -5  -1 64383.5 4953.21   9
  -1   5  -1 59530.3 5029.15   7
   1   5  -1 82275.2 5446.01  12
   1   5  -1 72544.7 5353.93   5
  -1  -5  -1 75617.6 5538.91   3
  -1   5  -1 76926.9 5385.26   4
  -1  -5   0 61271.7 4610.95   9
   1   5   0 62931.7 4814.66   6
  -1  -5   0 55165.8 5242.07  15
   1  -5   0 60042.6 5347.10  15
  -1   5   0 61504.6 4765.02   5
   1   5   0 62956.2 4949.49   5
   1   5   0 66645.8 5079.53  12
   1  -5   0 63615.8 4772.94   3
  -1  -5   0 63536.2 5119.38   3
  -1   5   0 50729.4 4596.53   7
   1  -5   1 67579.2 5007.55   3
  -1  -5   1 64106.6 5313.83   3
   1   5   1 68814.3 4798.68   6
  -1   5   1 54684.5 4752.22   7
   1   5   1 78568.2 5462.07  12
  -1  -5   1 60769.0 5596.13  15
   1  -5   1 69519.3 5732.17  15
   1   5   1 60877.1 5102.79   5
   1  -5   1 59190.8 5514.41  13
  -1  -5   1 59381.3 5343.85  13
  -1   5   1 67586.7 4994.25   5
  -1   5   2 24902.4 2185.45   7
   1   5   2 24951.0 2573.98   5
  -1   5   2 28622.1 2463.22   5
   1  -5   2 28722.4 3150.59  13
  -1  -5   2 22526.8 2824.29  13
   1   5   2 27530.7 2168.14   6
   1  -5   2 27736.8 3177.62  15
  -1  -5   2 20840.5 2959.70  15
  -1   5   3 52570.1 4285.76   7
   1   5   3 56289.7 4791.85   5
  -1   5   3 55283.8 4622.68   5
  -1  -5   3 48010.9 5180.61  13
   1  -5   3 73069.8 5712.36  13
  -1  -5   3 54860.5 5447.84  15
   1  -5   3 78822.9 5901.46  15
   1   5   3 66842.5 4450.78   6
   1   5   3 78222.3 5315.70  12
  -1   5   4 29939.3 2389.98   9
   1  -5   4 26221.5 3159.61  13
  -1  -5   4 18642.7 2839.44  13
  -1   5   4 23261.7 1771.82   7
   1   5   4 24542.1 2087.77   6
  -1   5   4 21504.1 2254.54   5
   1   5   4 22379.3 2445.86   5
  -1  -5   4 23533.3 3121.85  15
   1  -5   4 17189.5 2089.93  12
   1   5   5 55248.2 5516.96   7
  -1   5   5 71805.0 5729.86   5
   1   5   5 64681.8 5823.90   5
  -1  -5   5 90261.2 6346.41   4
   1  -5   5 93201.2 6063.36   4
   1  -5   5 92991.8 6970.02  15
  -1  -5   5 77875.2 6792.85  15
  -1   5   5 85332.9 5805.35   9
   1   5   5 73319.1 5515.73   6
   1  -5   6 5076.96 1943.18  15
  -1  -5   6 5306.83 2135.88  15
   1   5   6 6404.13 1442.93   5
  -1   5   6 7613.13 1361.36   5
  -1   5   6 6341.46 1273.25   9
  -1  -5   6 8239.91 1777.58   4
   1  -5   6 6712.21 1566.46   4
   1  -5   7 36935.6 4287.30  15
  -1  -5   7 36833.4 4407.01  15
  -1   5   7 30292.2 3238.34   5
   1   5   7 31442.7 3398.75   5
  -1   5   7 35335.4 3156.45   1
  -1   5   7 32424.1 3181.55   9
  -1  -5   7 42295.7 3860.65   4
   1  -5   7 43074.0 3657.15   4
  -1   5   7 38003.8 4001.91   2
  -1  -5   8 17067.2 3109.52  15
   1  -5   8 14128.0 2968.36  15
   1   5   8 17123.6 2888.46   2
  -1   5   8 15892.4 2825.22   2
  -1   5   8 15152.8 2089.30   5
  -1  -5   8 22570.0 2863.59   4
   1  -5   8 23850.5 2682.15   4
   1   5   8 12380.1 2209.66   5
   1  -5   9 42560.0 4523.92  15
  -1  -5   9 35004.8 4464.91  15
   1   5   9 31216.4 3988.15   2
  -1   5   9 31014.3 3342.10   5
   1   5   9 27011.1 3414.09   5
   1  -5   9 38041.6 3709.89   4
  -1  -5   9 37285.6 4080.49   4
   1   5  10 9177.57 2644.26   2
   1  -5  10 12549.9 2319.49   4
  -1  -5  10 12851.2 2540.76   4
  -1  -5  10 9948.65 2827.61  15
   1  -5  10 11509.2 2805.13  15
   1   5  10 8829.91 2154.14   5
  -1   5  10 9886.40 2016.76   5
   1  -5  11 23003.4 2944.05   4
  -1   5  11 18162.8 2725.26   5
   1   6 -10 9270.90 2389.88   6
  -1   6 -10 12082.7 2461.96   6
   1  -6  -9 28216.0 3920.91  14
  -1  -6  -9 25964.0 3672.41  14
  -1   6  -9 18988.7 2916.29   6
   1   6  -9 17425.6 2946.52   6
  -1   6  -9 22378.9 3603.44   7
   1   6  -9 23904.5 3617.56   7
   1  -6  -9 21829.0 3974.98  15
  -1  -6  -9 28674.0 4371.07  15
  -1  -6  -8 18041.9 3398.49  15
   1  -6  -8 21738.4 3667.03  15
   1   6  -8 14385.5 2546.52   6
  -1   6  -8 14642.8 2474.75   6
  -1   6  -8 21377.0 2447.25   1
  -1   6  -8 16357.8 3014.29   7
   1   6  -8 21004.2 3121.45   7
  -1  -6  -8 20393.6 3095.59  14
   1  -6  -8 17918.3 3141.38  14
   1   6  -7 34216.1 3754.83   6
  -1   6  -7 31575.8 3648.45   6
   1  -6  -7 47352.4 4981.94  15
  -1  -6  -7 47241.1 4975.27  15
   1   6  -7 43078.7 4353.51   7
  -1  -6  -7 45328.4 4538.72  14
   1  -6  -7 40095.2 4491.20  14
  -1   6  -6 15058.5 2060.67   6
   1   6  -6 13892.9 2110.87   6
   1  -6  -6 16294.4 3011.11  15
  -1  -6  -6 15888.3 3040.30  15
   1   6  -6 20164.8 1989.35  12
  -1   6  -6 15452.2 2535.13   7
  -1  -6  -6 18791.3 2731.18  14
   1  -6  -6 17679.3 2876.38  14
  -1   6  -5 15995.3 2543.33   7
   1   6  -5 18310.5 2564.48   7
  -1   6  -5 18474.5 2158.59   6
   1  -6  -5 18777.4 3103.07  15
  -1  -6  -5 23068.5 3195.23  15
   1   6  -5 24784.1 2321.50  12
   1  -6  -5 19808.8 2928.90  14
  -1  -6  -5 20455.7 2778.37  14
   1   6  -5 19452.3 2242.54   6
  -1   6  -4 28541.8 3218.87   7
  -1   6  -4 28045.8 2692.44   6
   1   6  -4 43202.1 3189.06  12
   1  -6  -4 28139.2 3676.69  15
  -1  -6  -4 30036.0 3680.41  15
   1   6  -4 28204.8 2752.34   6
  -1  -6  -4 29701.9 3362.06  14
   1  -6  -4 31816.7 3594.81  14
   1  -6  -3 33446.6 3696.14  15
  -1  -6  -3 29776.9 3597.45  15
  -1  -6  -3 32536.7 3415.16  14
   1  -6  -3 36306.7 3690.88  14
  -1   6  -3 28200.0 2479.54   6
  -1  -6  -3 23695.7 2464.17   8
  -1   6  -3 28081.3 3030.76   7
   1   6  -3 29472.7 2621.77   6
  -1  -6  -2 24674.4 2913.92  14
   1  -6  -2 25426.1 3143.79  14
  -1   6  -2 27332.2 2710.48   7
   1  -6  -2 23504.2 3197.96  15
  -1  -6  -2 26485.3 3276.93  15
  -1   6  -2 21873.5 1951.68   6
   1   6  -2 31808.9 2827.56  12
  -1  -6  -1 60580.3 5513.61  14
   1  -6  -1 60055.8 5677.33  14
  -1  -6  -1 75892.7 5663.55   3
  -1  -6  -1 50931.6 4874.69   9
  -1   6  -1 48416.8 4949.66   7
   1   6  -1 83649.3 5412.08   6
   1   6  -1 71949.1 5473.99   5
   1   6  -1 82995.7 5576.29  12
  -1  -6  -1 61289.6 5738.02  15
   1  -6  -1 64021.9 5810.75  15
  -1  -6   0 50626.1 5127.28  15
   1  -6   0 54087.2 5202.92  15
   1   6   0 69013.2 4975.94  12
   1   6   0 57853.9 4744.60   5
  -1   6   0 59566.0 4622.17   5
   1  -6   0 58085.1 4520.53   3
  -1  -6   0 57137.8 4900.64   3
   1   6   0 60112.6 4353.09   6
  -1  -6   0 49081.7 4876.73  14
  -1   6   0 39638.6 4251.33   7
   1  -6   1 71467.6 5109.39   3
  -1  -6   1 62077.2 5348.01   3
   1   6   1 61804.2 5210.83   5
  -1  -6   1 57794.7 5698.94  15
   1  -6   1 60529.8 5731.24  15
   1   6   1 78197.1 5596.56  12
  -1   6   1 62819.6 5024.42   5
   1   6   1 64906.7 4614.66   6
  -1   6   1 51371.6 4775.37   7
  -1   6   2 14505.9 1778.68   5
   1   6   2 15794.9 2045.46   5
   1   6   2 14161.2 1338.11   6
   1  -6   2 18273.0 2693.20  15
  -1  -6   2 11890.6 2427.28  15
   1  -6   2 15572.4 1893.12   3
   1  -6   2 14889.4 2445.22  13
  -1  -6   2 15944.9 2380.99  13
  -1   6   2 11650.2 1507.41   7
   1   6   3 35228.2 2699.00   6
  -1  -6   3 30340.5 3639.44  13
   1  -6   3 36716.5 3998.73  13
   1  -6   3 37648.7 4118.90  15
  -1  -6   3 37807.5 4092.63  15
  -1   6   3 33077.1 2781.10   7
   1   6   3 34032.5 3312.29   5
  -1   6   3 33844.0 3134.02   5
  -1  -6   4 32183.7 3861.92  13
   1  -6   4 42710.9 4235.58  13
   1  -6   4 41004.6 4241.48  15
  -1  -6   4 34042.2 4134.59  15
  -1   6   4 31903.6 2630.24   7
   1   6   4 34592.4 3334.15   5
  -1   6   4 37231.5 3220.86   5
  -1   6   5 20939.8 2277.61   5
   1   6   5 17794.4 2394.22   5
   1  -6   5 23217.9 3300.54  15
  -1  -6   5 22595.4 3349.18  15
  -1  -6   5 16640.3 2958.35  13
   1  -6   5 25583.6 3326.95  13
  -1   6   6 7876.67 1525.78   5
   1   6   6 11227.2 1907.31   5
  -1  -6   6 6824.56 2357.77  15
   1  -6   6 12311.0 2567.49  15
   1  -6   6 8661.08 2347.89  13
  -1  -6   6 8428.52 2443.16  13
   1  -6   7 64538.6 5020.59   4
  -1   6   7 55161.0 5514.07   2
  -1  -6   7 64780.4 5313.66   4
  -1  -6   7 58227.9 5967.47  15
   1  -6   7 61622.9 5912.16  15
   1   6   7 48036.0 4836.61   5
  -1   6   7 48886.9 4680.55   5
   1   6   8 15766.0 2468.60   5
   1  -6   8 22944.2 2691.42   4
  -1  -6   8 20800.2 2901.91   4
  -1   6   8 16049.3 2349.63   5
  -1   6   8 20261.7 3259.17   2
   1  -6   8 20657.4 3415.98  15
  -1  -6   8 22792.3 3699.13  15
  -1  -6   9 22701.1 3933.79  15
   1  -6   9 33099.6 3223.25   4
  -1  -6   9 28226.3 3402.26   4
   1  -6   9 30500.0 4139.73  15
  -1   6   9 24022.5 3731.88   2
   1   6   9 23520.7 3748.87   2
   1   6   9 22385.6 3041.81   5
  -1   6   9 19806.5 2781.90   5
  -1   6  10 12908.6 2202.15   5
   1  -6  10 11891.6 2302.99   4
   1   7  -9 19326.6 2897.63   6
  -1  -7  -8 18971.4 3293.99  14
   1   7  -8 13928.7 2487.12   6
  -1   7  -8 16705.9 2479.72   1
  -1  -7  -7 14466.9 3319.27  15
   1  -7  -7 11464.4 3120.27  15
  -1   7  -7 13057.2 2722.90   7
  -1  -7  -7 14926.1 2897.05  14
   1  -7  -7 12232.1 2855.89  14
   1   7  -7 8692.02 1863.23   6
   1   7  -6 18264.0 2441.56   6
  -1  -7  -6 24387.7 3766.92  15
   1  -7  -6 20736.8 3580.14  15
  -1  -7  -6 24961.3 3395.36  14
   1  -7  -6 19895.6 3221.97  14
  -1   7  -6 19723.7 3058.24   7
   1   7  -6 22063.1 3145.06   7
   1   7  -5 15199.0 2025.74   6
   1   7  -5 13949.9 2490.82   7
  -1  -7  -5 17393.3 2787.98  14
   1  -7  -5 18310.0 2969.40  14
  -1   7  -5 18386.1 2757.48   7
  -1  -7  -5 18931.3 3294.38  15
   1  -7  -5 17327.9 3150.33  15
   1   7  -4 45660.3 3490.88  12
   1  -7  -4 33071.6 3975.31  14
  -1  -7  -4 32087.2 3801.56  14
   1   7  -4 29818.7 3474.94   7
  -1   7  -4 30621.6 3525.49   7
   1  -7  -4 30733.7 4068.13  15
  -1  -7  -4 37733.1 4316.41  15
   1   7  -4 27381.4 2871.64   6
   1  -7  -3 40893.6 4572.21  14
  -1  -7  -3 44863.7 4462.68  14
  -1   7  -3 35272.0 3994.90   7
   1   7  -3 38045.1 3448.74   6
  -1  -7  -3 41481.2 4657.52  15
   1  -7  -3 49648.6 4910.52  15
  -1  -7  -2 22617.1 3194.89  15
   1   7  -2 15724.3 1656.39   6
  -1  -7  -2 18859.1 2742.74  14
   1  -7  -2 15274.2 2727.23  14
   1   7  -2 22087.0 2533.32  12
  -1   7  -2 15226.0 2238.43   7
   1  -7  -2 17954.2 3073.24  15
  -1  -7  -1 24513.4 3450.30  15
   1  -7  -1 23497.8 3455.43  15
  -1   7  -1 23362.1 2705.07   7
  -1  -7  -1 25395.6 3187.37  14
   1  -7  -1 26893.4 3449.69  14
  -1  -7  -1 29029.6 3201.17   3
   1   7  -1 35588.5 3236.25  12
   1   7  -1 21582.6 2030.29   6
   1   7  -1 28597.4 3104.36   5
   1   7   0 13904.4 2144.10   5
  -1   7   0 12812.5 1957.23   5
  -1  -7   0 9008.41 2225.09  14
   1  -7   0 8229.97 2318.89  14
  -1  -7   0 14141.1 2242.97   3
   1  -7   0 13256.7 1883.67   3
  -1   7   0 10343.8 1733.77   7
   1  -7   0 13564.8 2619.20  15
  -1  -7   0 11160.7 2482.51  15
   1   7   0 17437.2 2394.32  12
  -1   7   1 16998.5 2281.80   7
  -1  -7   1 23416.8 2931.30   3
   1  -7   1 26701.1 2628.09   3
   1  -7   1 24604.1 3381.20  15
  -1   7   1 24967.3 2642.75   5
   1   7   1 26428.4 2853.71   5
  -1  -7   1 21302.1 3281.24  15
   1   7   1 31178.9 3195.48  12
  -1   7   2 17912.6 2091.67   7
   1  -7   2 23141.6 2411.13   3
  -1  -7   2 21725.8 2771.73   3
  -1   7   2 21033.1 2425.70   5
   1  -7   2 25600.2 3431.89  15
  -1  -7   2 21732.4 3261.60  15
   1   7   2 20563.4 2600.24   5
  -1   7   3 43409.8 3859.26   7
   1  -7   3 57071.8 4382.96   3
   1   7   3 52008.8 4557.33   5
  -1   7   3 49731.7 4298.15   5
  -1  -7   3 53423.1 5360.52  15
   1  -7   3 57877.3 5393.36  15
   1  -7   3 50594.8 5110.72  13
  -1  -7   3 44475.0 4827.27  13
   1   7   4 45564.7 4277.36   5
  -1   7   4 48225.0 4091.53   5
   1  -7   4 50727.5 5023.81  13
  -1  -7   4 39202.1 4685.30  13
  -1  -7   4 41106.4 4902.59  15
   1  -7   4 52127.1 5196.19  15
   1  -7   5 17553.3 3128.49  13
  -1  -7   5 16256.6 2948.00  13
  -1  -7   5 22570.0 3519.16  15
   1  -7   5 21570.1 3361.47  15
   1   7   5 17932.0 2502.52   5
  -1   7   5 18254.0 2303.90   5
  -1   7   6 25933.4 2926.79   5
   1   7   6 27416.5 3180.30   5
  -1  -7   6 25386.1 3770.28  13
   1  -7   6 29817.7 3968.76  13
   1  -7   6 36699.9 4302.75  15
  -1  -7   6 29533.4 4157.44  15
   1  -7   7 15279.7 3137.43  13
  -1  -7   7 14313.6 2987.91  13
   1  -7   7 17936.3 3310.80  15
  -1  -7   7 15387.3 3275.54  15
  -1   7   7 13289.8 2982.79   2
  -1   7   7 15047.0 2131.55   5
   1   7   7 10617.5 2149.40   5
  -1  -7   8 14961.5 3209.74  13
   1   7   8 15117.8 2384.80   5
  -1   7   8 13214.8 2151.98   5
  -1   8  -7 21853.0 3004.13   1
  -1  -8  -6 18343.9 3186.05  14
  -1   8  -5 11087.5 2533.23   7
   1   8  -5 11839.6 2551.14   7
   1  -8  -5 14230.6 2990.06  14
  -1  -8  -5 10523.5 2656.84  14
   1  -8  -5 11500.4 3232.98  15
  -1  -8  -5 9499.12 3088.50  15
   1  -8  -4 20976.2 3409.88  14
  -1  -8  -4 21377.2 3248.72  14
  -1  -8  -4 25248.9 3872.84  15
   1  -8  -4 24252.1 3809.65  15
   1   8  -4 22602.6 3086.31   7
  -1   8  -4 19995.7 3018.46   7
  -1  -8  -3 30974.7 3672.76  14
   1  -8  -3 23563.1 3558.38  14
   1   8  -3 20863.7 2992.04   7
  -1   8  -3 21324.2 3040.76   7
   1  -8  -3 27408.7 3916.20  15
  -1  -8  -3 27297.4 3874.80  15
  -1  -8  -2 20700.5 3518.19  15
   1  -8  -2 20712.6 3519.97  15
  -1  -8  -2 21468.5 3173.12  14
   1  -8  -2 22484.1 3362.95  14
   1   8  -2 17803.1 2573.16   7
  -1   8  -2 17903.1 2601.73   7
   1   8  -1 13701.5 2136.25   7
  -1   8  -1 10945.2 2062.44   7
   1  -8  -1 16312.1 3090.03  15
  -1  -8  -1 16974.8 3222.60  15
  -1  -8  -1 12210.8 2592.21  14
   1  -8  -1 14059.8 2878.25  14
   1   8   0 41100.7 4058.39   5
  -1  -8   0 39655.5 4597.09  15
   1  -8   0 36604.5 4527.71  15
  -1  -8   0 42548.2 4134.59   3
  -1   8   0 28958.3 3387.60   7
  -1  -8   0 41203.2 4371.42  14
   1  -8   0 31930.7 4236.62  14
  -1  -8   1 13435.4 2703.45  14
   1   8   1 13214.9 2336.39   5
  -1   8   1 11041.0 2012.47   5
  -1  -8   1 11193.4 2796.98  15
   1  -8   1 10842.1 2742.04  15
  -1  -8   1 15180.7 2456.91   3
   1  -8   1 12347.4 1923.21   3
  -1   8   1 7352.70 1646.40   7
   1  -8   2 24142.0 3753.13  15
  -1  -8   2 21994.0 3595.96  15
  -1   8   2 26850.5 2955.00   5
   1   8   2 26363.2 3119.14   5
   1  -8   2 26949.8 2825.51   3
  -1  -8   2 22608.5 3055.77   3
   1  -8   3 29275.0 2980.14   3
  -1  -8   3 29872.1 3375.22   3
  -1   8   3 27496.0 3052.09   5
   1  -8   3 34141.6 4138.84  15
   1   8   3 27099.1 3230.86   5
  -1  -8   3 24151.2 3854.94  15
  -1   8   4 22330.0 2696.81   5
  -1  -8   4 27557.9 3164.02   3
  -1  -8   4 21016.3 3295.43  13
   1  -8   4 25801.3 3608.04  13
   1   8   4 21743.6 2906.47   5
   1  -8   4 22945.5 3719.45  15
  -1  -8   4 22538.8 3769.94  15
   1  -8   5 10465.7 2680.60  13
  -1  -8   5 11935.1 2688.05  13
   1   8   5 10066.2 2146.93   5
  -1   8   5 11748.6 2000.02   5
   1  -8   5 17762.1 3272.00  15
  -1  -8   5 8093.69 2858.18  15
  -1  -8   6 14730.6 2932.44  13
  -1   8   6 16952.4 2346.74   5
   1   8   6 15005.2 2545.65   5
   1   8   7 15085.8 2548.68   5
   1   9  -3 8099.03 2155.39   7
  -1   9  -3 6339.92 2238.19   7
  -1  -9  -3 11200.1 2646.71  14
   1   9  -2 16087.1 2683.58   7
  -1   9  -2 16011.2 2677.34   7
  -1  -9  -2 20708.2 3272.80  14
   1   9  -1 6100.18 1908.88   7
   1  -9  -1 7331.70 2586.32  14
  -1  -9  -1 8517.67 2456.01  14
  -1   9  -1 6599.06 1921.21   7
  -1  -9   0 36958.5 4668.71  15
  -1  -9   0 34312.0 4133.06  14
   1  -9   0 35175.7 4381.00  14
   1   9   0 41630.1 4104.71   5
   1   9   0 26077.6 3275.26   7
  -1   9   0 26165.0 3312.53   7
   1   9   1 7735.53 1868.86   7
   1   9   1 11373.6 2391.62   5
  -1  -9   1 9237.27 2562.75  14
   1  -9   1 4654.82 2511.67  14
  -1  -9   1 12372.0 2383.17   3
   1   9   2 17872.5 2900.99   5
  -1   9   2 20256.4 2720.91   5
  -1  -9   2 19859.8 2860.76   3
  -1  -9   2 15455.8 3125.89  14
  -1  -9   3 11477.2 2452.67   3
  -1   9   3 9499.42 2004.28   5
   1   9   3 8782.62 2304.57   5
  -1  -9   4 10454.3 2241.56   3
   1   9   4 8241.76 2102.78   5
  -2   0 -12 52018.2 5465.22   6
   2   0 -12 44468.2 5188.68   6
  -2   0 -11 543.642 1864.84   6
   2   0 -11-860.050 1781.43   6
  -2   0 -11 194.890 2018.39   7
  -2   0 -10 18658.5 2986.67   7
   2   0 -10 18193.2 2217.19   7
   2   0 -10 19225.2 2403.28  12
  -2   0 -10 15341.5 2721.19   6
   2   0 -10 16924.6 2695.54   6
  -2   0  -9 914.233 1597.92   7
   2   0  -9-842.949 1010.26   7
   2   0  -9-132.136 1342.26   6
  -2   0  -9 283.192 1360.55   6
   2   0  -9 205.130 1101.86  12
  -2   0  -8 171504. 13146.9   7
  -2   0  -8 151836. 12930.6   6
   2   0  -8 167562. 12929.5   6
   2   0  -8 181828. 12516.1   7
  -2   0  -8 184981. 12099.9  12
  -2   0  -7 30.3708 411.175  12
   2   0  -7 96.9582 951.948   6
  -2   0  -7-106.946 1012.36   6
   2   0  -7 113.620 624.485   7
  -2   0  -7-116.672 1192.92   7
   2   0  -6 125386. 9017.49   1
  -2   0  -6 142961. 10017.6   7
  -2   0  -6 138153. 9849.11   6
   2   0  -6 126003. 9663.10   6
  -2   0  -6 136653. 9176.29  12
   2   0  -6 134494. 9352.47   7
   2   0  -6 143599. 9356.46  11
  -2   0  -5 266.517 395.878  10
  -2   0  -5-156.641 712.757   6
  -2   0  -5-266.395 774.284   7
   2   0  -5-19.9969 260.519   1
   2   0  -5-45.9752 457.711  11
  -2   0  -5 149.725 350.670  12
   2   0  -4 335464. 20773.7  11
  -2   0  -4 313757. 20674.7  10
  -2   0  -4 342147. 21179.1   7
  -2   0  -4 337378. 20598.9  12
   2   0  -4 307753. 20819.6   2
   2   0  -4 257896. 20427.8   1
  -2   0  -4 327612. 21035.7   6
   2   0  -3 69.4842 331.356  10
  -2   0  -3-41.6871 397.594  10
   2   0  -3-76.9730 326.474  14
   2   0  -3 42.9083 406.176   2
  -2   0  -3 137.145 592.556   7
  -2   0  -3 188.170 299.116  12
   2   0  -3-59.2190 223.002   1
   2   0  -3 43.9175 389.720  11
  -2   0  -2 269327. 17234.9  10
   2   0  -2 264047. 17162.7  10
  -2   0  -2 268958. 17473.1   7
  -2   0  -2 297112. 17195.1  12
   2   0  -2 268574. 17245.5  11
   2   0  -2 237256. 17103.3   2
   2   0  -2 266706. 17057.9  14
   2   0  -2 208827. 16945.5   1
   2   0  -1 14.9954 168.825  14
  -2   0  -1 158.271 472.295   7
   2   0  -1 237.375 247.610   2
  -2   0  -1 157.274 346.046  12
   2   0  -1 295.575 188.928   5
  -2   0  -1 24.4590 240.370   5
  -2   0  -1 394.573 334.531   9
   2   0   0 191010. 13313.5  13
   2   0   0 201780. 13619.7  12
   2   0   0 203678. 13385.6   4
   2   0   0 196463. 13328.1   5
  -2   0   0 210499. 13348.1   5
   2   0   0 209025. 13547.6  10
  -2   0   0 207159. 13616.1  10
   2   0   0 211523. 13570.1   8
   2   0   0 241895. 13630.9   7
   2   0   0 237089. 13744.8   6
   2   0   0 176810. 13346.2   1
  -2   0   0 160781. 13386.6   2
   2   0   0 193352. 13357.8   2
  -2   0   1 47.1916 168.018  14
   2   0   1 330.529 408.504   6
   2   0   1 108.731 209.055   3
  -2   0   1 264.223 267.009   4
   2   0   1 176.229 307.342  12
   2   0   1-142.925 322.509  11
  -2   0   1-80.7984 361.587  10
   2   0   1-34.7118 308.043  10
   2   0   1-113.084 206.034   1
  -2   0   1 138.050 255.367   2
  -2   0   1 41.8380 159.245   5
   2   0   1 44.8562 232.296   5
   2   0   1 42.2832 381.642   7
  -2   0   1 119.991 155.378  15
   2   0   2 189065. 12952.9  11
  -2   0   2 172619. 12992.0  10
   2   0   2 198705. 12876.7   9
   2   0   2 196559. 12976.2  10
   2   0   2 173623. 12782.9   1
  -2   0   2 194975. 12891.3  15
   2   0   2 201387. 13060.4   6
  -2   0   2 191389. 12860.0  14
   2   0   2 197968. 12942.2  12
   2   0   2 185140. 12936.8   5
   2   0   3 185.761 426.182   6
   2   0   3 632.331 461.903   7
   2   0   3 508.955 332.908  12
   2   0   3-61.1253 298.095  11
   2   0   3 68.1417 312.733  10
  -2   0   3 119.695 408.052  10
   2   0   3 73.0989 222.511   1
  -2   0   3 39.2841 342.668  15
   2   0   3 83.8079 393.763   5
  -2   0   3 140.947 328.597  14
   2   0   4 227939. 15678.6  12
   2   0   4 247921. 15706.6  11
  -2   0   4 196060. 15723.0  10
   2   0   4 224332. 15584.3   1
   2   0   4 227418. 15963.8   5
   2   0   4 257058. 16040.8   6
  -2   0   4 234175. 15948.2  15
   2   0   4 247448. 15943.8   7
  -2   0   4 235581. 15894.7  14
   2   0   4 238536. 15797.9   2
   2   0   5 24.9631 325.203  12
  -2   0   5 145.358 367.967  10
   2   0   5-93.9895 504.846   2
  -2   0   5 343.493 738.000   2
   2   0   5 383.963 650.046   5
  -2   0   5-256.319 611.163  15
  -2   0   5-57.0789 506.511  14
   2   0   5-236.658 542.820  14
   2   0   5-91.7522 250.270   1
   2   0   5 52.3854 528.616   7
   2   0   6 115578. 7874.00   1
  -2   0   6 123787. 8596.21   2
   2   0   6 112809. 8290.35   2
   2   0   6 111498. 8480.25   5
   2   0   7-349.523 933.190   5
  -2   0   7-92.3269 912.872   2
   2   0   7 65.9104 716.372   2
   2   0   8 153314. 12069.9   5
   2   0   8 173413. 11931.6   2
  -2   0   8 172236. 12226.8   2
   2   0   9 681.538 1036.63   2
  -2   0   9-116.615 1245.57   2
   2   0  10 31707.9 3169.24   2
  -2   0  10 31334.2 3490.49   2
  -2   0  11 141.596 1582.51   5
  -2   0  11 141.933 1662.06   2
   2   0  11-313.101 1246.12   2
  -2   0  12 48997.4 5306.02   5
   2   0  12 61333.6 5111.76   2
  -2   0  12 62033.4 5583.21   2
   2   0  12 54290.3 5290.85   5
   2   0  13-473.349 1572.46   2
  -2  -1 -12 31556.6 4399.02   6
   2  -1 -12 35802.8 4370.55   6
  -2   1 -12 37593.6 4900.05   7
   2   1 -11 720.168 1415.76   7
  -2   1 -11 200.447 2230.10   7
  -2  -1 -11 3521.21 2128.96   6
   2  -1 -11 2322.78 1935.60   6
   2   1 -11 1239.80 1949.30   6
   2   1 -10 43789.2 3932.69   7
   2   1 -10 41201.7 4332.03   6
   2  -1 -10 40317.0 4197.84   6
  -2  -1 -10 35971.7 4259.63   6
  -2  -1 -10 41522.8 4431.61   7
  -2   1 -10 39134.3 4529.28   7
   2   1  -9 14611.1 2361.08   6
   2  -1  -9 14489.0 2252.79   6
  -2  -1  -9 15409.5 2472.75   6
  -2  -1  -9 15238.7 2552.57   7
   2  -1  -9 13191.8 1682.46   7
  -2   1  -9 15626.4 2698.82   7
   2   1  -9 15944.5 2071.30   7
   2   1  -9 17643.9 1910.88  12
  -2  -1  -8 139055. 10950.1   7
   2  -1  -8 153759. 10078.4  11
  -2  -1  -8 128429. 10107.0  12
   2   1  -8 155200. 10453.2  12
   2   1  -8 136994. 10776.7   6
   2  -1  -8 141768. 10726.8   6
  -2  -1  -8 138436. 10873.0   6
   2   1  -8 155932. 10543.5   7
   2  -1  -8 143304. 10137.1   7
  -2   1  -8 146974. 11077.6   7
  -2  -1  -7 12852.8 1279.27  10
   2   1  -7 14830.6 1725.33   7
  -2   1  -7 17391.8 2205.22   7
  -2  -1  -7 12753.6 2049.52   7
   2  -1  -7 14220.5 1388.58   7
   2   1  -7 13033.5 1111.86   1
   2   1  -7 15476.3 1721.90  12
   2   1  -7 13735.7 1962.04   6
   2  -1  -7 14224.1 1860.04   6
  -2  -1  -7 12931.4 1444.77  12
   2  -1  -7 14094.7 1478.71  11
  -2  -1  -7 14100.9 2079.32   6
  -2  -1  -6 109478. 7606.52   6
  -2  -1  -6 94285.9 6919.38  10
   2  -1  -6 99863.8 6873.71  10
  -2  -1  -6 92901.9 7543.04   7
   2  -1  -6 105308. 6850.75   7
  -2   1  -6 111870. 7688.89   7
   2  -1  -6 109170. 7499.35  14
   2   1  -6 107676. 7304.37  12
   2   1  -6 94400.2 7350.70   6
   2  -1  -6 99911.0 7312.18   6
  -2  -1  -6 92530.4 6972.49  12
   2   1  -6 86177.4 6684.73   1
   2   1  -5 324.500 620.361  12
  -2  -1  -5 755.167 770.936   6
   2  -1  -5 556.241 590.907   6
  -2   1  -5 700.817 797.241   6
   2  -1  -5 671.610 480.165  10
  -2  -1  -5 538.903 487.017  10
  -2  -1  -5-91.3230 825.275   7
  -2   1  -5 961.626 871.288   7
  -2   1  -5 723.140 389.425   1
   2  -1  -5 620.252 352.923   7
  -2  -1  -5 641.045 418.092  11
  -2  -1  -5 893.250 500.771  12
   2  -1  -5 368.433 671.852  14
   2   1  -4 270928. 17796.8  12
   2  -1  -4 231836. 17642.2   2
  -2  -1  -4 287842. 18011.7   6
  -2   1  -4 248141. 17777.7   6
  -2  -1  -4 223783. 17539.6  12
  -2  -1  -4 268335. 17523.4  11
  -2  -1  -4 260384. 17616.5  10
   2  -1  -4 233831. 17519.4  10
  -2  -1  -4 218963. 17852.4   7
  -2   1  -4 290929. 18032.6   7
   2  -1  -4 278045. 17821.9  14
  -2   1  -4 289634. 17470.0   1
  -2  -1  -3 6557.08 889.169  12
   2   1  -3 8814.73 1104.47  12
   2  -1  -3 7754.63 782.227   1
  -2   1  -3 8103.50 820.530   1
   2  -1  -3 7798.26 976.687  14
  -2  -1  -3 9953.42 1257.40   6
  -2   1  -3 8128.97 1047.46   6
   2  -1  -3 8426.84 971.886   2
  -2  -1  -3 7490.23 889.051  11
   2  -1  -3 6799.24 877.192  10
  -2  -1  -3 7323.79 1127.80   7
  -2   1  -3 9401.62 1201.15   7
   2  -1  -3 7662.46 1006.87  15
   2   1  -3 6841.80 971.926   2
   2  -1  -2 140915. 9832.24  15
  -2  -1  -2 145865. 9835.34  15
  -2   1  -2 158698. 10006.4   6
  -2  -1  -2 162759. 10273.7   6
  -2  -1  -2 140702. 9755.97  14
   2  -1  -2 141117. 9865.22  14
  -2  -1  -2 134537. 9874.29  12
   2   1  -2 147626. 10006.8  12
   2  -1  -2 131457. 9769.09   2
  -2   1  -2 157601. 9782.57   1
   2  -1  -2 120032. 9675.67   1
  -2  -1  -2 141686. 9869.54  11
  -2   1  -2 145984. 9870.56  10
   2  -1  -2 146418. 9845.31  10
   2  -1  -2 166656. 9749.00   7
   2   1  -2 125293. 9827.56   4
  -2   1  -2 151468. 10091.6   7
   2   1  -2 124700. 9844.48   2
  -2  -1  -1 6754.37 635.132  14
  -2  -1  -1 6192.15 872.366   3
   2  -1  -1 7691.53 710.560   2
   2   1  -1 7850.09 802.465   5
  -2  -1  -1 5461.40 1076.38   6
  -2  -1  -1 6966.57 853.625  11
  -2   1  -1 7890.78 970.680   6
  -2  -1  -1 7272.84 703.747  15
   2  -1  -1 7534.41 832.499  14
   2   1  -1 6600.37 840.964   4
   2  -1  -1 6611.86 743.098  15
   2   1  -1 7562.28 881.698   2
   2  -1  -1 7390.84 780.273   7
  -2   1   0 37605.0 2495.30   1
   2  -1   0 30577.4 2407.55   1
  -2  -1   0 33431.7 2630.57  12
  -2   1   0 24591.4 2570.28  13
   2   1   0 33145.4 2637.79  12
   2  -1   0 32495.6 2566.58  13
   2  -1   0 34375.1 2566.21   6
  -2  -1   0 31931.1 2375.84  15
   2  -1   0 30867.0 2449.75  15
  -2   1   0 27085.6 2502.60  15
   2   1   0 33711.0 2429.22  15
  -2   1   0 34858.1 2587.34  10
   2  -1   0 32707.5 2518.26  10
  -2   1   0 33961.1 2643.12   7
  -2  -1   0 30492.6 2443.71   8
  -2   1   0 25192.4 2582.09   9
  -2   1   0 35020.0 2306.35   2
   2  -1   0 33616.5 2499.66   7
  -2  -1   0 39495.4 2528.07   5
   2   1   0 31627.5 2465.81   5
   2  -1   1 9350.88 881.594   1
  -2   1   1 9523.71 907.636   1
  -2   1   1 9646.78 927.105  15
   2  -1   1 9849.28 1038.97  15
   2   1   1 9437.88 851.985  15
   2  -1   1 9774.20 941.268   6
   2   1   1 9158.66 788.654  14
  -2  -1   1 9863.03 1126.41  12
   2   1   1 8846.52 1032.02  12
   2   1   1 9035.04 958.484   3
  -2   1   1 10232.8 1026.55  10
  -2  -1   1 9585.00 1043.73  11
   2  -1   1 8741.78 964.413  10
  -2   1   1 9675.91 1016.62   7
   2   1   1 9483.15 817.636   8
   2  -1   1 10393.7 1037.02   9
  -2   1   1 9191.97 875.367   2
   2  -1   1 9141.77 977.563   7
   2   1   1 8491.26 945.859   5
  -2  -1   1 10813.4 951.772   5
   2  -1   2 147480. 9951.63   2
  -2   1   2 161302. 10284.4   2
   2  -1   2 143415. 10118.5   1
  -2   1   2 155156. 10168.1   1
   2   1   2 140458. 10155.0  15
  -2   1   2 147858. 10223.1  15
  -2   1   2 154851. 10283.4  14
   2  -1   2 152882. 10248.3   6
   2   1   2 146400. 10222.8   3
   2   1   2 149309. 10147.8  14
   2  -1   2 140735. 10186.1  12
  -2  -1   2 147799. 10476.2  12
  -2  -1   2 150595. 10202.5   5
   2   1   2 164375. 10395.3  12
  -2  -1   2 146553. 10348.2  11
  -2   1   2 140466. 10237.2  10
   2  -1   2 156919. 10240.8   9
   2  -1   2 158653. 10262.6  10
  -2   1   2 165746. 10567.6   8
   2   1   2 152204. 10423.2   7
  -2   1   2 130342. 10013.8   5
   2  -1   2 161816. 10321.3   7
   2   1   2 143358. 10269.9   5
   2   1   3 6115.63 847.685  15
   2   1   3 8286.25 1001.74   6
   2  -1   3 8590.32 952.947   6
   2  -1   3 7299.81 743.949   1
  -2   1   3 7921.60 761.930   1
  -2   1   3 6189.20 885.260  14
   2   1   3 6824.32 820.008  14
  -2  -1   3 7335.74 843.042  14
   2  -1   3 6213.79 675.656  12
   2   1   3 8479.72 967.006  12
  -2   1   3 7956.06 929.994  15
  -2  -1   3 6796.68 915.415  11
   2  -1   3 7745.95 879.305  10
   2   1   3 7561.88 1006.96   7
  -2   1   3 6452.78 1029.94   8
  -2  -1   3 7194.73 852.019   5
  -2  -1   3 7078.70 1010.00   2
   2  -1   3 7061.11 670.948   2
  -2   1   3 6523.53 932.980   2
   2   1   3 6030.47 890.718   5
   2   1   4 246480. 16362.5   7
   2  -1   4 246972. 16352.3   7
   2   1   4 231818. 16254.3  12
   2  -1   4 240088. 15928.1  12
  -2  -1   4 233960. 16322.4  11
   2  -1   4 233793. 16186.2  10
  -2  -1   4 237485. 16267.2  10
  -2   1   4 237902. 16560.6   8
   2   1   4 220692. 16310.5  15
  -2   1   4 236894. 16377.7  15
   2  -1   4 263395. 16407.8   6
   2   1   4 253869. 16436.2   6
   2   1   4 233287. 16290.1  14
  -2   1   4 243425. 16357.5  14
  -2  -1   4 229355. 16271.4  14
  -2   1   4 231752. 16059.1   1
   2   1   4 221457. 16367.3   5
  -2  -1   4 226120. 16424.2   2
   2  -1   4 238511. 16098.9   2
   2   1   5 1883.41 608.404  12
  -2  -1   5 1157.40 523.438  10
   2  -1   5 977.074 461.832  10
   2  -1   5 1104.37 526.106   2
  -2  -1   5 2054.80 813.261   2
   2   1   5 596.938 670.093   5
   2   1   5 1448.18 652.819  14
  -2  -1   5 1775.56 665.983  14
   2   1   5 986.530 694.194  15
   2   1   5 1420.48 645.486   7
  -2   1   5 1188.32 364.812   1
   2   1   6 100412. 7009.67   1
   2   1   6 113676. 7629.61   2
  -2  -1   6 90812.9 7199.03  10
   2  -1   6 95533.6 7159.51  10
   2  -1   6 104036. 7041.31  11
  -2   1   6 104144. 7760.88   2
  -2  -1   6 114831. 7780.39   2
   2  -1   6 111018. 7381.62   2
   2   1   6 110235. 7443.02   7
  -2   1   7 9354.85 1521.22   5
   2   1   7 11728.3 944.134   1
   2   1   7 13334.6 1688.31   2
  -2  -1   7 13244.2 1791.88   2
  -2   1   7 12405.4 1804.88   2
   2  -1   7 11356.6 1396.56   2
  -2  -1   7 11041.9 1059.67  10
   2  -1   8 160571. 10820.5   2
  -2   1   8 155391. 11239.9   2
  -2  -1   8 157480. 11186.7   2
   2   1   8 151123. 10996.0   2
  -2   1   8 130976. 10943.6   5
  -2   1   9 16809.3 2380.47   2
   2  -1   9 15265.3 1810.24   2
   2   1   9 12567.0 1936.32   2
  -2  -1   9 16354.6 2232.60   2
   2  -1   9 13715.9 2059.76   5
  -2   1   9 11772.0 1988.14   5
  -2  -1  10 51138.2 4468.37   2
   2   1  10 46808.3 4181.02   2
  -2   1  10 47712.9 4500.96   2
   2  -1  10 49033.5 3989.31   2
  -2   1  10 35394.6 4103.61   5
   2  -1  10 43460.9 4253.66   5
   2   1  10 40723.8 4200.76   5
  -2   1  11 1866.26 1516.83   5
   2   1  11 940.801 1463.70   5
  -2   1  11 1340.14 1648.66   2
   2  -1  11 1598.40 1218.65   2
   2   1  11 1395.51 1499.62   2
  -2  -1  11 1235.78 1554.01   2
  -2   1  12 29627.6 3865.05   5
   2   1  12 26694.7 3738.56   5
   2   1  12 39273.0 3896.58   2
  -2  -1  12 41321.7 4229.71   2
  -2   1  12 43704.6 4401.78   2
   2  -1  12 42981.3 3754.90   2
  -2   2 -12 52810.6 5762.55   7
   2  -2 -12 41400.3 4766.95   6
  -2  -2 -12 45577.6 5269.47   6
   2   2 -11 15850.3 2565.73   7
  -2   2 -11 11538.3 2907.35   7
  -2  -2 -11 12858.3 2820.54   6
   2  -2 -11 10444.7 2305.95   6
  -2   2 -11 9518.72 2388.54   6
   2   2 -10 32715.7 3542.80   7
  -2   2 -10 33242.4 4159.12   7
   2  -2 -10 32351.1 3653.94   6
  -2  -2 -10 38910.1 4123.10   6
  -2   2 -10 28062.2 3718.49   6
  -2  -2  -9 298.475 1496.21   6
   2  -2  -9 611.029 1305.46   6
  -2   2  -9 426.376 1365.99   6
   2  -2  -9 411.324 657.071  11
   2   2  -9 53.7881 690.171  12
  -2  -2  -9 498.849 1340.12   7
  -2   2  -9 800.596 1572.40   7
   2   2  -9 2013.03 1236.65   7
  -2   2  -8 91515.3 7546.39   6
   2  -2  -8 99032.6 7455.29   6
  -2  -2  -8 107201. 7814.77   6
  -2  -2  -8 93808.5 6784.02  10
   2  -2  -8 90635.8 6688.58  10
  -2  -2  -8 97471.6 7534.30   7
   2   2  -8 103900. 7445.80   7
  -2   2  -8 102591. 7878.30   7
   2   2  -8 114115. 7022.96  12
   2  -2  -8 117470. 7939.41  14
   2   2  -8 82372.6 6525.11   1
  -2  -2  -7 3256.46 1334.53   6
   2  -2  -7 4818.94 1246.24   6
  -2   2  -7 3553.36 1395.12   6
   2  -2  -7 3257.98 804.081  10
  -2  -2  -7 4496.63 888.237  10
  -2  -2  -7 6250.24 1443.22   7
  -2   2  -7 5909.63 1531.06   7
   2  -2  -7 2933.81 495.267   7
   2   2  -7 5886.08 1240.14   7
   2   2  -7 4295.14 951.322  12
  -2  -2  -7 4736.54 756.382  11
   2  -2  -7 4597.21 1417.72  14
  -2   2  -7 5332.19 771.052   1
   2   2  -6 88407.0 6058.22  12
  -2   2  -6 79382.9 5943.98   2
  -2  -2  -6 64531.2 5962.07  12
  -2  -2  -6 78791.2 5862.11  11
   2  -2  -6 76629.9 5880.89  10
  -2   2  -6 91433.2 5850.52   1
  -2   2  -6 78740.6 6465.81   7
  -2   2  -6 80643.8 6348.77   6
  -2  -2  -6 87955.4 6549.47   6
   2  -2  -6 82468.3 6163.86   6
   2  -2  -6 84426.5 6461.08  14
  -2  -2  -5 13676.9 1710.49  12
   2  -2  -5 18144.8 1793.91   6
  -2   2  -5 16805.6 1618.98   2
   2  -2  -5 19725.1 1704.08  10
  -2  -2  -5 16158.9 1636.23  11
  -2  -2  -5 18178.2 1955.67  14
   2  -2  -5 18701.9 2050.37  14
  -2   2  -5 15349.7 1863.26   6
  -2  -2  -5 21449.5 2187.60   6
  -2   2  -5 18392.1 1612.10   1
  -2   2  -5 17514.6 2077.32   7
   2  -2  -5 17494.0 2079.13  15
  -2  -2  -5 17701.8 2039.67  15
   2   2  -5 18431.4 1785.25  12
  -2  -2  -4 132237. 12137.0  12
   2  -2  -4 166319. 12087.7   6
   2  -2  -4 175555. 12096.8  10
   2   2  -4 196108. 12305.2  12
  -2  -2  -4 170016. 12277.3  14
   2  -2  -4 177110. 12434.7  14
  -2  -2  -4 192202. 12625.4   6
  -2   2  -4 158908. 12262.0   6
  -2   2  -4 193537. 12108.4   1
  -2   2  -4 174915. 12496.3   7
  -2  -2  -4 186738. 12486.0  15
   2  -2  -4 174248. 12452.7  15
  -2   2  -4 184985. 12003.2   2
   2   2  -3 29591.6 2443.70  12
  -2   2  -3 29092.2 2277.26   1
  -2  -2  -3 22747.9 2346.90  12
   2  -2  -3 27664.8 2268.34  10
  -2  -2  -3 29260.7 2530.11   5
   2  -2  -3 25954.0 2461.80  15
  -2  -2  -3 26263.1 2460.14  15
   2  -2  -3 27008.7 2499.99  14
  -2  -2  -3 27201.4 2350.34  14
   2   2  -3 24090.5 2400.24   4
  -2   2  -3 28113.1 2390.98   6
  -2  -2  -3 32385.8 2755.39   6
  -2   2  -3 29835.8 2098.73   2
  -2  -2  -2 183242. 12108.1  15
   2  -2  -2 168471. 12118.9  15
  -2  -2  -2 161198. 12413.4   6
  -2   2  -2 178335. 12031.5   6
  -2   2  -2 184675. 12001.1   1
  -2  -2  -2 178436. 11977.0  14
   2  -2  -2 175904. 12207.6  14
   2   2  -2 188239. 12194.5  12
   2   2  -2 183574. 12165.2   5
  -2  -2  -2 139954. 12042.4  12
   2  -2  -2 178737. 11983.5  10
  -2  -2  -2 180179. 12173.8   5
   2  -2  -2 164379. 12213.4   8
  -2   2  -2 170776. 11730.0   2
   2  -2  -2 176828. 11721.0   7
   2   2  -2 147676. 12060.0   4
   2  -2  -2 177984. 11766.4   5
  -2  -2  -1 165569. 11278.9  14
   2   2  -1 161364. 11443.4   5
   2   2  -1 175575. 11587.5  12
   2  -2  -1 156996. 11559.7  14
   2  -2  -1 168783. 11124.6   5
   2   2  -1 156378. 11587.1   4
  -2   2  -1 166016. 11480.7   7
   2  -2  -1 166191. 11204.7   7
  -2   2  -1 171170. 11413.0   6
  -2  -2  -1 134344. 11690.3   6
   2  -2  -1 156600. 11481.9  15
  -2  -2  -1 164820. 11430.0  15
   2   2  -1 174394. 11612.9   2
  -2   2   0 98952.1 9395.92  13
  -2  -2   0 118155. 9291.69  12
   2  -2   0 135860. 9436.21  13
   2   2   0 114063. 9123.90  13
   2  -2   0 139450. 9181.73  10
  -2   2   0 136572. 9447.03   9
   2  -2   0 130448. 8946.50   5
   2   2   0 131589. 9239.11   5
  -2   2   0 137950. 9190.40   1
  -2   2   0 154702. 9288.25   7
   2  -2   0 139780. 9094.27   7
   2   2   0 121213. 9284.12  15
  -2   2   0 116868. 9426.77  15
  -2  -2   0 131381. 9263.70  15
   2  -2   0 141035. 9370.46  15
   2  -2   0 134038. 8983.32   6
   2   2   0 157664. 9599.26   6
   2   2   1 149732. 11581.2  15
   2  -2   1 220526. 12054.7  15
  -2   2   1 169034. 11766.1  15
  -2  -2   1 127116. 11668.7  15
  -2  -2   1 119916. 11513.2  13
   2  -2   1 214281. 12138.7  13
  -2  -2   1 157173. 11719.8  12
  -2   2   1 171801. 11840.0  13
   2   2   1 198854. 11921.0  12
  -2   2   1 176486. 11322.2   5
   2  -2   1 178165. 11577.5  10
   2   2   1 158390. 11635.0   5
  -2   2   1 190728. 11623.8   7
  -2   2   1 146948. 11776.2   9
  -2   2   1 168944. 11583.5   1
   2  -2   1 179586. 11583.2   7
   2  -2   1 183197. 11453.0   6
   2   2   1 143784. 11742.9   6
  -2   2   2 190000. 13081.1   1
  -2  -2   2 139992. 13244.9  15
   2  -2   2 233824. 13610.8  15
  -2   2   2 196830. 13250.0  15
   2   2   2 178898. 13111.7  15
   2  -2   2 211582. 13059.9   6
   2   2   2 194468. 13258.0   6
   2   2   2 195242. 13068.3  14
  -2  -2   2 187497. 13305.5  12
  -2   2   2 205357. 13185.5   2
  -2  -2   2 197422. 13394.3   4
   2   2   2 173515. 13139.2   3
   2   2   2 222083. 13443.2  12
   2  -2   2 193920. 13073.6  10
   2  -2   2 196268. 13145.1   9
  -2   2   2 158866. 12932.3   7
   2  -2   2 189075. 12898.5   4
   2  -2   2 200615. 13149.8   7
  -2   2   2 194678. 12885.0   5
   2   2   2 173489. 13164.1   5
  -2  -2   2 209913. 13170.4   5
  -2   2   3 33362.3 2466.94   1
  -2   2   3 29803.6 2612.03  15
   2   2   3 27688.8 2515.84  15
  -2   2   3 31133.5 2655.73  14
   2  -2   3 34344.2 2521.19   6
   2   2   3 31260.2 2611.66   6
  -2   2   3 33853.8 2678.36   2
   2   2   3 29510.3 2537.16   3
   2   2   3 29194.1 2466.21  14
  -2  -2   3 30833.0 2739.17  12
  -2  -2   3 30439.7 2520.98   5
   2   2   3 33703.6 2707.08  12
  -2  -2   3 28501.4 2602.56  11
   2  -2   3 29154.7 2418.39  10
   2   2   3 23913.1 2525.33   5
  -2   2   3 27870.8 2333.40   5
  -2   2   3 34633.1 2927.40   8
   2   2   3 34585.6 2713.49   7
  -2  -2   3 32130.7 2766.41   4
   2  -2   3 28792.3 2338.45   4
   2  -2   3 32397.9 2579.55   7
  -2  -2   3 32082.1 2819.64   2
   2  -2   3 33593.5 2311.96   2
   2   2   4 187364. 13019.5   6
  -2   2   4 201993. 13119.3  14
   2   2   4 190953. 12953.1  14
  -2  -2   4 154344. 13019.8  12
   2  -2   4 170830. 12541.3  12
   2   2   4 204034. 13102.9  12
   2  -2   4 176610. 12499.4  12
  -2   2   4 201953. 13180.7   2
  -2   2   4 190088. 12787.1   1
  -2   2   4 189349. 13051.9  15
   2   2   4 177242. 12960.8  15
   2  -2   4 200838. 12822.2  10
  -2  -2   4 187114. 13028.9  11
  -2   2   4 175618. 12796.8   5
  -2   2   4 214996. 13396.6   8
   2   2   4 185087. 13034.5   7
  -2  -2   4 181573. 13168.4   2
   2  -2   4 200634. 12716.5   2
   2  -2   4 212704. 12994.7   6
  -2  -2   4 199507. 12975.2   5
  -2  -2   4 192984. 13153.7   4
   2  -2   5 21463.4 1943.22  10
  -2  -2   5 21256.7 2128.27  11
  -2   2   5 19694.4 2027.38   5
  -2   2   5 23673.7 2424.76   8
  -2  -2   5 24240.9 2355.84   4
  -2   2   5 24191.4 2430.80   2
  -2   2   5 24581.8 1934.38   1
   2   2   5 25597.1 2272.63  12
   2  -2   5 24279.4 1955.43   2
  -2  -2   5 24016.1 2398.27   2
   2   2   5 23228.1 2149.87   7
   2   2   6 115113. 7960.72   7
  -2  -2   6 98116.8 7931.90  11
   2  -2   6 104879. 7779.64  10
  -2   2   6 115293. 8412.52   8
   2  -2   6 112690. 7835.02   2
  -2  -2   6 113581. 8287.23   2
  -2   2   6 117273. 7704.29   1
   2   2   6 126574. 8126.73  12
  -2   2   6 89884.5 7919.48   5
  -2  -2   6 117985. 8288.79   4
  -2   2   7 9528.20 1615.27   8
   2   2   7 5938.66 1407.24   5
  -2   2   7 6223.81 1299.23   5
  -2   2   7 9257.58 897.602   1
  -2  -2   7 8469.60 1576.75   2
  -2  -2   7 7832.95 1514.10   4
  -2  -2   7 7678.43 1081.47  10
   2  -2   7 6984.71 972.494  10
   2   2   7 8971.94 1198.75   7
   2  -2   7 7850.44 1131.55   2
   2   2   7 9383.45 1590.44   2
  -2   2   8 94835.0 7129.62   8
  -2  -2   8 97191.9 6986.24   2
  -2   2   8 98099.4 7145.27   2
   2  -2   8 96926.1 6492.16   2
  -2   2   8 79739.8 6634.28   5
   2   2   8 77016.5 6743.36   5
   2   2   8 90383.9 6907.76   2
  -2  -2   8 102957. 7062.10   4
  -2  -2   8 73790.3 6110.99  10
  -2  -2   9 1393.03 1382.12   2
   2  -2   9 1557.11 972.657   2
  -2  -2   9 1288.28 1374.17   4
  -2   2   9 922.981 1499.96   2
   2   2   9 1500.13 1333.86   2
  -2   2   9 535.548 1270.34   8
  -2   2   9 1848.16 1340.38   5
   2   2   9 1153.22 1212.44   5
   2   2  10 33571.2 3441.91   2
  -2   2  10 24054.8 3094.50   5
   2   2  10 23487.5 3160.68   5
  -2  -2  10 38332.9 3606.72   2
  -2   2  10 32695.2 3660.94   2
   2  -2  10 33059.7 2983.92   2
  -2   2  10 32167.4 3586.51   8
  -2  -2  10 31944.1 3477.67   4
   2  -2  11 10029.4 1724.12   2
  -2  -2  11 14804.7 2440.51   2
  -2   2  11 10242.1 2422.75   2
   2   2  11 9462.08 2093.97   2
  -2   2  11 7367.59 2126.12   8
  -2   2  11 8478.48 1997.32   5
   2  -2  11 10740.7 2179.77   5
   2   2  11 8762.58 2027.41   5
  -2  -2  11 12381.2 2320.60   4
  -2   2  12 60779.8 5636.32   8
  -2  -2  12 66785.8 5535.75   2
   2   2  12 56964.3 5265.30   2
   2   3 -12 41115.6 4883.35   7
   2  -3 -12 45547.2 4893.99   6
  -2  -3 -11 3700.41 2235.00   6
  -2   3 -11 4715.87 2170.33   6
   2  -3 -11 6844.03 2117.13   6
   2   3 -11 6080.62 2355.35   6
   2   3 -11 8453.87 2283.04   7
  -2   3 -11 5623.97 2449.20   7
   2   3 -10 47156.5 4672.81   7
  -2   3 -10 57115.3 5412.35   7
  -2  -3 -10 54421.0 5123.60   6
   2  -3 -10 47288.2 4558.99   6
   2   3 -10 38901.1 4663.16   6
  -2   3 -10 42535.7 4739.29   6
   2   3  -9 2327.20 1645.28   6
  -2  -3  -9 1243.56 1591.56   6
   2  -3  -9 1267.93 1423.84   6
  -2   3  -9 2018.61 1495.61   6
   2  -3  -9 649.854 1528.49  14
  -2   3  -9 1001.53 1663.89   7
   2   3  -9 517.741 1384.80   7
   2  -3  -8 54847.2 4910.74  14
   2   3  -8 43033.7 4535.75   6
   2   3  -8 49207.8 4556.50   7
  -2   3  -8 47856.4 4834.07   7
  -2   3  -8 53876.4 3923.45   1
   2   3  -8 57871.6 4024.23  12
  -2   3  -8 38363.1 4441.21   6
  -2  -3  -8 53622.7 4847.63   6
   2  -3  -8 46571.3 4354.20   6
  -2  -3  -7 12677.0 1613.91  11
   2  -3  -7 15339.6 1691.89  10
  -2   3  -7 18195.8 1691.31   1
   2  -3  -7 14804.6 2265.76  14
  -2  -3  -7 14335.8 2154.14  14
  -2   3  -7 14441.2 2069.33   6
  -2  -3  -7 17146.2 2364.17   6
   2  -3  -7 15907.2 1916.14   6
   2  -3  -7 17752.2 2516.60  15
  -2   3  -7 13502.5 2230.98   7
   2   3  -7 16243.2 2204.21   6
   2   3  -7 17511.2 1720.61  12
  -2   3  -6 44754.5 3419.67   1
  -2   3  -6 37844.9 3375.44   2
  -2  -3  -6 47833.7 4159.71  15
   2  -3  -6 44377.0 4114.31  15
  -2   3  -6 33685.1 3633.46   6
  -2  -3  -6 40420.1 3984.78   6
   2  -3  -6 42728.9 3535.84   6
  -2   3  -6 45495.6 4079.90   7
   2  -3  -6 44799.3 4028.46  14
  -2  -3  -6 40839.3 3817.75  14
   2  -3  -6 42622.1 3413.45  10
   2   3  -6 45142.9 3489.44  12
  -2   3  -5 11864.6 1311.64   2
   2   3  -5 13539.1 1496.14  12
   2  -3  -5 11938.5 1784.41  14
  -2  -3  -5 10950.3 1589.38  14
  -2  -3  -5 12574.5 1854.95   6
  -2   3  -5 11005.2 1532.85   6
   2  -3  -5 12000.4 1389.92   6
  -2   3  -5 12114.7 1803.13   7
  -2   3  -5 11972.6 1360.10   1
  -2  -3  -5 13346.5 1940.28  15
   2  -3  -5 12155.4 1902.01  15
   2  -3  -5 11447.2 1339.76  10
   2  -3  -4 99120.5 7081.53  10
  -2  -3  -4 103539. 7572.49  15
   2  -3  -4 89821.8 7458.89  15
   2  -3  -4 99010.8 6969.77   6
  -2   3  -4 87351.9 7151.10   6
  -2  -3  -4 104039. 7634.35   6
  -2   3  -4 102836. 7126.50   1
   2   3  -4 109117. 7287.63  12
   2  -3  -4 93230.4 7462.16  14
  -2  -3  -4 98752.3 7316.19  14
  -2   3  -4 96040.0 6954.89   2
   2  -3  -3 8548.28 1464.01  15
   2   3  -3 13900.4 1509.71  12
  -2   3  -3 13830.9 1373.69   1
  -2   3  -3 10251.6 1141.38   2
   2  -3  -3 10087.3 1438.79   8
   2  -3  -3 13405.9 1201.84   5
   2  -3  -3 10416.7 1565.58  14
  -2  -3  -3 11211.7 1388.39  14
  -2  -3  -3 11975.5 1775.30   6
   2  -3  -3 12616.7 1097.83   6
  -2   3  -3 10958.2 1283.82   6
  -2  -3  -3 12656.7 1572.37  15
   2   3  -2 196792. 13143.9   5
  -2  -3  -2 197139. 13316.4   3
   2  -3  -2 188183. 13235.2  14
  -2  -3  -2 191847. 12949.1  14
   2   3  -2 224211. 13232.2  12
  -2  -3  -2 204798. 13166.8   5
   2  -3  -2 203146. 12721.2   5
  -2   3  -2 169717. 12746.6   2
   2  -3  -2 158292. 13102.5   8
  -2   3  -2 182449. 13035.3   7
  -2  -3  -2 145913. 13169.6   6
  -2   3  -2 177928. 12783.0   6
   2  -3  -2 184345. 12518.3   6
  -2  -3  -2 189245. 13124.8  15
   2  -3  -2 179486. 13146.3  15
   2   3  -1 103446. 7438.28   5
   2   3  -1 121475. 7665.22  12
  -2  -3  -1 75684.1 7310.41  12
  -2  -3  -1 116233. 7516.82   5
   2  -3  -1 102860. 7073.07   5
  -2  -3  -1 102774. 7501.66  15
   2   3  -1 100726. 7682.27  15
  -2   3  -1 81135.5 7741.64  15
   2  -3  -1 104486. 7581.22  15
   2  -3  -1 96089.6 7586.97  14
  -2   3  -1 105313. 7085.28   4
  -2   3  -1 96463.4 7316.30   7
  -2  -3  -1 99058.5 7615.03   3
  -2   3  -1 106259. 7172.25   6
  -2  -3  -1 106561. 7314.26  14
  -2  -3   0 358659. 22069.5   5
   2   3   0 310654. 22018.2   5
   2  -3   0 305707. 21694.8   5
  -2   3   0 353911. 22227.6   9
   2  -3   0 340187. 22106.8   9
  -2   3   0 325332. 21894.4   7
   2  -3   0 331659. 22329.8  13
   2   3   0 277729. 22006.1  13
  -2  -3   0 242881. 21949.0  12
   2  -3   0 336615. 21496.2   6
   2   3   0 360358. 22306.5   6
  -2  -3   0 313850. 22169.9  15
   2   3   0 278068. 22165.8  15
   2  -3   0 353343. 22310.4  15
  -2   3   0 290531. 22360.5  15
  -2   3   1 117583. 8378.69   9
   2  -3   1 138817. 8301.01   9
   2   3   1 102154. 8238.28   6
  -2   3   1 110478. 7958.30   7
   2   3   1 97327.6 8200.42  15
  -2  -3   1 95478.6 8335.14  15
  -2   3   1 115713. 8481.34  15
   2  -3   1 139582. 8666.14  15
  -2   3   1 98375.8 7906.06   3
   2  -3   1 121601. 7861.45   3
   2  -3   1 107921. 7891.53   5
   2  -3   1 122701. 7779.02   6
  -2   3   1 113194. 7853.09   5
  -2  -3   1 99569.5 8194.17  12
  -2  -3   1 102881. 8174.57  13
   2  -3   1 132197. 8697.05  13
   2   3   1 104683. 8091.19  13
   2  -3   1 120463. 8037.42  12
   2   3   1 134608. 8470.81  12
   2   3   2 214301. 12997.5  12
   2  -3   2 188222. 12458.1  12
   2  -3   2 199979. 12391.8   6
   2  -3   2 184122. 12481.8   5
  -2   3   2 146674. 12416.6   3
   2   3   2 154847. 12608.5   3
  -2   3   2 187726. 12374.5   5
  -2   3   2 174741. 12851.2   9
  -2   3   2 193031. 12428.3   7
  -2  -3   2 141503. 12882.2  15
  -2   3   2 178687. 12837.5  15
   2  -3   2 233335. 13346.1  15
   2   3   2 168729. 12689.7  15
   2  -3   2 228065. 13419.7  13
  -2  -3   2 159074. 12690.7  12
   2   3   2 185316. 12697.2   6
  -2  -3   3 13557.4 1597.80  12
   2  -3   3 13010.7 1316.33   6
  -2   3   3 13545.0 1432.80   1
   2   3   3 16482.2 1781.94  12
   2  -3   3 13596.9 1265.84  12
   2   3   3 12999.1 1461.50  14
  -2   3   3 12847.2 1587.20   2
  -2  -3   3 13865.2 1817.82   4
  -2   3   3 12700.0 1275.23   5
   2   3   3 14239.1 1589.97   7
   2  -3   3 15892.9 1444.34   4
   2   3   3 13475.2 1473.87   6
   2  -3   3 15573.6 1978.74  15
   2   3   3 13397.7 1562.91  15
  -2  -3   3 11715.1 1899.24  15
  -2  -3   4 66870.5 5769.69  12
   2  -3   4 83025.4 5605.94   6
   2  -3   4 68342.5 5317.75  12
   2   3   4 88332.6 6009.92  12
   2   3   4 76298.1 5705.67   6
   2  -3   4 75487.5 5511.95  10
  -2   3   4 74708.8 5524.95   5
   2   3   4 77483.4 5807.60   7
  -2  -3   4 86650.6 6163.26   2
   2  -3   4 73206.1 5513.21   4
  -2  -3   4 88526.2 6241.54   4
  -2   3   4 76995.0 5913.02   2
  -2   3   4 76781.1 5592.15   1
  -2  -3   5 16027.0 1888.50  11
   2  -3   5 22291.6 1761.28  10
  -2   3   5 18508.1 1783.96   5
   2   3   5 18509.2 2047.90   5
   2   3   5 17247.2 1871.95   7
  -2   3   5 22430.1 2382.73   8
   2  -3   5 23995.3 1809.65   2
  -2  -3   5 21886.9 2316.14   2
  -2  -3   5 22017.6 2287.97   4
   2  -3   5 20440.3 1828.68   4
   2  -3   5 16246.6 1341.83  12
  -2  -3   5 15510.8 1945.62  12
   2  -3   5 15006.8 1309.50  12
  -2   3   5 21301.2 2246.04   2
   2   3   5 27652.6 2273.00  12
  -2   3   5 22406.6 1814.33   1
   2  -3   6 32997.7 2816.74  10
  -2  -3   6 31627.5 3070.23  11
  -2   3   6 34028.1 3019.19   5
   2   3   6 29317.6 3166.63   5
   2   3   6 34705.7 2658.39   8
  -2   3   6 41174.2 3627.30   8
   2  -3   6 32342.1 2960.41   4
  -2  -3   6 38446.4 3420.91   4
  -2   3   6 39050.9 2889.42   1
   2   3   6 42515.4 3373.35  12
  -2   3   6 36204.4 3472.84   2
   2   3   6 29807.5 2905.11   7
  -2  -3   6 41184.4 3527.34   2
   2  -3   6 38402.0 2922.11   2
   2   3   7 14793.8 2099.11   5
  -2   3   7 15427.0 1937.40   5
   2   3   7 16514.9 1600.32   8
  -2   3   7 19279.8 2446.57   8
   2  -3   7 18188.8 1968.46   4
  -2  -3   7 18649.0 2319.11   4
  -2   3   7 19390.7 1685.81   1
  -2  -3   7 15288.0 1886.69  11
   2  -3   7 19598.5 1851.24   2
  -2  -3   7 20702.8 2399.62   2
   2   3   7 17360.8 1760.25   7
  -2  -3   8 31886.8 3159.39  10
  -2   3   8 41502.9 3928.52   8
   2  -3   8 38319.0 3435.87   4
  -2  -3   8 41687.8 3823.02   4
   2   3   8 30147.4 3501.10   5
  -2   3   8 32392.8 3370.03   5
   2   3   8 36984.1 3802.36   2
   2  -3   8 43188.5 3314.36   2
  -2  -3   8 42348.8 3859.81   2
  -2   3   8 43064.9 2991.09   1
   2   3   9-1177.83 1337.67   5
  -2   3   9 1286.54 1175.99   5
  -2  -3   9 372.099 1401.22   2
   2  -3   9 140.511 907.909   2
  -2  -3   9 728.549 1364.43   4
   2  -3   9-801.139 1121.93   4
  -2   3   9 687.228 1358.94   8
   2   3   9 264.687 1421.72   2
   2  -3  10 43175.1 3852.57   4
  -2  -3  10 41561.1 4167.60   4
   2   3  10 32353.6 3848.55   5
  -2   3  10 33832.7 3755.00   5
   2   3  10 36046.0 4095.74   2
  -2   3  10 43708.0 4315.32   8
  -2   3  10 42179.7 4410.58   2
   2  -3  10 45229.3 3623.68   2
  -2  -3  10 44416.7 4206.40   2
   2   3  11 2759.32 1701.84   5
  -2   3  11 3412.74 1598.29   5
  -2  -3  11 3829.94 1810.28   2
   2  -3  11 3544.71 1535.03   4
  -2  -3  11 5527.94 1939.90   4
  -2   3  11 3519.50 1942.02   8
  -2   3  11 3581.11 1950.46   2
   2   3  11 1925.02 1840.60   2
   2  -3  12 51549.5 4521.86   4
  -2   3  12 41943.7 4511.12   5
  -2  -4 -11 3457.93 2248.76   6
  -2   4 -11 4300.58 2101.64   6
   2   4 -11 2621.89 2187.75   7
  -2   4 -11 4099.15 2637.75   7
  -2  -4 -10 39027.4 4399.92   6
   2   4 -10 30361.1 3895.26   6
   2  -4 -10 30967.2 3484.55   6
  -2   4 -10 26869.2 3733.86   6
   2   4 -10 38081.7 4101.44   7
  -2   4 -10 39294.2 4634.98   7
   2  -4 -10 39662.8 4428.73  14
   2  -4  -9 8183.24 2274.32  14
   2  -4  -9 7882.90 1692.90   6
   2   4  -9 4484.37 1781.56   6
  -2  -4  -9 10244.3 2380.91   6
  -2   4  -9 4442.65 1745.76   6
  -2   4  -9 9407.59 2301.57   7
   2   4  -9 9145.51 2068.46   7
   2   4  -8 52928.9 3583.18  12
   2   4  -8 45236.7 4337.97   7
  -2   4  -8 38745.6 4510.96   7
  -2  -4  -8 40342.5 4290.51  14
   2  -4  -8 46237.6 4592.64  14
  -2   4  -8 30761.8 3951.91   6
  -2  -4  -8 44027.1 4533.07   6
   2  -4  -8 43130.1 3886.23   6
   2  -4  -8 44597.1 4726.38  15
   2   4  -8 35746.9 4101.46   6
  -2   4  -8 48854.2 3715.75   1
   2   4  -7 36630.8 2737.56  12
  -2   4  -7 27364.6 3313.55   7
   2  -4  -7 33095.4 3531.55  14
  -2  -4  -7 28090.3 3162.73  14
  -2  -4  -7 30150.5 3424.47   6
  -2   4  -7 21918.7 2885.41   6
   2  -4  -7 23686.9 2642.37   6
  -2  -4  -7 32961.5 3629.49  15
   2  -4  -7 28091.4 3491.91  15
  -2   4  -7 32897.0 2730.28   1
   2   4  -7 23285.4 2962.64   6
  -2   4  -6 56013.6 4460.02   2
   2   4  -6 72612.6 4694.85  12
  -2   4  -6 52436.6 4995.68   7
  -2  -4  -6 62793.2 5384.96  15
   2  -4  -6 60435.7 5339.47  15
  -2   4  -6 44249.0 4606.81   6
   2  -4  -6 54156.1 4420.37   6
  -2  -4  -6 58706.2 5173.10   6
   2  -4  -6 60632.4 5224.64  14
  -2  -4  -6 59272.6 4974.30  14
   2   4  -6 48317.6 4703.70   6
  -2   4  -6 61144.1 4566.56   1
  -2   4  -5 15234.2 1706.04   1
  -2   4  -5 11959.5 1712.31   6
   2  -4  -5 14264.9 1492.97   6
  -2  -4  -5 15988.8 2272.22   6
   2   4  -5 17359.2 1840.81  12
  -2  -4  -5 15162.8 1991.36  14
   2  -4  -5 12418.2 2084.98  14
  -2  -4  -5 13662.2 2162.64  15
   2  -4  -5 14415.8 2238.56  15
  -2   4  -5 15173.4 1624.27   2
  -2   4  -4 51636.3 3980.27   2
   2  -4  -4 58366.2 4045.55   5
  -2  -4  -4 57113.6 4683.61  15
  -2   4  -4 44121.0 4340.34   7
   2  -4  -4 53164.7 4627.10  15
   2  -4  -4 52041.5 4641.37  14
  -2  -4  -4 52334.4 4343.11  14
  -2  -4  -4 45377.6 4550.07   6
  -2   4  -4 43341.6 4011.90   6
   2  -4  -4 48394.1 3750.09   6
   2   4  -4 65975.8 4409.89  12
   2   4  -3 95079.7 6038.87  12
   2  -4  -3 73267.1 5199.43   6
  -2  -4  -3 66141.8 6034.08   6
  -2   4  -3 69887.4 5524.92   6
   2  -4  -3 89284.8 5604.50   5
  -2   4  -3 76885.1 5607.55   2
   2  -4  -3 57017.0 5757.88   8
  -2   4  -3 72791.6 5893.87   7
   2  -4  -3 78483.6 6200.31  14
  -2  -4  -3 78541.2 5868.30  14
  -2  -4  -3 81691.8 6156.69  15
   2  -4  -3 74542.1 6094.09  15
  -2  -4  -2 130631. 9440.94   3
   2  -4  -2 120609. 9352.87  14
  -2   4  -2 118157. 8686.89   6
  -2  -4  -2 123886. 9045.86  14
   2  -4  -2 142621. 8804.53   5
  -2   4  -2 114602. 8919.25   2
  -2   4  -2 110266. 8989.02   7
   2   4  -2 155535. 9333.43  12
  -2  -4  -2 127871. 9330.43  15
   2  -4  -2 122941. 9334.15  15
  -2   4  -2 128379. 8756.43   4
   2  -4  -2 99354.2 9123.07   8
   2  -4  -1 11960.1 1826.67  15
  -2  -4  -1 12431.3 1796.81  15
  -2  -4  -1 12779.9 1208.18   9
  -2   4  -1 12109.4 1383.57   4
  -2   4  -1 13067.7 1527.37   7
  -2  -4  -1 15123.6 1997.81   3
  -2   4  -1 12369.1 1229.62   6
  -2  -4  -1 13039.8 1577.04  14
   2  -4  -1 12114.7 1880.22  14
   2  -4  -1 13598.1 1345.85   5
   2   4  -1 16008.8 1821.59  12
  -2  -4   0 134097. 11075.3   3
   2  -4   0 162007. 10579.1   3
  -2  -4   0 145900. 11156.9  15
   2  -4   0 163660. 11301.7  15
   2   4   0 152204. 11073.6   6
   2   4   0 183597. 11244.6  12
   2  -4   0 148801. 10581.8   5
  -2   4   0 138085. 10689.5   7
   2  -4   1 22319.3 2131.64   5
  -2   4   1 30694.9 2623.09   9
   2   4   1 24576.3 2465.05   6
   2  -4   1 27931.5 2879.78  15
  -2  -4   1 24021.3 2781.29  15
   2  -4   1 26914.5 2327.13  12
  -2   4   1 24657.3 2143.21   5
  -2  -4   1 23960.6 2497.53  13
   2   4   1 25564.6 2557.19  13
   2  -4   1 27182.3 2875.71  13
   2  -4   1 30276.6 2185.72   3
  -2   4   1 23024.8 2172.27   7
  -2   4   2 158553. 10346.0   5
   2   4   2 130786. 10584.9   5
  -2   4   2 180090. 10929.0   9
   2  -4   2 204122. 11555.9  15
  -2  -4   2 121554. 10971.6  15
  -2   4   2 148172. 10289.9   7
  -2   4   2 126720. 10387.9   3
   2   4   2 179550. 11010.4  12
   2  -4   2 144669. 10411.7  12
   2  -4   2 143396. 10358.9   5
   2   4   2 159917. 10580.9   6
   2  -4   2 188239. 11481.5  13
  -2  -4   2 117919. 10706.6  13
   2   4   2 142033. 10627.0  13
  -2   4   3 60274.7 4576.85   7
  -2   4   3 80302.8 5379.46   9
  -2  -4   3 57398.4 5517.28  15
   2  -4   3 83102.8 5876.20  15
   2   4   3 68994.2 4926.54   6
   2  -4   3 64025.9 4776.25  12
   2   4   3 87143.3 5573.52  12
  -2   4   3 54118.0 4826.98   3
   2  -4   3 83964.8 5937.88  13
  -2  -4   3 45649.6 5136.07  13
   2   4   3 60789.9 5067.53   5
  -2   4   3 64730.4 4747.28   5
  -2   4   4 52469.5 4049.37   5
   2   4   4 43190.6 4245.09   5
  -2   4   4 57263.3 4225.35   1
   2   4   4 59541.2 4391.96   7
  -2  -4   4 43250.8 4766.87  15
   2  -4   4 65623.4 5110.71  15
   2   4   4 53588.7 4178.73   6
   2  -4   4 65178.3 4240.06   4
  -2  -4   4 57173.2 4693.40   4
  -2  -4   4 42656.9 4256.33  12
   2  -4   4 44245.4 3909.15  12
   2   4   4 67299.3 4776.44  12
  -2   4   5 10153.3 1316.79   5
  -2   4   5 9901.27 1728.26   2
   2   4   5 13323.8 1842.27  12
  -2  -4   5 8540.59 1489.34  12
   2  -4   5 7710.87 1002.61  12
  -2  -4   5 11657.0 1887.35   4
  -2  -4   5 7761.26 1994.15  15
   2  -4   5 10800.1 2033.79  15
   2   4   5 8369.49 1526.01   5
   2  -4   5 15007.4 1592.78   4
   2   4   5 9197.94 1490.03   7
  -2   4   5 11212.4 1404.64   1
  -2   4   6 64315.1 4705.46   1
   2   4   6 54597.6 4662.97   7
  -2  -4   6 41816.5 4729.98  12
  -2   4   6 62178.1 5299.20   2
  -2  -4   6 72950.1 5553.85   4
   2  -4   6 66989.7 4813.94   4
  -2   4   6 55469.0 4670.33   5
   2   4   6 54267.5 4944.64   5
   2  -4   6 75274.7 5758.60  15
   2   4   6 80906.5 5383.33  12
  -2   4   7 23672.4 2946.85   2
   2  -4   7 23619.5 2386.77   4
  -2  -4   7 27666.2 3000.38   4
  -2   4   7 20493.5 2312.29   5
  -2   4   7 25609.6 2257.26   1
  -2  -4   7 28201.9 2974.68   2
  -2   4   8 34598.8 3591.48   5
   2   4   8 36617.0 3844.90   5
   2  -4   8 43298.3 3686.68   4
  -2  -4   8 47923.1 4309.05   4
   2   4   8 39808.6 4174.37   2
  -2   4   8 43255.2 4343.15   2
  -2  -4   8 50952.3 4370.42   2
  -2  -4   9 8446.28 2092.10   2
   2   4   9 6403.03 1710.99   5
  -2   4   9 4770.76 1466.64   5
  -2  -4   9 8346.75 2082.76   4
   2  -4   9 6886.56 1522.91   4
   2   4   9 3642.26 1849.60   2
  -2   4  10 22392.6 2888.34   5
   2   4  10 21364.7 3031.45   5
   2   4  10 25502.1 3499.87   2
  -2  -4  10 31487.6 3558.14   4
   2  -4  10 28090.8 2909.61   4
   2   4  11 170.091 1911.64   2
  -2  -4  11 1785.36 1891.48   2
   2   4  11-280.954 1612.53   5
  -2   4  11-233.218 1525.63   5
   2  -4  11 1900.62 1537.14   4
  -2  -5 -10 25209.3 3768.70   6
  -2   5 -10 19044.3 3021.42   6
   2   5 -10 17378.3 3059.29   6
  -2   5 -10 23580.6 3828.61   7
   2   5 -10 22822.9 3405.33   7
   2  -5  -9 11086.4 2647.16  14
  -2  -5  -9 14423.5 2679.26  14
   2  -5  -9 15253.6 3154.87  15
  -2  -5  -9 12168.2 2719.00   6
   2   5  -9 11123.8 2365.65   6
  -2   5  -9 12120.2 2366.39   6
   2   5  -9 14212.6 2619.12   7
  -2   5  -9 14902.7 2989.54   7
  -2   5  -8 28146.9 2657.51   1
   2  -5  -8 23324.8 3360.52  14
  -2  -5  -8 25736.8 3319.33  14
  -2   5  -8 21989.4 2891.33   6
   2  -5  -8 26690.7 3720.60  15
  -2  -5  -8 27844.5 3695.83  15
  -2  -5  -8 20933.9 3272.22   6
   2   5  -8 22243.8 2993.49   6
   2   5  -8 21300.2 3112.42   7
  -2   5  -8 23518.3 3452.28   7
  -2   5  -7 33607.4 3098.99   1
   2  -5  -7 30162.9 3829.82  14
  -2  -5  -7 32799.2 3629.62  14
  -2  -5  -7 34432.1 3868.07   6
  -2   5  -7 25833.5 3184.21   6
   2   5  -7 38718.6 3011.18  12
   2  -5  -7 33841.2 4092.27  15
  -2  -5  -7 33958.6 4045.94  15
   2   5  -7 31514.5 3397.74   6
  -2   5  -7 34861.9 3874.27   7
   2   5  -7 30815.3 3595.80   7
  -2  -5  -6 67865.7 5508.71  14
   2  -5  -6 62383.8 5667.60  14
   2  -5  -6 57786.5 4619.47   6
  -2  -5  -6 52509.6 5434.79   6
  -2   5  -6 51683.3 4954.34   6
   2   5  -6 74624.4 5003.56  12
   2  -5  -6 65974.2 5862.50  15
  -2  -5  -6 62618.2 5817.06  15
   2   5  -6 55496.4 5081.57   6
  -2   5  -6 66231.9 5037.74   1
  -2   5  -5 12956.3 1669.40   1
  -2   5  -5 8864.50 1499.37   6
  -2  -5  -5 11203.7 2098.92   6
   2  -5  -5 9770.90 1159.88   6
   2  -5  -5 10930.8 2185.72  15
  -2  -5  -5 11937.8 2262.04  15
   2   5  -5 16733.5 1782.47  12
  -2   5  -5 9367.41 1955.91   7
  -2  -5  -5 8697.78 1779.40  14
   2  -5  -5 11576.3 2168.09  14
  -2   5  -4 53201.4 4854.33   7
  -2   5  -4 62964.4 4547.58   2
   2   5  -4 74323.7 4855.34  12
  -2  -5  -4 59183.6 5215.17  15
   2  -5  -4 60303.5 5208.18  15
  -2  -5  -4 51823.6 4933.27   6
   2  -5  -4 54049.1 3964.93   6
  -2   5  -4 48612.8 4352.36   6
   2  -5  -4 56382.3 5148.31  14
  -2  -5  -4 52913.3 4814.13  14
   2  -5  -3 69852.4 4722.20   5
  -2   5  -3 57421.3 4751.27   2
   2  -5  -3 58454.0 5323.75  15
  -2  -5  -3 55327.0 5212.06  15
  -2   5  -3 50388.5 4884.17   7
   2   5  -3 73568.8 5075.30  12
  -2  -5  -3 61513.0 5026.94  14
   2  -5  -3 58034.1 5298.30  14
  -2   5  -3 54658.8 4485.31   6
  -2  -5  -2 73330.3 5969.26   3
  -2  -5  -2 67107.8 5557.07  14
  -2   5  -2 67762.9 5006.27   6
   2   5  -2 80281.2 5718.39  12
   2  -5  -2 76472.0 5257.73   5
  -2   5  -2 66199.1 5484.33   2
  -2   5  -2 67091.9 5194.53   4
  -2   5  -2 60927.0 5423.50   7
   2  -5  -2 67435.1 5890.56  15
  -2  -5  -2 70766.4 5914.85  15
   2  -5  -2 61704.3 5819.97  14
   2  -5  -1 10711.2 1295.02   5
  -2  -5  -1 9192.37 1145.68   9
  -2  -5  -1 13470.0 1999.56  15
   2  -5  -1 8177.46 1802.16  15
   2   5  -1 10887.4 1733.44   6
  -2   5  -1 6929.64 1330.17   7
   2   5  -1 13329.1 1745.13  12
  -2  -5  -1 9473.06 1589.12  14
  -2   5  -1 8581.52 1331.73   4
  -2  -5  -1 9547.72 1834.69   3
  -2  -5   0 89408.1 7030.86  14
  -2  -5   0 85419.6 7157.76   3
  -2   5   0 91435.3 6764.41   4
   2   5   0 99255.0 7091.19   6
   2  -5   0 90981.9 6594.21   5
   2   5   0 87997.2 6961.00   5
   2  -5   0 95545.3 7407.52  15
  -2  -5   0 87514.0 7285.03  15
   2   5   0 108581. 7232.13  12
  -2   5   0 76391.5 6627.49   7
   2   5   1 5670.23 1278.01   5
  -2   5   1 5462.10 1001.26   7
   2  -5   1 7111.68 1021.00   3
   2   5   1 7309.43 1284.07   6
  -2   5   1 7645.83 1096.26   5
  -2  -5   1 6330.92 1597.80  15
   2  -5   1 6062.54 1744.88  15
   2   5   2 84080.6 5852.93   6
  -2  -5   2 72184.3 6529.98  15
   2  -5   2 93770.8 6819.13  15
   2  -5   2 83009.9 5747.23   3
  -2  -5   2 65796.5 6161.53  13
  -2   5   2 77291.0 5725.05   5
   2   5   2 72924.6 6044.38   5
  -2   5   2 71962.5 5633.41   7
   2   5   3 45721.4 3539.54   6
  -2   5   3 39237.6 3301.47   7
  -2   5   3 43067.4 3505.97   5
   2   5   3 37936.3 3744.61   5
  -2  -5   3 32324.6 3953.87  13
   2   5   3 61673.0 4449.11  12
   2  -5   3 54129.9 4608.28  15
  -2  -5   3 38833.7 4340.38  15
  -2   5   3 57342.9 4039.56   9
  -2   5   4 98480.8 6534.48   9
   2  -5   4 100596. 7216.25  15
  -2  -5   4 77629.4 7021.37  15
  -2  -5   4 60891.7 6544.94  13
   2  -5   4 69417.9 5951.79  12
   2   5   4 106366. 6906.28  12
   2   5   4 72576.5 6297.87   5
  -2   5   4 75573.9 5965.96   5
   2   5   4 97518.1 6441.92   7
  -2   5   5 19406.4 2367.41   9
   2   5   5 16694.9 2149.41   7
  -2  -5   5 18557.4 2927.62  15
  -2   5   5 18738.4 2573.02   2
   2  -5   5 23234.2 2199.94   4
  -2  -5   5 20718.3 2700.98   4
   2  -5   5 22534.7 2985.48  15
   2   5   5 22674.1 2668.27  12
   2   5   5 17745.3 2321.35   5
  -2   5   5 17715.8 1982.74   5
  -2   5   5 20773.1 2208.39   1
   2  -5   6 91258.5 6145.54   4
  -2  -5   6 87232.5 6649.70   4
  -2   5   6 80080.8 6613.63   2
  -2   5   6 80164.1 6028.29   1
  -2   5   6 66570.3 5824.59   5
   2   5   6 63383.5 6093.59   5
  -2  -5   6 70660.4 6946.04  15
   2  -5   6 93821.7 7191.01  15
  -2   5   6 78155.4 6228.93   9
  -2  -5   7 33064.2 4211.37  15
   2  -5   7 39860.0 4232.07  15
  -2   5   7 35930.4 3185.13   1
   2   5   7 26111.7 3306.93   5
  -2   5   7 29553.0 3084.00   5
  -2   5   7 35119.3 3870.44   2
   2  -5   7 43700.7 3487.16   4
  -2  -5   7 39764.3 3908.48   4
  -2  -5   8 25359.0 3306.09   4
  -2   5   8 24364.6 3317.37   2
   2  -5   8 27894.4 3587.77  15
  -2  -5   8 20087.9 3575.37  15
   2  -5   8 29300.5 2879.77   4
   2   5   8 20107.0 2712.84   5
  -2   5   8 19867.9 2474.07   5
   2   5   9 16220.5 2912.44   2
  -2   5   9 18242.3 3137.89   2
  -2  -5   9 22026.9 3164.54   4
  -2   5   9 14435.4 2160.72   5
   2   5   9 11561.1 2334.50   5
   2  -5   9 19672.5 2400.71   4
   2  -5   9 20935.4 3267.01  15
  -2  -5   9 21964.9 3480.70  15
  -2   5  10 21866.3 2749.70   5
   2   5  10 17489.0 2926.91   5
   2   5  10 21701.3 3508.60   2
  -2  -5  10 22852.9 3823.21  15
  -2  -5  10 28882.2 3662.43   4
   2  -5  10 30799.0 3070.73   4
  -2   6 -10 24878.1 3425.86   6
  -2  -6  -9 18789.7 3564.43  15
   2   6  -9 14099.5 2614.34   6
  -2   6  -9 11449.0 2358.87   6
  -2  -6  -9 14937.7 2865.07  14
  -2   6  -8 13229.4 2891.86   7
   2   6  -8 16566.7 2824.31   7
  -2  -6  -8 14575.0 2739.16  14
   2  -6  -8 13929.2 3209.51  15
  -2  -6  -8 17716.0 3404.81  15
   2   6  -8 10698.0 2261.88   6
  -2   6  -8 12301.3 2218.59   6
  -2   6  -8 16285.7 2196.83   1
   2   6  -7 26420.4 3347.17   7
  -2  -6  -7 26927.8 3393.84  14
  -2   6  -7 23832.6 2891.10   6
   2  -6  -7 30439.2 3980.36  15
  -2  -6  -7 28816.0 3952.82  15
   2   6  -7 18981.7 2839.26   6
  -2   6  -7 33653.6 3060.96   1
  -2   6  -6 22322.3 3079.88   7
   2   6  -6 28245.4 2522.09  12
  -2  -6  -6 23789.7 3000.43  14
  -2   6  -6 19652.1 2367.30   6
  -2   6  -6 22055.5 2564.20   1
   2  -6  -6 20269.8 3315.04  15
  -2  -6  -6 20750.0 3332.67  15
   2   6  -6 16972.1 2448.19   6
  -2  -6  -6 16136.6 2805.89   6
  -2   6  -5 9954.71 2106.69   7
   2  -6  -5 13310.3 2527.15  15
  -2  -6  -5 16110.5 2667.41  15
  -2  -6  -5 10310.4 2076.74  14
   2   6  -5 15594.0 1936.78  12
   2   6  -5 8747.44 1640.23   6
  -2   6  -5 8128.02 1515.42   6
  -2   6  -4 45321.3 3978.55   6
  -2  -6  -4 58173.5 4796.77  14
   2   6  -4 65429.5 4613.57  12
  -2   6  -4 40967.6 4487.58   7
   2  -6  -4 50807.1 5052.56  15
  -2  -6  -4 47144.9 4956.55  15
  -2   6  -3 43108.2 3581.41   6
  -2   6  -3 41082.9 4136.46   7
  -2  -6  -3 42222.2 4222.42  14
   2   6  -3 55916.9 4319.07  12
   2  -6  -3 47082.7 4710.54  15
  -2  -6  -3 51702.7 4786.57  15
  -2   6  -2 101328. 6619.05   6
  -2   6  -2 71561.0 7108.93   7
   2   6  -2 95408.5 7567.02   5
  -2  -6  -2 95884.4 7748.35   3
  -2  -6  -2 85279.6 7366.55  14
   2   6  -2 112414. 7560.39  12
  -2  -6  -2 91171.3 7798.70  15
   2  -6  -2 87497.9 7759.86  15
  -2  -6  -1 17346.9 2576.93  15
   2  -6  -1 19723.1 2638.89  15
  -2  -6  -1 15586.8 2233.38  14
  -2  -6  -1 11591.2 1615.45   9
   2   6  -1 14552.8 2177.69   5
  -2  -6  -1 14494.7 2382.48   3
   2   6  -1 18561.9 2334.04   6
   2   6  -1 19102.1 2349.56  12
  -2   6  -1 12738.6 1925.40   7
  -2  -6   0 33485.4 2871.97   9
   2  -6   0 31642.4 3685.16  15
  -2  -6   0 34041.9 3765.92  15
   2   6   0 33026.3 3356.13   5
  -2  -6   0 31001.1 3355.20  14
   2   6   0 40753.5 3618.47  12
  -2   6   0 25999.0 2912.57   7
  -2  -6   0 35574.4 3634.26   3
   2   6   0 36551.2 3268.80   6
   2   6   1 21641.1 2185.21   6
  -2  -6   1 22090.5 2753.02   3
   2  -6   1 22787.9 2123.69   3
  -2   6   1 15333.5 2023.43   7
  -2  -6   1 22241.1 2968.44  15
   2  -6   1 19550.1 2860.41  15
   2   6   1 22947.3 2595.34   5
   2   6   1 26575.2 2852.29  12
  -2   6   1 21263.5 2209.55   5
   2  -6   2 89242.3 6905.50  15
  -2  -6   2 69768.2 6601.74  15
   2   6   2 75783.2 5652.27   6
   2  -6   2 87095.1 5790.77   3
   2   6   2 72711.1 6109.44   5
  -2   6   2 80073.3 5815.46   5
  -2   6   2 63060.8 5599.34   7
  -2   6   3 35427.3 3128.81   7
   2  -6   3 40752.3 3327.13   3
  -2  -6   3 32869.0 3860.56  13
  -2   6   3 42000.1 3385.71   5
   2   6   3 32904.0 3607.13   5
   2  -6   3 46836.4 4481.12  15
  -2  -6   3 36409.1 4238.92  15
   2   6   4 59836.0 4726.64  12
  -2   6   4 43788.7 3761.62   5
   2   6   4 39120.8 4046.79   5
  -2   6   4 53559.9 4103.52   9
  -2  -6   4 34769.2 4329.09  13
   2  -6   4 51613.2 4972.38  15
  -2  -6   4 39937.6 4746.02  15
  -2  -6   5 12484.8 2459.12  13
  -2   6   5 19677.7 2164.05   9
  -2   6   5 14314.5 1846.38   5
   2  -6   5 15793.1 2820.05  15
  -2  -6   5 15851.0 2958.87  15
   2   6   5 14147.3 2137.92   5
  -2   6   6 26963.6 2544.64   9
  -2  -6   6 14314.9 3111.06  15
  -2   6   6 22078.1 2472.79   1
   2   6   6 17365.0 2509.80   5
  -2   6   6 18640.1 2163.02   5
  -2   6   6 17492.0 2919.05   2
   2  -6   6 22734.3 3343.73  13
  -2  -6   6 15681.0 2946.90  13
   2  -6   6 26169.4 3461.49  15
  -2  -6   7 33611.1 4347.42  15
   2  -6   7 42713.5 4518.23  15
   2   6   7 28039.8 3421.63   5
  -2   6   7 31127.8 3118.02   5
  -2   6   7 35672.6 3336.93   1
  -2   6   7 36479.5 4090.42   2
  -2  -6   8 17806.4 2901.10   4
  -2  -6   8 16489.3 3291.97  15
   2  -6   8 18863.2 3182.03  15
  -2   6   8 14466.6 2064.34   5
   2   6   8 12153.0 2279.09   5
  -2   6   8 13842.5 2989.45   2
   2   6   9 17778.1 2763.01   5
  -2  -6   9 21234.0 3799.63  15
  -2  -6   9 25955.4 3409.79   4
  -2   6   9 23051.7 3650.78   2
   2   7  -9 8043.77 2386.96   6
   2   7  -8 11491.5 2360.61   6
  -2   7  -8 21337.7 2625.70   1
  -2  -7  -8 18010.6 3121.26  14
  -2  -7  -7 34132.0 4003.18  14
   2   7  -7 24930.3 3367.91   6
  -2   7  -7 29215.9 3990.50   7
  -2   7  -7 39421.4 3642.16   1
   2  -7  -7 33459.2 4626.90  15
  -2  -7  -7 38437.1 4873.80  15
  -2  -7  -6 46101.4 4849.08  14
  -2   7  -6 49228.4 4451.74   1
   2   7  -6 38038.7 4109.08   6
  -2   7  -6 34889.7 4577.87   7
  -2  -7  -6 52813.2 5523.71  15
   2  -7  -6 47723.6 5250.93  15
   2   7  -6 58561.9 4308.71  12
   2   7  -5 20967.5 2618.10   6
  -2  -7  -5 23314.3 3199.49  14
  -2   7  -5 21291.0 3206.42   7
   2  -7  -5 23261.3 3642.06  15
  -2  -7  -5 24545.9 3656.20  15
   2   7  -4 15926.0 2072.23   6
  -2  -7  -4 17512.0 3099.96  15
   2  -7  -4 19536.4 3140.73  15
  -2   7  -4 12001.7 2426.83   7
  -2  -7  -4 16048.0 2597.91  14
  -2   7  -3 24014.6 3148.78   7
   2  -7  -3 29383.1 3754.43  15
  -2  -7  -3 27105.6 3672.30  15
  -2  -7  -3 24570.4 3263.01  14
   2   7  -3 38146.8 3419.08  12
  -2   7  -2 25175.1 3190.36   7
   2   7  -2 41775.8 3678.65  12
  -2  -7  -2 29559.9 3494.29  14
   2  -7  -2 27764.9 3764.92  14
   2  -7  -2 38950.2 4181.82  15
  -2  -7  -2 34135.0 4009.93  15
  -2  -7  -1 19817.6 3160.90  15
  -2  -7  -1 18927.6 2612.70  14
   2  -7  -1 17351.7 2979.08  14
   2   7  -1 19572.5 2661.17   5
  -2   7  -1 15386.6 2323.88   7
   2   7  -1 23284.6 2759.77  12
   2  -7  -1 18967.5 3104.53  15
  -2  -7  -1 23354.1 3049.55   3
  -2   7   0 21533.5 2572.69   7
   2   7   0 25959.0 3017.88   5
   2  -7   0 23964.6 3481.16  15
   2   7   0 32623.0 3271.61  12
   2  -7   0 21364.4 3221.52  14
  -2  -7   0 22205.9 2995.10  14
  -2  -7   0 20620.3 3261.87  15
  -2  -7   0 24271.5 3115.46   3
  -2   7   1 20117.8 2535.49   7
   2   7   1 26734.8 3073.64   5
  -2   7   1 26715.3 2708.77   5
   2  -7   1 28846.1 3560.58  15
   2   7   1 34092.5 3407.26  12
  -2  -7   1 21711.1 3385.02  15
   2  -7   1 27498.7 2547.17   3
  -2  -7   1 25855.0 3292.02   3
   2  -7   2 23595.8 3271.87  15
  -2  -7   2 21654.6 3363.46  15
   2  -7   2 22091.8 2287.14   3
  -2  -7   2 16968.0 2813.55   3
  -2   7   2 24028.4 2420.31   5
   2   7   2 22812.8 2792.60   5
  -2   7   2 18360.0 2231.96   7
  -2  -7   3 27588.0 3722.21  15
   2  -7   3 27725.0 3611.90  15
  -2   7   3 22724.1 2483.77   5
   2   7   3 22918.1 2904.65   5
   2  -7   3 25210.2 2493.47   3
   2  -7   3 26518.6 3536.57  13
  -2  -7   3 26380.1 3323.62  13
  -2  -7   4 17706.5 3219.01  15
  -2  -7   4 18831.5 2838.28  13
   2  -7   4 22184.9 3267.56  13
   2   7   4 18118.6 2539.20   5
  -2   7   4 16729.2 2107.66   5
   2  -7   4 22293.1 3277.96  15
   2  -7   4 18952.5 2126.12   3
  -2   7   5 19345.4 2252.12   5
   2   7   5 20308.0 2736.79   5
  -2  -7   5 22383.6 3617.97  15
  -2  -7   5 15891.5 2953.08  13
   2  -7   5 23453.1 3364.08  13
   2  -7   5 24741.1 3468.39  15
   2   7   6 36722.0 4090.13   5
  -2   7   6 41954.5 3827.05   5
   2  -7   6 51890.5 5224.42  13
  -2  -7   6 45183.7 4842.79  13
  -2   7   6 46002.5 4246.70   1
   2  -7   6 54493.0 5315.46  15
  -2  -7   6 41610.8 5136.41  15
  -2   7   6 42477.6 4711.49   2
   2   7   7 25490.0 3335.23   5
   2  -7   7 39678.0 4506.91  13
  -2  -7   7 29426.4 4078.26  13
  -2  -7   7 27877.3 4318.67  15
   2  -7   7 37788.2 4393.50  15
  -2   7   7 35804.6 3470.66   1
  -2   7   7 26924.9 3923.14   2
   2   7   8 12757.6 2318.38   5
  -2  -7   8 12205.6 2887.99  13
  -2   8  -7 18144.6 2800.87   1
  -2   8  -6 30575.8 3577.19   1
  -2  -8  -6 28292.2 3855.50  14
  -2  -8  -5 17902.6 3008.49  14
   2  -8  -5 10274.3 2990.83  14
   2   8  -5 14117.9 2723.57   7
  -2   8  -5 16467.0 2644.17   1
   2   8  -5 22832.1 2614.34  12
   2  -8  -5 12319.2 3244.25  15
  -2  -8  -5 18027.7 3457.32  15
  -2   8  -5 13414.6 2836.95   7
   2   8  -4 14191.6 2587.77   7
   2  -8  -4 10231.6 2841.29  14
  -2  -8  -4 15274.9 2739.04  14
   2   8  -4 21119.2 2608.63  12
  -2  -8  -4 14127.9 3156.71  15
   2  -8  -4 13415.7 3185.06  15
  -2   8  -4 10877.0 2583.81   7
   2  -8  -3 23268.0 3664.54  15
   2  -8  -3 16606.4 3286.94  14
  -2  -8  -3 20708.7 3138.35  14
   2   8  -3 28613.9 3072.91  12
  -2   8  -3 16309.5 2817.21   7
  -2  -8  -3 19319.5 3470.12  15
  -2  -8  -2 16095.4 2661.72  14
   2  -8  -2 12921.2 2850.88  14
   2   8  -2 16430.1 2467.46  12
  -2  -8  -2 8832.60 2723.14  15
   2  -8  -2 16104.7 3089.40  15
  -2   8  -2 7979.28 2053.26   7
   2  -8  -1 25262.8 3782.74  15
  -2  -8  -1 31060.5 3988.72  15
  -2   8  -1 18866.5 2872.09   7
   2   8  -1 25966.0 3395.31   5
   2  -8  -1 22519.2 3543.72  14
  -2  -8  -1 24532.7 3310.28  14
  -2  -8  -1 29378.1 3651.91   3
   2   8  -1 35929.7 3597.33  12
   2   8   0 5351.26 1893.87   5
   2  -8   0 6734.92 2345.45  14
  -2  -8   0 4655.16 1796.57  14
  -2  -8   0 6170.71 2250.03   3
  -2  -8   0 5153.96 2358.75  15
   2  -8   0 5052.36 2313.29  15
   2   8   0 6324.77 2021.73  12
  -2   8   0 4064.25 1532.95   7
  -2   8   1 16738.8 2530.20   7
   2   8   1 27950.6 3210.73   5
  -2  -8   1 21718.0 3178.88  14
   2   8   1 34682.1 3635.51  12
   2  -8   1 23481.9 3591.74  15
  -2  -8   1 26892.1 3749.51  15
  -2  -8   1 27520.8 3392.04   3
  -2  -8   2 16958.6 2768.79   3
  -2  -8   2 16569.0 3186.22  15
   2  -8   2 19110.2 3222.02  15
  -2   8   2 17855.9 2259.92   5
   2   8   2 13588.5 2426.46   5
  -2  -8   3 17160.1 2794.16   3
   2   8   3 17008.2 2626.76   5
   2  -8   3 17496.5 3135.34  15
  -2  -8   3 13387.9 3005.17  15
  -2   8   3 16859.5 2219.13   5
   2  -8   4 21278.4 3344.90  13
  -2  -8   4 19679.6 2926.22   3
   2   8   4 16496.1 2655.71   5
  -2  -8   4 15149.1 3331.92  15
   2  -8   4 21481.2 3379.59  15
  -2   8   4 17587.9 2312.64   5
   2   8   5 11353.7 2425.73   5
  -2   8   5 19228.4 2651.23   1
   2  -8   5 17667.6 3249.50  15
  -2  -8   5 16524.7 3354.56  15
  -2  -8   5 14422.6 2890.61  13
   2  -8   5 14932.3 3099.13  13
  -2  -8   6 21331.8 3386.85  13
  -2   8   6 25108.6 3724.38   2
  -2   8   6 28474.8 3255.38   1
   2   8   6 21522.4 3016.31   5
  -2  -9  -4 7005.71 2302.16  14
  -2  -9  -3 19955.4 3242.24  14
  -2   9  -3 20029.6 3096.50   7
  -2  -9  -2 13584.1 2712.93  14
   2   9  -2 11344.4 2348.90   7
  -2   9  -2 9878.85 2313.31   7
  -2   9  -1 17630.8 2766.31   7
  -2  -9  -1 19374.2 3193.23  14
  -2  -9   0 20115.8 3111.30  14
  -2  -9   0 20805.9 3275.58   3
  -2  -9   0 18542.9 3615.67  15
   2   9   0 19975.0 3143.60   5
   2   9   1 23205.2 3274.83   5
  -2  -9   1 26109.4 3528.87   3
  -2  -9   1 17711.5 3164.63  14
  -2  -9   2 17622.7 2910.80   3
  -2  -9   2 10553.8 2703.17  14
  -3   0 -11 106822. 8942.30   6
   3   0 -11 92160.0 8481.89   6
  -3   0 -11 109172. 9318.61   7
   3   0 -10-154.471 1600.14   6
  -3   0 -10-895.803 1746.93   6
  -3   0 -10-207.841 2125.35   7
   3   0 -10-620.759 1326.29  12
  -3   0  -9 85578.5 7666.29   7
  -3   0  -9 89240.2 7420.06   6
   3   0  -9 83776.2 7118.46   6
   3   0  -9 82683.9 7027.96  12
   3   0  -9 87934.3 6552.48   7
   3   0  -8-527.706 827.808   7
   3   0  -8-232.399 1091.59  12
  -3   0  -8-76.6751 541.604  12
   3   0  -8 1414.69 1345.91   6
  -3   0  -8 1135.42 1393.45   6
  -3   0  -8 167.087 1532.99   7
  -3   0  -7 93709.7 7612.70   7
  -3   0  -7 96450.6 7393.12   6
  -3   0  -7 98502.5 6495.82  12
   3   0  -7 93712.0 6704.34  11
  -3   0  -7 89127.2 6477.45  10
   3   0  -7 84271.2 6270.72   1
   3   0  -7 84011.7 7018.00   6
  -3   0  -6 89.8750 507.749  12
   3   0  -6 29.9221 391.478   1
  -3   0  -6 793.645 683.800  10
   3   0  -6 67.2790 674.432  11
  -3   0  -6 269.323 1215.43   7
  -3   0  -6-112.408 1088.02   6
   3   0  -5 98414.5 6897.87  11
  -3   0  -5 107708. 6734.56  12
   3   0  -5 82157.6 6438.52   1
  -3   0  -5 93021.7 6787.01  10
  -3   0  -5 93726.0 7425.13   7
   3   0  -4 259.312 549.995  11
   3   0  -4-234.344 599.084   2
   3   0  -4-52.3208 487.796  14
   3   0  -4 236.405 340.984   1
  -3   0  -4 196.371 471.792  12
  -3   0  -4 189.398 588.565  10
  -3   0  -4 330.559 870.820   7
   3   0  -3 205097. 13307.8  10
  -3   0  -3 200254. 13454.1  10
  -3   0  -3 196529. 13812.0   7
   3   0  -3 206508. 13169.1  14
  -3   0  -3 227955. 13387.8  12
   3   0  -3 207565. 13452.1  11
   3   0  -3 154590. 12974.9   1
   3   0  -3 188071. 13233.8   2
   3   0  -2-53.9720 291.599  14
   3   0  -2-56.9459 287.317   1
  -3   0  -2 172.592 556.830  12
   3   0  -2-305.677 528.290  11
   3   0  -2-102.386 454.278  10
  -3   0  -2 64.4157 581.388  10
  -3   0  -2 258.078 419.322   5
  -3   0  -2 531.733 715.420   7
   3   0  -2-117.645 413.767   2
  -3   0  -2 104.392 438.569   9
   3   0  -1 31079.3 2328.71   5
  -3   0  -1 32411.3 2455.59   3
   3   0  -1 33236.9 2310.20  14
  -3   0  -1 34304.9 2473.62   5
  -3   0  -1 23055.3 2576.22   9
   3   0  -1 33802.1 2450.53   2
   3   0  -1 30976.2 2779.22  12
  -3   0  -1 33569.0 2780.10  12
   3   0  -1 30485.2 2398.92   4
   3   0   0 572.737 569.621   6
   3   0   0 118.489 507.349  12
   3   0   0 394.845 487.501  11
  -3   0   0 63.2595 516.038  10
   3   0   0-202.030 470.886  10
   3   0   0 150.861 414.411   8
  -3   0   0 358.935 288.540   5
   3   0   0 224.280 280.376   5
   3   0   0-102.373 438.364   7
   3   0   0 136.950 281.994   1
   3   0   0 24.4375 262.662   2
   3   0   0 29.4847 357.135   4
   3   0   1 56733.1 4585.67   1
  -3   0   1 65985.3 4466.45  15
   3   0   1 74231.6 5026.74   6
   3   0   1 65285.1 4887.22  12
   3   0   1 63644.5 4881.82  11
  -3   0   1 59522.2 4948.18  10
   3   0   1 63598.8 4847.84  10
   3   0   1 73834.6 5004.02   7
  -3   0   1 72894.0 4804.31   4
  -3   0   1 71704.0 4563.74   5
   3   0   1 59780.5 4609.78   5
  -3   0   1 59225.5 4728.57   2
   3   0   2 438.611 542.110   6
   3   0   2-79.8182 290.894   3
  -3   0   2-39.4630 426.472   4
   3   0   2 95.8429 390.921  12
   3   0   2 309.156 476.581  11
   3   0   2 50.0281 455.327  10
  -3   0   2-63.1888 515.434  10
  -3   0   2 191.383 300.612  14
   3   0   2 187.799 301.537   1
  -3   0   2-139.952 421.101   2
  -3   0   2-129.395 282.949  15
   3   0   2-110.855 357.711   5
  -3   0   2 723.858 298.137   5
  -3   0   3 144180. 9929.77  14
   3   0   3 146538. 10163.1   6
   3   0   3 152924. 10062.7  12
  -3   0   3 148532. 9976.93  15
   3   0   3 148634. 10217.7   7
   3   0   3 141674. 10063.4  11
   3   0   3 159114. 9974.02   9
  -3   0   3 132258. 10169.4  10
   3   0   3 140786. 10062.7  10
   3   0   3 127907. 9796.88   1
  -3   0   3 143338. 10140.1   2
  -3   0   3 144622. 9860.49   5
  -3   0   3 143853. 10063.6   4
   3   0   3 142080. 10035.3   5
   3   0   4 252.558 615.727   6
  -3   0   4 206.535 499.998  15
   3   0   4-61.4701 559.624   7
   3   0   4 233.408 468.169  11
   3   0   4 88.4813 461.332  12
  -3   0   4 178.608 559.505  10
   3   0   4 243.322 375.929   9
  -3   0   4 551.600 441.944  14
   3   0   4 446.588 606.902   5
   3   0   4 212.423 323.393   1
  -3   0   5 69092.0 5591.26  10
   3   0   5 75956.7 5542.83   2
  -3   0   5 79717.9 5780.22  15
   3   0   5 73180.9 5680.36  15
   3   0   5 81165.4 5544.38  11
   3   0   5 77892.1 5785.36   5
   3   0   5 72086.2 5344.84   1
   3   0   5 84075.1 5541.07  12
  -3   0   5 75466.3 5666.23  14
   3   0   6-132.903 347.781   1
   3   0   6-53.0933 642.978   2
   3   0   6-240.176 481.498  12
  -3   0   6-45.5075 543.425  10
   3   0   6-153.479 784.683   5
   3   0   7 92625.8 7597.02   5
  -3   0   7 112145. 7905.78   2
   3   0   7 102779. 7001.72   1
   3   0   7 97231.6 7357.04   2
   3   0   8 69.9025 834.619   2
  -3   0   8 114.187 1167.51   2
   3   0   8-296.589 1023.88   5
   3   0   9 70487.5 6419.06   5
   3   0   9 84948.8 6249.32   2
  -3   0   9 86780.3 6787.19   2
   3   0  10 86.8451 1094.58   2
  -3   0  10 558.963 1603.66   2
   3   0  10-123.180 1299.73   5
   3   0  11 88276.9 7699.25   5
  -3   0  11 81938.2 7718.82   5
   3   0  11 103028. 7449.92   2
  -3   0  11 110410. 8197.58   2
  -3   0  12-618.426 1792.91   5
  -3   1 -12 6576.83 3175.62   7
   3  -1 -12 4655.78 2261.83   6
  -3  -1 -11 32524.2 4222.47   6
   3   1 -11 27900.7 3856.44   6
   3  -1 -11 31001.0 3868.86   6
  -3   1 -11 31425.6 4570.54   7
   3   1 -10 1605.22 1705.48   6
  -3  -1 -10 735.993 1782.29   6
   3  -1 -10 1329.40 1661.30   6
   3   1 -10 1534.12 1163.21  12
   3   1 -10 515.667 1233.41   7
  -3  -1 -10-189.794 2028.08   7
  -3   1 -10 2095.09 2184.61   7
   3   1  -9 38692.6 3436.73   7
   3  -1  -9 36231.5 3014.53  11
   3   1  -9 36725.6 3933.73   6
   3   1  -9 35743.7 3413.15  12
  -3  -1  -9 34260.0 3981.35   6
   3  -1  -9 27794.6 3542.03   6
  -3  -1  -9 35916.3 4154.35   7
  -3   1  -9 36719.1 4324.07   7
  -3   1  -8 22591.8 3168.56   7
  -3  -1  -8 21523.5 3058.81   7
   3   1  -8 29314.9 2558.58   7
   3  -1  -8 22661.8 2034.34   7
   3  -1  -8 24381.5 2291.01  11
  -3  -1  -8 20865.4 1980.49  10
   3   1  -8 20998.6 1772.99   1
   3   1  -8 25948.9 2595.48  12
  -3  -1  -8 21334.2 2110.90  12
  -3  -1  -8 30066.9 3209.14   6
   3   1  -8 20750.8 2664.25   6
   3  -1  -8 20773.1 2633.76   6
   3  -1  -7 178402. 12554.9   6
   3   1  -7 166562. 12602.2   6
  -3  -1  -7 173932. 12126.0  12
   3   1  -7 196835. 12627.8  12
  -3  -1  -7 164235. 12118.1  10
  -3   1  -7 200029. 13292.6   7
  -3  -1  -7 161938. 12941.2   7
   3  -1  -7 194057. 11984.0   7
   3   1  -7 147577. 11771.0   1
   3  -1  -7 184710. 12316.4  11
  -3  -1  -7 190480. 13024.2   6
  -3   1  -7 181043. 12848.5   6
   3  -1  -6 3905.76 835.706  10
  -3  -1  -6 2707.63 938.147  10
   3   1  -6 4646.62 1199.91  12
  -3   1  -6 4331.61 1480.43   7
  -3  -1  -6 4038.02 1405.35   7
   3  -1  -6 4195.97 1119.51  14
   3   1  -6 2946.30 593.661   1
  -3  -1  -6 5363.82 1510.39   6
  -3   1  -6 4862.21 1349.96   6
   3  -1  -6 3797.68 1057.28   6
  -3  -1  -6 4564.73 877.566  12
   3  -1  -5 58999.8 4478.83  10
  -3  -1  -5 62183.7 4646.50  10
  -3   1  -5 66492.6 5250.48   7
  -3  -1  -5 55369.9 5058.62   7
  -3  -1  -5 69406.8 5205.65   6
  -3   1  -5 66392.7 4979.03   6
  -3  -1  -5 58082.2 4486.14  12
   3   1  -5 63628.7 4832.35  12
   3   1  -5 50683.4 4190.19   1
   3  -1  -5 55821.3 4239.60   1
   3  -1  -5 63492.9 4720.96  14
   3   1  -4 628.466 653.913  12
  -3  -1  -4 169.036 482.746  12
  -3   1  -4 104.942 939.382   7
  -3  -1  -4 633.738 929.321   7
  -3  -1  -4-133.619 603.231  10
  -3   1  -4 573.691 616.522  10
   3  -1  -4 439.456 593.811  10
   3  -1  -4-62.4725 559.385  14
   3  -1  -4-114.480 562.240   2
  -3   1  -4 427.786 478.398   1
   3  -1  -4 303.467 395.207   1
  -3  -1  -4-104.908 954.864   6
  -3   1  -4 687.996 820.396   6
   3  -1  -3 340524. 22325.7  14
  -3   1  -3 365928. 22718.9   6
  -3  -1  -3 381523. 23094.7   6
  -3  -1  -3 325779. 22356.9  12
   3   1  -3 339565. 22577.5  12
   3  -1  -3 256723. 22046.9   1
  -3   1  -3 393096. 22300.5   1
   3  -1  -3 290085. 22204.9   2
  -3  -1  -3 345844. 22386.1  11
  -3   1  -3 329066. 22402.4  10
   3   1  -3 348638. 22513.0  11
   3  -1  -3 311406. 22318.1  10
  -3  -1  -3 355267. 22520.3  10
  -3   1  -3 371025. 22909.7   7
  -3  -1  -3 300208. 22721.3   7
   3   1  -3 291316. 22296.3   2
  -3  -1  -3 371547. 22527.0   5
   3  -1  -3 330793. 22274.8  15
   3  -1  -2 21804.8 1859.45  15
  -3  -1  -2 21243.6 2557.53   6
  -3   1  -2 28045.6 2466.61   6
   3  -1  -2 19825.1 1801.21   1
  -3   1  -2 26273.8 1975.19   1
   3  -1  -2 20910.5 1908.81  14
   3   1  -2 24511.2 2233.55  12
  -3  -1  -2 23417.7 2103.38  12
   3  -1  -2 23693.3 1882.16   2
   3   1  -2 21627.8 1917.31   5
  -3  -1  -2 21040.7 2037.70  11
   3   1  -2 22083.2 2140.45  11
  -3   1  -2 20922.9 2066.60  10
  -3  -1  -2 24090.8 2173.92  10
   3  -1  -2 22524.4 2043.25  10
  -3  -1  -2 18562.6 1819.53   9
   3  -1  -2 26218.1 1961.39   7
   3   1  -2 23516.3 2007.34   2
   3   1  -2 19843.7 1943.07   4
  -3  -1  -2 25032.6 2062.04   5
   3  -1  -1 299645. 20476.5  14
  -3  -1  -1 329590. 20283.6  15
   3  -1  -1 293711. 20333.9  15
  -3  -1  -1 283109. 20609.2   3
   3  -1  -1 298945. 20330.2   2
  -3  -1  -1 315818. 20755.8  12
  -3  -1  -1 299546. 20667.0  11
   3  -1  -1 276616. 20575.8  10
   3  -1  -1 300569. 20754.3   8
   3  -1  -1 335145. 20582.1   7
   3   1  -1 297782. 20514.8   2
  -3  -1  -1 225160. 20988.2   6
  -3   1  -1 243375. 20907.4   6
   3   1  -1 309032. 20535.0   4
   3   1  -1 287604. 20426.9   5
  -3  -1  -1 341912. 20579.4   5
   3  -1   0 99218.4 6723.64  13
   3   1   0 98028.7 6909.50  12
  -3   1   0 100964. 6686.25   1
   3  -1   0 87353.7 6565.13   1
   3  -1   0 105792. 6882.44   6
   3  -1   0 93413.7 6411.71   2
   3   1   0 104616. 6766.52   4
  -3   1   0 83587.6 6821.04  10
   3   1   0 95250.9 6891.76  11
   3  -1   0 95990.9 6811.62  10
  -3  -1   0 95770.6 6941.00  10
  -3  -1   0 89262.5 6756.59   8
  -3   1   0 86801.3 6961.84   7
   3  -1   0 95674.9 6750.99   7
  -3   1   0 88771.2 6457.01   2
   3   1   0 107038. 6763.71   2
  -3  -1   0 98499.5 6402.19  15
  -3   1   0 77687.1 6617.77  15
   3  -1   0 96374.1 6541.69  15
   3  -1   0 89627.9 6366.71   5
  -3  -1   0 107926. 6690.03   5
   3   1   0 85529.2 6595.87   5
  -3   1   1 382911. 25669.5   2
  -3   1   1 381915. 25690.9  15
   3  -1   1 501980. 25899.4  15
   3   1   1 355622. 25537.5  15
  -3  -1   1 268561. 25587.6  15
   3  -1   1 388662. 25856.9   6
   3   1   1 383244. 25481.2  14
  -3  -1   1 403018. 26194.7  12
   3  -1   1 478379. 26080.2  13
   3   1   1 408429. 26016.8  12
  -3   1   1 381449. 25831.8  13
  -3   1   1 420953. 25793.1   1
   3  -1   1 339383. 25649.4   1
  -3  -1   1 341388. 25894.0   4
  -3   1   1 356047. 25950.8  10
   3   1   1 393281. 25993.9  11
  -3  -1   1 398148. 26017.4  11
  -3  -1   1 406621. 26070.9  10
   3  -1   1 419490. 25936.0  10
   3   1   1 396460. 25710.4   8
  -3  -1   1 358672. 25876.8   8
  -3   1   1 383232. 25567.2   4
   3  -1   1 394442. 25886.0   7
   3   1   1 351300. 25726.3   5
   3  -1   1 392707. 25583.2   5
  -3  -1   1 418339. 25732.4   5
  -3   1   2 25582.7 2148.69   2
  -3  -1   2 24663.1 2340.23   2
   3  -1   2 24681.3 2033.89   1
  -3   1   2 29456.7 2170.23   1
   3   1   2 24132.4 1977.73  15
  -3   1   2 26330.1 2092.35  15
  -3   1   2 27445.2 2181.63  14
   3  -1   2 24980.3 2176.05   6
   3   1   2 24682.2 1962.09  14
  -3  -1   2 24095.1 1908.94  14
  -3  -1   2 21705.0 2412.29  12
   3   1   2 31909.1 2417.14  12
   3  -1   2 23679.9 2184.21  12
   3   1   2 26695.9 2136.23   3
  -3   1   2 24926.0 1811.71   5
  -3  -1   2 25750.7 2352.72  11
  -3   1   2 23607.4 2272.02  10
   3  -1   2 22938.3 2191.95  10
  -3  -1   2 22081.3 2292.38  10
   3   1   2 29003.1 2428.07   7
   3  -1   2 28686.7 2248.90   9
  -3   1   2 28813.4 2612.11   8
  -3  -1   2 29021.1 2433.31   4
   3  -1   2 27098.7 2059.83   5
   3  -1   2 25849.6 2240.94   7
   3   1   2 25219.8 2178.18   5
  -3  -1   2 27716.9 2091.53   5
   3  -1   3 267389. 19389.5   1
  -3   1   3 288104. 19485.6   1
  -3   1   3 291936. 19546.0  15
   3   1   3 265904. 19446.1  15
   3  -1   3 295218. 19641.3   6
   3   1   3 290253. 19457.9  14
  -3  -1   3 276871. 19404.1  14
  -3   1   3 295560. 19590.5  14
   3   1   3 273670. 19496.9   3
   3  -1   3 281126. 19496.1  12
  -3  -1   3 303571. 19501.1   5
   3   1   3 319843. 19782.0  12
  -3  -1   3 289918. 19789.9  11
  -3   1   3 240197. 19575.4  10
   3  -1   3 294702. 19635.2  10
   3  -1   3 310432. 19570.0   9
  -3  -1   3 293592. 19774.8  10
   3   1   3 275405. 19364.5   9
   3   1   3 324868. 19886.6   7
  -3   1   3 321438. 20086.2   8
  -3   1   3 290463. 19655.4   2
   3  -1   3 284871. 19208.5   2
   3  -1   3 297999. 19539.8   5
  -3  -1   3 290759. 19714.1   4
   3   1   3 269657. 19604.4   5
  -3   1   4 383.902 507.541  14
   3   1   4 558.894 444.578  14
  -3  -1   4 527.842 458.783  14
   3   1   4 409.423 621.256   7
   3  -1   4 179.900 609.408   6
   3   1   4-97.5093 502.050  15
  -3   1   4 374.919 540.773  15
   3   1   4 59.8842 616.520  12
   3  -1   4 165.600 372.606  12
  -3  -1   4 457.882 619.460  10
  -3   1   4 103.714 554.091  10
   3  -1   4 358.591 513.792  10
   3  -1   4 678.633 494.547   9
   3   1   4 276.860 349.414   9
  -3   1   4 182.105 779.840   8
   3  -1   4 407.851 316.239   2
  -3   1   4 263.879 643.377   2
   3   1   4 246.498 605.308   5
  -3  -1   4 264.717 490.735   5
   3   1   4-223.513 474.885   3
  -3  -1   4 196.524 720.323   4
  -3   1   4 148.247 405.511   1
   3  -1   4 318.501 378.902   1
   3   1   5 85284.4 5904.95  12
   3  -1   5 84914.6 5548.51  12
  -3  -1   5 79639.0 5841.96  14
   3   1   5 73166.4 5974.02   5
  -3  -1   5 76053.9 5934.67  10
   3  -1   5 75631.5 5786.13  10
  -3   1   5 81284.5 6323.70   8
  -3  -1   5 84929.5 6103.05   4
   3   1   5 77668.4 5976.38   7
   3   1   5 72507.9 5522.92   1
   3  -1   5 79437.3 5602.97   1
  -3  -1   5 76612.5 6111.93   2
   3  -1   5 78265.1 5600.90   2
  -3   1   5 86830.9 6179.00   2
  -3  -1   6 2271.68 815.488  10
   3  -1   6 2138.42 709.735  10
  -3   1   6 3116.43 1189.40   8
   3  -1   6 2061.30 641.598   2
   3   1   6 2960.67 923.632   2
  -3  -1   6 3695.61 1203.97   4
   3   1   6 3190.31 774.097  12
   3  -1   6 2709.95 627.405  11
   3   1   6 1776.38 902.480   5
   3  -1   6 3557.20 972.341   5
   3  -1   6 3161.13 357.961  12
   3   1   6 2894.72 509.073   1
  -3  -1   6 2563.19 1051.19   2
  -3  -1   7 150493. 12809.1  10
   3  -1   7 193879. 13318.3   5
   3  -1   7 184485. 12646.0  11
   3   1   7 190810. 13186.5   2
   3   1   7 181545. 13292.8   5
   3   1   7 220746. 12998.1  12
  -3  -1   7 201004. 13525.9   2
   3  -1   7 197956. 12928.7   2
   3   1   7 180222. 12602.1   1
   3  -1   8 22339.3 2507.58   5
  -3   1   8 21538.2 2474.39   5
  -3  -1   8 19479.0 1847.00  10
   3   1   8 24390.4 2450.89   2
  -3  -1   8 25239.4 2763.62   2
   3  -1   8 23260.7 2164.08   2
   3   1   8 24528.0 2620.31   5
   3   1   9 15639.0 2293.14   5
  -3   1   9 16540.1 2300.66   5
   3  -1   9 16356.8 2333.35   5
  -3  -1   9 20552.3 2666.65   2
   3  -1   9 19854.8 2017.66   2
  -3   1   9 19845.7 2682.18   2
   3   1   9 19282.8 2254.61   2
  -3  -1  10 411.472 1438.57   2
  -3   1  10-118.984 1407.28   5
   3  -1  10 1108.49 1384.23   5
   3   1  10-603.971 1207.87   2
  -3   1  10 1292.41 1739.07   2
   3  -1  10 831.737 965.482   2
  -3   1  11 33940.4 4132.15   5
   3  -1  11 37467.4 4244.94   5
  -3  -1  11 53096.3 4762.90   2
   3   1  11 43053.9 4120.82   2
  -3   1  11 51603.8 4818.19   2
   3  -1  11 49718.7 3973.24   2
  -3   1  11 45263.6 4829.98   8
  -3   1  12 1856.51 1829.31   5
   3   1  12 4025.67 1618.59   2
  -3   1  12 4551.33 2270.49   8
  -3   2 -12 1606.43 3012.85   7
   3  -2 -12 2836.53 2142.87   6
   3  -2 -11 21501.0 3133.02   6
   3   2 -11 22077.4 3461.41   6
  -3  -2 -11 23947.2 3751.83   6
  -3   2 -11 20033.5 3383.85   6
  -3   2 -11 27073.6 4312.37   7
   3   2 -11 24111.1 3052.68   7
   3   2 -10 1162.45 1770.40   6
  -3  -2 -10 4019.35 2156.88   6
  -3   2 -10 1728.40 1740.13   6
   3  -2 -10 4097.17 1825.62   6
  -3   2 -10 430.808 2179.75   7
   3   2 -10 3076.42 1598.59   7
   3  -2  -9 31071.4 3013.48  11
  -3  -2  -9 38828.9 4152.76   6
  -3   2  -9 30525.0 3688.11   6
   3  -2  -9 27813.8 3371.97   6
   3   2  -9 34146.6 3431.78   7
  -3   2  -9 41482.5 4406.29   7
   3   2  -9 35898.7 3139.96  12
   3  -2  -8 16708.6 2337.76  14
   3   2  -8 17523.9 1964.80  12
  -3   2  -8 15653.4 2703.45   7
  -3  -2  -8 18055.2 2704.77   6
   3  -2  -8 13737.9 2057.71   6
  -3   2  -8 10830.7 2105.87   6
  -3  -2  -8 14508.9 1765.84  10
  -3  -2  -7 78425.0 5762.42  10
   3  -2  -7 65739.0 5517.43  10
   3  -2  -7 64948.0 5052.99   7
  -3   2  -7 82572.2 6603.77   7
  -3   2  -7 103318. 5657.67   1
   3  -2  -7 83018.8 6235.24  14
   3   2  -7 88309.3 5908.12  12
  -3  -2  -7 90384.0 6667.66   6
  -3   2  -7 74992.6 6162.78   6
   3  -2  -7 75637.1 5917.07   6
  -3  -2  -6 3225.45 812.585  11
  -3  -2  -6 3033.80 945.362  10
   3  -2  -6 2352.87 842.560  10
   3  -2  -6 3215.36 444.861   7
  -3   2  -6 1985.18 1408.75   7
   3  -2  -6 2510.44 376.633   7
  -3   2  -6 3439.21 840.927   1
  -3  -2  -6 2766.26 1342.19   6
   3  -2  -6 2484.78 955.046   6
  -3   2  -6 3676.46 1297.09   6
   3  -2  -6 1427.65 1059.12  14
   3   2  -6 3001.50 987.333  12
  -3  -2  -5 79504.8 7411.50  12
   3   2  -5 104900. 7647.80  12
  -3   2  -5 121335. 7442.73   1
  -3  -2  -5 97179.9 7431.52  11
   3  -2  -5 95287.2 7440.78  10
  -3  -2  -5 97669.3 7575.33  10
   3  -2  -5 107160. 7019.67   7
  -3   2  -5 107593. 8084.47   7
  -3  -2  -5 121661. 8343.82   6
  -3   2  -5 104256. 7810.00   6
   3  -2  -5 96270.0 7450.62   6
   3  -2  -5 102486. 7752.68  15
   3  -2  -5 99822.6 7730.32  14
   3   2  -4 8542.45 1239.73  12
  -3   2  -4 7583.49 1016.98   1
  -3  -2  -4 5984.62 1054.30  11
  -3  -2  -4 6418.24 1091.53  12
   3  -2  -4 7129.33 1060.25  10
   3  -2  -4 7327.01 735.110   7
  -3   2  -4 7931.46 1537.95   7
   3  -2  -4 6788.11 1223.52  15
  -3  -2  -4 7138.30 1219.30  15
   3  -2  -4 7482.75 1222.84  14
  -3  -2  -4 7245.59 1584.36   6
  -3   2  -4 8321.39 1317.40   6
  -3   2  -3 254427. 15463.0   1
  -3  -2  -3 209949. 15502.9  11
   3  -2  -3 224784. 15452.1  10
   3  -2  -3 216570. 15130.6   7
   3  -2  -3 212722. 15514.7  15
  -3  -2  -3 245572. 15563.2  15
  -3   2  -3 230736. 15691.0   6
  -3  -2  -3 224649. 16182.6   6
   3  -2  -3 225974. 15600.5  14
  -3  -2  -3 223344. 15350.3  14
  -3  -2  -3 193958. 15505.7  12
   3   2  -3 226418. 15661.8  12
   3   2  -2 101466. 7445.10   2
   3  -2  -2 100747. 7336.96  15
  -3  -2  -2 115529. 7336.38  15
  -3   2  -2 116617. 7695.76   6
  -3  -2  -2 91957.5 7978.43   6
  -3   2  -2 119559. 7385.94   1
  -3  -2  -2 104675. 7138.87  14
   3  -2  -2 103500. 7472.14  14
   3   2  -2 109793. 7606.18  12
  -3  -2  -2 93353.3 7438.82  12
   3   2  -2 101654. 7403.47   5
  -3  -2  -2 108343. 7670.24   3
  -3  -2  -2 94048.1 7410.06  11
   3  -2  -2 107457. 7359.07  10
  -3  -2  -2 85849.3 6951.53   9
   3  -2  -2 96368.0 7568.85   8
   3   2  -2 92271.9 7376.02   4
  -3   2  -2 113726. 7783.12   7
   3  -2  -2 102266. 7099.98   7
  -3  -2  -2 130761. 7628.14   5
   3  -2  -1 273191. 19206.6  14
  -3  -2  -1 280784. 18773.8  14
  -3  -2  -1 259265. 19301.9   3
   3  -2  -1 338691. 19107.6   6
  -3   2  -1 229750. 19311.8   6
   3  -2  -1 277047. 19065.6  15
  -3  -2  -1 278828. 18946.4  15
  -3  -2  -1 240856. 19145.2  11
   3  -2  -1 276278. 19057.1  10
   3   2  -1 268880. 19089.7   5
  -3  -2  -1 320276. 19229.0   5
  -3   2  -1 307928. 19446.1   7
  -3  -2  -1 262863. 18904.5   8
   3   2  -1 299580. 19317.5   4
   3  -2  -1 268267. 18891.4   7
   3   2  -1 282517. 19203.7   2
  -3  -2   0 47397.2 3287.49  14
  -3   2   0 47476.3 3328.25   2
   3   2   0 59681.3 4143.25   6
   3  -2   0 49511.0 3536.22   6
   3  -2   0 41025.7 3218.61   5
   3  -2   0 49161.4 3641.62  10
  -3  -2   0 53476.4 3691.74   5
   3   2   0 42209.1 3599.93   5
  -3   2   0 47665.3 3872.67   7
  -3   2   0 48211.8 4029.07   9
   3  -2   0 45671.6 3513.32   7
  -3   2   0 51851.3 3663.23   1
   3   2   0 46447.9 3838.29  12
  -3  -2   0 44833.2 3792.67  12
  -3   2   0 34426.7 3831.58  13
   3  -2   0 52813.8 3853.69  13
   3  -2   0 54799.2 3722.60  15
  -3  -2   0 47527.5 3549.07  15
  -3   2   0 38030.4 3743.47  15
   3   2   0 53035.4 3676.29  15
  -3  -2   1 296754. 21129.0  12
  -3  -2   1 270250. 20610.8  13
   3  -2   1 413896. 21431.7  13
  -3   2   1 294478. 21074.2  13
  -3   2   1 330847. 20714.1   2
  -3   2   1 336221. 20895.2   1
   3   2   1 340059. 21182.5  12
   3  -2   1 324937. 20881.7  10
  -3  -2   1 276145. 21008.0  11
   3   2   1 264288. 20825.7   5
  -3  -2   1 345403. 20891.7   5
  -3   2   1 271196. 20963.8   7
   3  -2   1 310524. 20990.5   9
   3  -2   1 302497. 20818.1   7
   3  -2   1 293777. 20705.9   6
   3   2   1 324406. 21239.3   6
  -3   2   1 296935. 20965.7  15
   3   2   1 288320. 20756.5  15
   3  -2   1 416017. 21239.9  15
  -3  -2   1 253760. 20841.7  15
   3  -2   2 103787. 7305.95   6
   3   2   2 95141.1 7576.67   6
  -3   2   2 110829. 7416.49   1
   3   2   2 98878.4 7199.65  14
  -3  -2   2 99961.8 7720.52  12
  -3   2   2 107833. 7374.50   2
   3   2   2 127846. 7825.17  12
   3  -2   2 109409. 7431.14  10
  -3  -2   2 95635.6 7575.67  11
   3   2   2 94032.1 7420.20   5
  -3  -2   2 117012. 7433.25   5
   3   2   2 125608. 7732.75   7
   3  -2   2 111388. 7521.01   9
   3  -2   2 99939.0 7396.42   7
   3  -2   2 100485. 7009.92   4
   3  -2   2 129552. 7804.64  15
   3   2   2 92302.2 7268.93  15
  -3  -2   2 80575.5 7480.67  15
  -3   2   2 99502.4 7441.38  15
   3   2   3 229881. 16284.8  14
   3   2   3 225878. 16559.3   6
   3  -2   3 250555. 16418.9   6
  -3   2   3 250356. 16391.0   1
  -3  -2   3 222864. 16766.5  12
  -3   2   3 246360. 16511.1   2
   3   2   3 225257. 16403.1   3
   3   2   3 276543. 16798.8  12
  -3  -2   3 223654. 16600.9  11
   3  -2   3 242130. 16423.8   9
   3  -2   3 238406. 16406.1  10
  -3   2   3 279201. 17174.4   8
   3   2   3 241407. 15999.5   8
   3   2   3 274036. 16755.5   7
  -3   2   3 246466. 16576.8  14
  -3   2   3 238991. 16495.1  15
   3   2   3 216470. 16325.2  15
  -3   2   3 226000. 16074.5   5
  -3  -2   3 253724. 16430.0   5
   3   2   3 214167. 16483.6   5
   3   2   4 9449.74 1108.67  14
  -3   2   4 9619.38 1258.82  15
   3   2   4 7545.34 1111.04  15
   3  -2   4 7699.66 900.087  12
   3   2   4 7328.69 1319.74   7
   3   2   4 10395.5 1355.70  12
   3  -2   4 8754.22 784.087   2
  -3   2   4 8160.88 1258.29   2
  -3  -2   4 6929.67 1207.21  11
   3  -2   4 8976.44 1141.77  10
  -3   2   4 10771.5 1673.46   8
   3  -2   4 8259.38 1164.30   6
  -3   2   4 10198.4 1100.05   1
  -3  -2   4 8249.03 1497.85   2
   3   2   4 7928.02 1247.77   5
  -3   2   4 6759.64 889.836   5
  -3  -2   5 102192. 7900.63  11
   3   2   5 117159. 7366.28   9
   3  -2   5 106429. 7705.79  10
  -3  -2   5 102568. 7880.37  10
  -3   2   5 119990. 8422.07   8
   3   2   5 104347. 7902.94   7
  -3   2   5 119552. 7637.94   1
   3  -2   5 97653.6 7280.45  12
   3   2   5 126825. 8028.95  12
   3  -2   5 114035. 7431.73   2
  -3  -2   5 116041. 8180.15   2
  -3   2   5 114896. 8073.12   2
  -3   2   5 91813.9 7552.41   5
   3   2   5 97369.5 7882.40   5
  -3  -2   5 97842.7 7690.23  14
  -3  -2   6 5145.15 1106.88  10
   3  -2   6 5379.58 1016.04  10
   3   2   6 5791.44 660.839   9
  -3   2   6 6121.79 1587.09   8
  -3   2   6 4669.60 1268.83   2
   3  -2   6 5214.85 779.284   2
   3   2   6 6226.52 1205.27  12
  -3   2   6 6098.48 865.081   1
  -3  -2   6 7077.57 1426.10   2
  -3   2   6 4525.67 973.839   5
   3   2   6 3896.83 1154.84   5
  -3   2   7 85654.4 6845.50   8
   3  -2   7 88134.8 5957.57   2
  -3  -2   7 80995.8 6601.63   2
  -3   2   7 82685.9 6635.68   2
   3   2   7 78310.7 6401.62   2
   3  -2   7 70227.0 5944.31  10
  -3  -2   7 73071.5 6133.84  10
  -3   2   7 70574.2 6126.67   5
  -3   2   7 94135.2 5914.79   1
   3   2   7 93661.1 6314.40  12
  -3  -2   8 11253.6 1524.44  10
  -3   2   8 12085.0 1769.78   5
   3   2   8 16322.1 2097.63   2
   3  -2   8 13076.6 1472.66   2
  -3  -2   8 14964.4 2230.46   2
  -3   2   8 15480.7 2317.38   8
  -3   2   9 36949.1 4043.65   8
  -3   2   9 31149.1 3451.92   5
   3   2   9 36053.5 3667.25   2
  -3  -2   9 36944.2 3796.42   4
   3  -2   9 40386.3 3217.86   2
   3   2  10 5994.10 1704.22   2
  -3   2  10 3722.88 1508.27   5
   3  -2  10 3220.95 1536.31   5
  -3  -2  10 5509.05 1881.93   4
  -3   2  10 7674.14 2198.48   8
  -3  -2  10 5912.81 1906.55   2
  -3  -2  11 23011.7 3065.26   2
   3   2  11 17556.1 2637.11   2
  -3   2  11 21037.3 3143.26   2
  -3   2  11 16979.9 3006.03   8
   3   2  11 16278.0 2626.26   5
  -3   2  11 15893.9 2485.42   5
   3  -2  11 17548.1 2614.79   5
  -3  -2  11 19694.5 2902.48   4
  -3   2  12 3203.92 1801.53   5
  -3   2  12 5247.80 2320.72   8
   3   2  12 2622.32 1695.84   2
   3  -3 -12 3775.47 2220.11   6
  -3   3 -11 51843.0 5798.33   7
   3   3 -11 49642.1 4761.31   7
   3   3 -11 37030.5 4690.94   6
  -3  -3 -11 40477.7 5159.26   6
   3  -3 -11 41212.9 4443.35   6
  -3   3 -11 40693.8 4868.56   6
  -3  -3 -10 814.395 2136.62   6
   3   3 -10 1708.89 1880.22   6
  -3   3 -10 1545.46 1846.45   6
   3  -3 -10 2519.19 1701.33   6
   3   3 -10 142.220 1634.09   7
  -3   3 -10 220.909 2215.73   7
   3  -3  -9 73954.0 6541.26  14
   3   3  -9 63215.9 6309.14   6
   3   3  -9 88297.7 5748.77  12
   3  -3  -9 69224.7 6041.51   6
  -3  -3  -9 81788.8 6933.85   6
  -3   3  -9 50728.8 6036.34   6
   3   3  -9 78714.8 6275.64   7
  -3   3  -9 73499.6 6925.25   7
  -3  -3  -8 15784.0 2116.56  10
  -3   3  -8 23556.3 2037.44   1
  -3   3  -8 19225.1 3017.65   7
   3   3  -8 18517.1 2027.58  12
  -3  -3  -8 18898.4 2928.15   6
   3   3  -8 16294.4 2487.69   6
  -3   3  -8 15484.9 2503.13   6
   3  -3  -8 15577.6 2220.08   6
   3  -3  -8 20839.1 2746.42  14
   3  -3  -7 94036.5 7959.38  15
  -3  -3  -7 108230. 8358.08   6
   3  -3  -7 93451.4 7448.07   6
  -3   3  -7 93156.3 7773.83   6
  -3   3  -7 91544.1 8109.39   7
   3  -3  -7 99784.9 7986.48  14
  -3  -3  -7 84317.1 7258.77  11
   3   3  -7 111751. 7535.01  12
  -3   3  -7 117052. 7373.36   1
  -3  -3  -6 6705.88 1369.86  14
  -3   3  -6 6136.34 1104.37   1
  -3   3  -6 6238.24 1751.41   7
   3   3  -6 6618.91 1252.46  12
  -3  -3  -6 4892.77 1112.64  11
  -3  -3  -6 6145.00 1770.71   6
   3  -3  -6 5462.93 1140.46   6
  -3   3  -6 6140.57 1443.21   6
  -3   3  -6 5796.27 945.675   2
  -3  -3  -6 9184.01 1701.27  15
   3  -3  -6 6796.94 1597.21  15
   3  -3  -6 7750.87 1619.49  14
  -3  -3  -5 5097.58 1746.44   6
   3  -3  -5 5963.27 1032.93   6
  -3   3  -5 5588.56 1300.59   6
   3  -3  -5 7216.11 1529.02  15
  -3  -3  -5 6109.08 1418.85  15
  -3   3  -5 7668.34 1154.93   1
  -3   3  -5 8099.29 1697.82   7
  -3   3  -5 6058.46 827.855   2
  -3  -3  -5 4724.95 1140.09  14
   3  -3  -5 6862.12 1449.12  14
  -3  -3  -5 5137.36 1086.54  11
   3   3  -5 6041.51 1211.47  12
   3  -3  -4 40042.3 3992.85  14
  -3  -3  -4 46050.2 3814.98  14
  -3   3  -4 41903.4 3885.58   6
  -3  -3  -4 43476.4 4483.21   6
   3   3  -4 52192.3 4052.56  12
  -3   3  -4 47258.9 3379.15   2
   3  -3  -4 45600.5 3560.64   6
   3  -3  -4 45325.0 4068.72  15
  -3  -3  -4 51441.2 4144.06  15
  -3   3  -4 52650.7 3841.55   1
  -3   3  -3 198636. 12844.8   1
  -3   3  -3 184663. 12319.8   2
   3  -3  -3 172300. 12981.0  15
  -3  -3  -3 179948. 12721.9  14
   3  -3  -3 174080. 13060.0  14
  -3   3  -3 185523. 12907.6   6
  -3  -3  -3 143090. 13332.5   6
  -3  -3  -3 196298. 12995.7  15
   3   3  -3 212008. 13140.5  12
   3  -3  -3 176708. 12310.0   7
  -3   3  -3 180322. 13144.8   7
   3   3  -2 64370.3 4580.60  12
  -3   3  -2 52223.1 4306.83   6
  -3  -3  -2 47200.8 4790.56   6
   3   3  -2 51517.3 4328.83   5
   3  -3  -2 58877.2 3783.81   5
  -3   3  -2 51023.7 3779.45   2
   3  -3  -2 52762.6 3849.32   7
  -3   3  -2 53295.1 4451.16   7
  -3  -3  -2 54094.9 4270.66  15
   3  -3  -2 49855.7 4312.43  15
   3  -3  -2 48489.4 4379.63  14
  -3  -3  -2 52822.7 4045.62  14
  -3   3  -2 53628.2 4208.41   1
   3   3  -1 41977.4 3427.66  12
   3  -3  -1 40873.3 2711.34   5
   3   3  -1 34315.0 3155.38   5
   3  -3  -1 37631.9 3247.62  15
  -3  -3  -1 36968.4 3154.15  15
  -3   3  -1 32147.3 3511.73  15
  -3  -3  -1 33326.5 2747.60   8
   3  -3  -1 37607.8 3358.41  14
  -3   3  -1 36032.2 3289.40   6
   3  -3  -1 40018.2 2804.51   6
  -3  -3  -1 35881.8 2884.15  14
   3  -3  -1 36143.8 2838.27   7
  -3   3  -1 37229.7 3290.83   7
  -3  -3   0 3816.70 685.362  14
   3  -3   0 4420.61 555.839   6
  -3   3   0 3636.18 563.962   4
   3   3   0 4303.54 1150.97   6
   3  -3   0 4075.57 544.051   5
  -3   3   0 4941.86 933.358   1
  -3   3   0 5628.19 1248.82   9
   3   3   0 4803.32 982.643   5
   3   3   0 3290.57 1003.61  15
  -3   3   0 2627.60 1200.76  15
   3  -3   0 6239.73 1138.21  15
  -3  -3   0 4689.44 947.898  15
   3  -3   0 4141.48 719.112   7
  -3   3   0 3644.07 931.234   7
  -3   3   1 50567.5 4339.79  13
   3   3   1 47754.3 3771.80  13
  -3  -3   1 49549.1 3790.21  13
   3  -3   1 63135.2 4504.70  13
   3  -3   1 41832.3 3544.85   5
   3   3   1 43039.5 3892.02   5
  -3   3   1 53391.8 3948.54   1
  -3   3   1 49679.4 3989.73   7
  -3   3   1 51700.8 4340.40   9
   3  -3   1 49298.5 3786.96   7
   3  -3   1 51838.4 3603.01   6
   3   3   1 54581.0 4277.94   6
  -3   3   1 46730.7 3586.87   3
  -3   3   1 50673.5 3753.91   2
   3   3   1 67173.9 4479.09  12
   3  -3   1 67786.2 4440.76  15
  -3  -3   1 42242.5 4018.65  15
  -3   3   1 46666.6 4191.15  15
   3   3   1 44871.8 3927.71  15
   3   3   2 70952.7 4825.16  12
  -3   3   2 57460.3 3851.44   5
  -3  -3   2 45623.0 4487.39  15
  -3   3   2 50450.3 4433.42  15
   3   3   2 47179.5 4215.31  15
   3  -3   2 75706.6 4912.55  15
  -3   3   2 53105.1 4658.28   9
  -3   3   2 46300.4 4196.59   7
   3   3   2 52066.5 4438.06   6
   3  -3   2 59663.6 4075.64   6
   3  -3   2 74040.4 5051.12  13
  -3  -3   2 41161.1 4221.07  13
  -3  -3   2 53149.1 4523.65  12
  -3   3   2 58910.6 4281.65   2
   3   3   2 50496.3 4337.49   5
  -3   3   2 60915.0 4328.54   1
   3  -3   3 166303. 10798.2   6
   3   3   3 138187. 10982.2   6
  -3  -3   3 130598. 11126.5  12
   3  -3   3 195337. 11619.5  15
  -3  -3   3 126977. 11243.1  15
   3   3   3 132935. 10857.6  15
   3   3   3 128937. 10937.2   5
  -3   3   3 145617. 10524.7   5
   3   3   3 145478. 10800.4  14
   3   3   3 177457. 11227.4   7
  -3   3   3 155179. 10926.9   1
  -3   3   3 151198. 10989.9   2
  -3  -3   3 165532. 11396.4   4
   3   3   3 189780. 11432.9  12
   3  -3   3 193018. 10700.1   4
   3  -3   4 47248.2 3416.51  12
   3   3   4 57732.1 4202.47  12
   3  -3   4 52679.2 3737.64   6
  -3   3   4 42902.7 3440.69   5
   3   3   4 36713.8 3797.60   5
   3   3   4 42889.9 3671.13  14
   3  -3   4 46992.0 3494.71   4
  -3  -3   4 33775.6 4037.68  15
   3  -3   4 56586.8 4394.48  15
  -3  -3   4 55072.5 4362.11   4
  -3   3   4 45175.3 3934.28   2
  -3   3   4 52524.4 3801.92   1
   3   3   4 46691.3 3978.22   7
   3  -3   5 13622.8 1400.57   4
  -3  -3   5 16600.8 2208.29   4
  -3   3   5 16227.1 1596.93   1
  -3   3   5 14297.4 1874.78   2
  -3   3   5 13524.1 1401.04   5
   3  -3   5 12582.7 1203.97  12
   3  -3   5 12223.8 1134.58  12
   3   3   5 16708.2 1943.90  12
  -3  -3   5 19577.2 2342.21   2
  -3   3   6 13129.3 2204.18   8
   3  -3   6 9497.83 1351.43   4
  -3   3   6 15563.1 1509.57   1
  -3  -3   6 12591.2 2029.79   2
   3  -3   6 13341.9 1294.28   2
   3   3   6 15494.5 1913.23  12
  -3  -3   6 12326.3 2024.86   4
  -3   3   6 12043.0 1916.06   2
  -3   3   6 10356.1 1380.19   5
  -3   3   7 99059.5 7959.31   8
   3  -3   7 88728.7 7067.92   4
  -3  -3   7 96656.0 7686.24   4
  -3   3   7 110124. 7040.62   1
  -3  -3   7 89949.7 7291.91  10
   3   3   7 113664. 7545.92  12
  -3   3   7 81861.2 7064.70   5
  -3   3   7 89993.8 7654.01   2
  -3  -3   7 98803.2 7762.15   2
   3  -3   7 100158. 6935.14   2
  -3  -3   8 19445.1 2594.06   4
   3  -3   8 15825.7 1951.96   4
  -3   3   8 21672.2 1782.25   1
   3   3   8 14488.4 2215.91   5
  -3   3   8 14976.9 1989.91   5
   3   3   8 14805.2 2309.96   2
  -3  -3   8 20727.7 2716.85   2
  -3   3   8 17784.2 2582.82   2
   3  -3   8 16826.4 1744.94   2
  -3  -3   8 15301.5 1998.20  10
  -3   3   8 19371.0 2706.35   8
  -3  -3   9 68457.3 5894.13   4
   3  -3   9 69421.4 5349.24   4
  -3   3   9 67995.9 6029.83   2
  -3  -3   9 80784.5 6152.60   2
   3   3   9 66544.5 5805.96   2
   3   3   9 54889.6 5510.55   5
  -3   3   9 58280.8 5316.94   5
  -3   3   9 79289.2 6343.03   8
   3   3  10-390.686 1382.53   5
  -3   3  10 825.280 1311.34   5
   3   3  10-409.284 1589.73   2
   3  -3  10-361.196 1218.06   4
  -3  -3  10 431.136 1666.21   4
  -3  -3  10-1341.83 1871.10   2
  -3   3  10-689.086 1715.11   8
   3  -3  11 54523.5 4683.19   4
  -3  -3  11 59404.3 5344.29   4
  -3  -3  11 62485.6 5439.96   2
  -3   3  11 62419.9 5708.29   8
   3   3  11 53877.3 5080.50   2
   3   3  11 39928.8 4760.47   5
  -3   3  11 45790.9 4626.28   5
   3  -3  12 7363.29 1850.90   4
   3   4 -11 24033.5 3493.51   7
  -3  -4 -11 23137.0 4004.06   6
   3   4 -10 1936.36 2022.50   7
   3  -4 -10 1176.73 2112.79  14
  -3   4 -10 3893.31 2564.44   7
  -3  -4 -10 4768.34 2555.52   6
   3   4 -10 1398.90 1896.12   6
  -3   4 -10 2569.88 1910.90   6
   3  -4  -9 53971.8 4842.83   6
  -3   4  -9 48352.5 5183.96   6
  -3  -4  -9 64939.8 5990.70   6
   3   4  -9 50770.2 5256.35   6
   3  -4  -9 63565.1 5702.61  14
  -3   4  -9 59269.5 5973.11   7
   3   4  -9 57759.8 5333.68   7
  -3   4  -8 55771.2 3989.90   1
   3   4  -8 54796.7 4034.85  12
   3  -4  -8 43840.0 4758.80  15
   3  -4  -8 39164.9 3894.02   6
  -3   4  -8 37766.2 4285.82   6
  -3  -4  -8 44167.7 4870.80   6
   3   4  -8 37850.7 4293.65   6
   3  -4  -8 45817.9 4714.05  14
  -3   4  -8 42025.5 4828.01   7
  -3   4  -7 70569.5 5076.96   1
   3   4  -7 75466.2 5235.95  12
  -3   4  -7 49767.4 5190.65   6
   3  -4  -7 54366.1 4895.65   6
  -3  -4  -7 67568.3 6104.09   6
  -3   4  -7 57017.7 5710.31   7
   3  -4  -7 59078.4 5624.28  14
  -3  -4  -7 66247.9 5496.45  14
  -3  -4  -7 66471.9 5848.95  15
   3  -4  -7 62431.1 5761.23  15
  -3   4  -6 26643.0 2525.03   1
   3   4  -6 28331.6 2676.17  12
   3  -4  -6 26569.2 3155.88  15
  -3  -4  -6 28797.3 3197.61  15
  -3   4  -6 20031.3 2627.96   6
  -3  -4  -6 25035.3 3317.61   6
   3  -4  -6 23260.5 2322.07   6
  -3   4  -6 24221.8 2182.52   2
   3  -4  -6 24947.7 3074.53  14
  -3  -4  -6 25648.4 2761.14  14
  -3   4  -6 22200.8 3063.41   7
  -3   4  -5 64110.6 4784.40   2
  -3  -4  -5 62209.2 5302.56  14
   3  -4  -5 69276.9 5724.37  14
   3  -4  -5 63362.7 4862.03   6
  -3   4  -5 60289.2 5266.69   6
  -3  -4  -5 57252.7 5895.51   6
   3   4  -5 81223.2 5509.50  12
  -3  -4  -5 69049.8 5708.16  15
   3  -4  -5 60782.9 5587.53  15
  -3   4  -5 71170.7 5248.44   1
  -3   4  -4 14939.4 1758.53   1
  -3  -4  -4 12282.0 2401.75   6
  -3   4  -4 13184.7 1354.08   2
  -3   4  -4 13862.8 1770.52   6
   3  -4  -4 14392.8 1355.45   6
  -3   4  -4 12445.5 1971.61   7
   3   4  -4 18646.7 2023.48  12
  -3  -4  -4 13360.4 2009.45  15
   3  -4  -4 14254.3 2086.73  15
  -3  -4  -4 15987.6 1815.63  14
   3  -4  -4 16002.4 2200.52  14
  -3   4  -3 99257.1 7713.83   6
  -3  -4  -3 88901.3 8305.31   6
   3  -4  -3 101788. 7219.60   6
   3   4  -3 135738. 8275.48  12
  -3  -4  -3 115044. 8112.43  15
   3  -4  -3 103387. 8108.77  15
   3  -4  -3 112455. 7374.52   5
  -3   4  -3 102248. 7365.79   2
  -3   4  -3 98188.2 8010.97   7
  -3   4  -3 107540. 7788.43   1
   3  -4  -3 103721. 8171.70  14
  -3  -4  -3 100147. 7708.55  14
  -3  -4  -2 2211.69 1315.23   3
   3  -4  -2 886.653 1165.72  14
  -3  -4  -2 1899.42 771.907  14
   3   4  -2 2994.75 1183.88  12
   3  -4  -2 1909.36 1132.77  15
  -3  -4  -2 2105.38 1117.17  15
   3  -4  -2 1380.60 502.968   5
   3   4  -2 2044.47 996.471   5
  -3   4  -2 1178.77 692.039   2
  -3   4  -2 2353.88 895.236   1
  -3   4  -2 1948.79 971.293   7
  -3   4  -2 1030.10 824.833   6
   3  -4  -2 1072.88 282.532   6
   3  -4  -2 1263.80 254.820   6
   3   4  -1 127462. 8193.96  12
  -3  -4  -1 102819. 7863.89  15
   3  -4  -1 105951. 7959.94  15
   3  -4  -1 113284. 7303.49   5
  -3   4  -1 99945.7 7209.73   4
  -3   4  -1 84703.8 7638.86   7
  -3   4  -1 109859. 7668.67   6
   3  -4  -1 100407. 8038.80  14
  -3  -4  -1 101199. 7539.48  14
  -3  -4  -1 103472. 8153.86   3
   3   4  -1 98759.5 7796.60   5
   3  -4   0 4868.23 461.933   6
   3   4   0 5109.81 1322.65   6
  -3  -4   0 4050.32 1316.12   3
  -3   4   0 4130.92 791.188   4
   3   4   0 6586.62 1437.31  12
  -3   4   0 4592.47 1050.66   7
   3   4   0 4279.42 1119.14   5
   3  -4   0 4691.21 711.098   5
  -3  -4   0 3771.35 912.533  14
  -3   4   0 4668.19 1031.36   1
   3   4   0 5549.94 1466.38  15
  -3  -4   0 4521.10 1226.80  15
   3  -4   0 3593.44 1192.26  15
   3   4   1 76921.1 5855.72  13
   3  -4   1 89043.9 6428.83  13
  -3   4   1 73372.5 5808.70   1
   3  -4   1 81712.7 5295.85   6
   3  -4   1 63382.4 5409.88   5
   3   4   1 68965.3 5850.08   5
  -3   4   1 88460.1 6307.78   9
   3   4   1 74799.5 6036.32   6
  -3   4   1 67993.1 5722.83   7
   3  -4   1 91538.5 6331.39  15
  -3  -4   1 66509.4 6015.39  15
   3  -4   1 78981.0 5310.70   3
   3  -4   2 6499.03 1002.19  12
   3   4   2 6704.51 1305.46   6
   3  -4   2 6703.20 810.573   6
  -3   4   2 5926.99 779.431   5
   3  -4   2 10273.2 1708.67  15
  -3  -4   2 7388.65 1659.07  15
   3   4   2 8078.13 1539.39  12
   3  -4   2 6405.53 755.191   3
  -3   4   2 6109.56 972.672   3
  -3   4   2 6521.09 1124.98   7
  -3   4   2 7174.71 1227.70   1
   3  -4   2 5481.10 889.418   5
  -3  -4   2 5267.02 1223.77  13
   3   4   2 6182.37 1092.49  13
   3  -4   2 7053.12 1625.81  13
  -3   4   2 10074.3 1641.69   9
  -3  -4   3 80581.0 7629.51  13
   3  -4   3 137898. 8561.23  13
  -3   4   3 76380.6 7123.11   7
  -3   4   3 112872. 8051.90   9
  -3  -4   3 95205.2 8050.48  15
   3  -4   3 129514. 8312.48  15
   3  -4   3 112546. 7220.90   6
   3   4   3 132091. 8150.50  12
   3  -4   3 107235. 7294.74  12
  -3   4   3 106056. 7547.27   1
  -3   4   3 114745. 7717.26   2
  -3   4   3 86059.9 7269.64   3
  -3   4   3 102999. 7113.13   5
  -3   4   4 8246.97 1508.82   2
  -3  -4   4 5876.78 1792.79  15
   3  -4   4 10759.4 1846.85  15
   3  -4   4 9003.38 1117.83   4
  -3  -4   4 8930.98 1867.86   4
  -3   4   4 7161.51 954.192   5
   3   4   4 7947.43 1623.02  12
  -3   4   4 9892.93 1406.15   1
   3  -4   4 7072.34 1005.91  12
  -3   4   5 83386.8 5929.23   1
  -3  -4   5 80310.1 6480.52   4
  -3   4   5 74219.4 6210.03   2
   3  -4   5 92382.1 5828.91   4
  -3  -4   5 59808.8 6417.53  15
   3  -4   5 87139.6 6632.15  15
  -3   4   5 73514.0 5581.38   5
   3   4   5 97016.1 6494.35  12
   3  -4   5 65600.9 5415.31  12
  -3   4   6 37312.5 3025.02   1
  -3  -4   6 40212.1 3810.08   4
  -3   4   6 29558.4 3372.57   2
   3  -4   6 33801.1 2858.83   4
  -3  -4   6 28319.9 3702.63  15
   3  -4   6 36038.9 3724.58  15
  -3   4   6 29208.6 2748.91   5
   3   4   6 27916.7 3171.97   5
   3   4   6 37586.2 3485.19  12
  -3   4   7 50079.9 3926.37   1
  -3   4   7 41305.6 4416.45   2
   3  -4   7 53686.8 4847.90  15
   3  -4   7 45286.7 3866.34   4
  -3  -4   7 60158.9 5039.53   4
   3   4   7 38614.8 4147.07   5
  -3   4   7 44368.4 3868.47   5
   3   4   7 61412.1 4579.00  12
   3   4   8 32027.9 3566.29   5
  -3   4   8 32387.5 3194.44   5
  -3  -4   8 46414.3 4242.32   2
  -3   4   8 31420.2 3861.94   2
  -3  -4   8 37861.3 4047.49   4
   3  -4   8 39856.2 3282.39   4
   3   4   9 49849.5 5177.08   5
  -3   4   9 54207.6 4906.59   5
  -3  -4   9 80812.6 6048.16   2
  -3   4   9 60297.5 5711.54   2
  -3  -4   9 70101.9 5872.91   4
   3  -4   9 63358.6 4939.41   4
   3   4   9 56925.5 5545.71   2
  -3   4  10 2628.17 1991.18   2
   3   4  10 624.309 1838.13   2
  -3  -4  10 2571.94 2009.88   2
   3   4  10-135.844 1486.61   5
  -3   4  10 680.625 1283.83   5
   3  -4  10 2009.36 1337.00   4
  -3  -4  10-159.985 1956.47   4
   3   5 -10 4783.10 2276.30   6
  -3   5 -10 4975.78 2224.29   6
  -3  -5 -10 5330.30 2597.48   6
  -3   5  -9 20761.7 3642.03   7
   3   5  -9 22914.6 3288.33   7
  -3  -5  -9 26338.3 3878.43   6
  -3   5  -9 20862.2 3060.25   6
   3   5  -9 21792.5 3213.80   6
   3  -5  -9 23541.4 3542.42  14
  -3   5  -8 31424.8 2778.21   1
  -3   5  -8 20695.8 3333.25   7
   3   5  -8 23058.4 3162.30   7
  -3  -5  -8 29130.9 3841.68   6
   3  -5  -8 27846.5 3728.18  15
  -3  -5  -8 28277.7 3678.12  15
  -3   5  -8 17366.0 2841.45   6
   3   5  -8 20817.7 3030.42   6
   3  -5  -8 17617.5 3219.75  14
  -3  -5  -8 23362.2 3103.46  14
   3  -5  -7 32228.8 4152.26  14
  -3  -5  -7 37524.6 3985.76  14
  -3   5  -7 28371.0 3606.61   6
  -3  -5  -7 34440.9 4425.78   6
   3  -5  -7 41519.5 4422.94  15
  -3  -5  -7 41393.0 4418.08  15
   3   5  -7 50049.7 3710.60  12
   3   5  -7 34557.8 3828.03   6
  -3   5  -7 43193.7 3669.32   1
   3  -5  -6 11364.1 2420.13  14
  -3  -5  -6 15139.6 2180.71  14
   3   5  -6 20207.7 2199.68  12
   3  -5  -6 14388.0 2599.98  15
  -3  -5  -6 15732.1 2679.69  15
  -3   5  -6 12452.9 1998.04   6
  -3  -5  -6 12145.6 2667.18   6
  -3   5  -6 14967.6 2003.13   1
  -3   5  -5 45466.8 4620.64   7
  -3   5  -5 43998.2 4149.23   6
  -3  -5  -5 41939.4 4828.18   6
  -3  -5  -5 47509.5 4346.37  14
   3  -5  -5 40068.5 4595.67  14
   3  -5  -5 46343.4 4757.09  15
  -3  -5  -5 54495.9 4871.51  15
  -3   5  -5 52849.3 4275.67   1
  -3   5  -4 63471.8 4662.23   2
  -3   5  -4 64355.2 5100.99   1
   3  -5  -4 57461.3 5435.06  15
  -3   5  -4 51793.7 5273.46   7
  -3   5  -4 60065.7 4933.30   6
  -3  -5  -4 55889.2 5641.53   6
   3   5  -4 77217.7 5443.81  12
  -3  -5  -4 61391.0 5466.49  15
  -3  -5  -4 61711.2 5147.46  14
   3  -5  -4 59988.1 5528.17  14
  -3   5  -3 130850. 9485.45   6
   3   5  -3 162764. 10072.9  12
   3  -5  -3 140896. 9220.00   5
  -3   5  -3 129763. 9282.43   2
  -3   5  -3 132116. 9645.62   1
  -3   5  -3 101361. 9664.07   7
  -3  -5  -3 128239. 9973.25  15
   3  -5  -3 136142. 10089.9  15
   3  -5  -3 118726. 10035.7  14
  -3  -5  -3 122884. 9578.79  14
   3   5  -2 28658.9 3101.85   5
  -3  -5  -2 32149.0 3487.87   3
   3  -5  -2 24748.2 3177.16  14
  -3   5  -2 33220.7 2803.73   6
   3  -5  -2 33815.2 2521.97   5
  -3   5  -2 27428.1 2718.28   2
  -3  -5  -2 26276.5 2778.09  14
  -3   5  -2 24648.1 2910.61   7
   3  -5  -2 29641.1 3232.52  15
  -3  -5  -2 27387.3 3126.04  15
   3   5  -2 35346.8 3260.39  12
  -3   5  -2 27544.4 2854.22   1
   3   5  -1 111550. 7003.52  12
  -3  -5  -1 79159.6 6658.20  15
   3  -5  -1 91288.6 6846.76  15
   3  -5  -1 92380.1 6020.50   5
  -3  -5  -1 78798.2 5848.84   9
  -3   5  -1 78565.4 5925.63   4
   3  -5  -1 83183.4 6866.05  14
  -3  -5  -1 92438.0 7068.79   3
  -3  -5  -1 82278.2 6321.06  14
   3   5  -1 67664.5 6429.56   5
  -3   5  -1 68190.4 6315.70   7
   3  -5   0 48669.5 3790.05   5
  -3  -5   0 49310.4 4673.19   3
  -3   5   0 53068.0 3952.10   4
  -3   5   0 38218.4 3990.50   7
  -3   5   0 49933.4 4212.73   1
   3  -5   0 58071.0 4690.57  15
  -3  -5   0 46358.6 4488.64  15
   3   5   0 61866.7 4691.23  12
  -3  -5   0 48303.1 4148.72  14
  -3   5   1 89432.3 6739.38   1
   3  -5   1 110413. 7392.19  15
  -3  -5   1 79204.2 7003.15  15
  -3   5   1 74790.6 6499.98   7
   3  -5   1 85100.6 6308.16   5
   3  -5   1 103665. 7414.78  13
  -3   5   2 47672.1 3941.17   9
  -3   5   2 32858.0 3289.74   7
  -3  -5   2 34913.5 3546.44  13
   3  -5   2 49581.7 4276.45  13
  -3   5   2 38019.4 3079.47   5
   3  -5   2 38398.3 3013.36   3
   3  -5   2 50629.3 4218.51  15
  -3  -5   2 32387.7 3846.20  15
  -3   5   2 42683.5 3616.51   1
   3   5   2 44833.6 3974.05  12
  -3   5   3 132333. 9173.36   5
   3   5   3 108481. 9564.07   5
  -3   5   3 102842. 9201.30   7
  -3   5   3 141836. 9699.30   1
  -3  -5   3 111715. 9747.28  13
   3  -5   3 181210. 10770.2  13
  -3   5   3 157810. 10144.4   9
   3   5   3 172529. 10350.0  12
   3  -5   3 171673. 10574.1  15
  -3  -5   3 124672. 10216.8  15
  -3   5   4 53665.9 4324.08   9
  -3  -5   4 39494.6 4436.94  15
   3  -5   4 52106.4 4543.01  15
  -3   5   4 43202.7 3988.63   2
   3   5   4 52847.3 4391.89  12
  -3  -5   4 37330.7 4100.51  13
   3  -5   4 53504.2 4687.06  13
   3   5   4 32142.3 3711.07   5
  -3   5   4 39985.4 3347.46   5
  -3   5   4 43360.7 3783.48   1
  -3   5   5 56545.0 4840.63   9
  -3  -5   5 47588.9 5136.47  15
   3  -5   5 60573.9 5217.47  15
  -3   5   5 52809.1 4722.95   2
   3   5   5 71039.7 5187.53  12
   3  -5   5 56374.7 5254.85  13
  -3   5   5 53709.6 4402.48   1
   3   5   5 41225.5 4370.63   5
  -3   5   5 46764.7 3977.85   5
  -3   5   6 17545.4 1900.02   5
  -3   5   6 19634.2 2585.11   9
  -3   5   6 16293.0 2152.67   1
   3   5   6 25199.1 2813.39  12
   3  -5   6 21829.9 3025.24  15
   3   5   6 13885.3 2247.50   5
  -3  -5   6 16710.1 3005.44  15
  -3   5   6 18032.5 2604.07   2
  -3  -5   6 20794.1 2892.60   4
   3  -5   6 21686.8 2093.59   4
  -3  -5   7 40801.0 4906.81  15
   3  -5   7 52652.9 4957.85  15
  -3   5   7 51510.1 3979.06   1
   3  -5   7 47921.5 3854.91   4
  -3  -5   7 55768.9 4802.98   4
  -3   5   7 43800.9 4509.26   2
  -3   5   7 36753.5 3593.52   5
   3   5   7 35873.7 4035.48   5
   3   5   8 25351.8 3208.46   5
  -3   5   8 24762.1 2770.06   5
   3  -5   8 39770.8 3232.25   4
  -3  -5   8 25672.6 4057.20  15
   3  -5   8 39018.0 4183.81  15
  -3  -5   8 40022.5 4005.54   4
  -3   5   8 27496.8 3719.25   2
  -3  -5   9 24060.6 3764.56  15
   3   5   9 15348.8 2643.64   5
   3   5   9 17843.9 3101.54   2
  -3   5   9 22838.3 3392.62   2
  -3  -5   9 24102.8 3388.02   4
   3  -5   9 26311.5 3513.31  15
  -3  -5  10 1147.77 2423.30  15
  -3   6 -10 1020.11 1982.21   6
   3   6  -9 14043.1 2715.61   6
  -3   6  -9 12377.8 2545.04   6
  -3  -6  -9 16008.0 2910.02  14
   3   6  -8 9312.45 2347.63   6
  -3   6  -8 9810.64 2184.78   6
   3   6  -8 12012.9 2591.95   7
  -3  -6  -8 10835.3 2947.72  15
   3  -6  -8 11652.9 2991.18  15
  -3  -6  -8 9885.00 2359.12  14
   3  -6  -8 10477.8 2816.18  14
  -3   6  -8 13860.4 2144.16   1
  -3   6  -7 20765.7 3436.51   7
   3   6  -7 19352.9 2849.12   6
   3  -6  -7 24968.4 3558.45  14
  -3  -6  -7 24346.1 3170.75  14
  -3   6  -7 20836.3 2868.40   6
   3  -6  -7 22887.6 3763.95  15
  -3  -6  -7 22380.0 3653.02  15
   3   6  -7 33340.6 2926.59  12
  -3   6  -7 31052.2 3065.87   1
  -3   6  -6 22546.8 3208.60   7
  -3  -6  -6 17501.8 3231.95   6
  -3   6  -6 18197.4 2530.29   6
  -3   6  -6 22143.6 2618.42   1
   3  -6  -6 24678.0 3478.38  15
  -3  -6  -6 23094.5 3383.47  15
   3   6  -6 27064.2 2739.30  12
  -3  -6  -6 21385.2 2847.24  14
   3  -6  -6 19294.7 3162.86  14
  -3  -6  -5 53139.1 4796.83  14
   3  -6  -5 45274.6 5060.61  14
  -3   6  -5 46841.3 4413.47   6
  -3   6  -5 41050.4 4852.19   7
  -3  -6  -5 55196.1 5339.99  15
   3  -6  -5 53068.3 5277.36  15
   3   6  -5 66144.4 4858.61  12
  -3   6  -5 58825.4 4708.82   1
  -3   6  -4 33023.2 3171.73   1
   3  -6  -4 31367.3 3675.87  15
  -3  -6  -4 27765.8 3522.99  15
   3  -6  -4 26186.5 3530.12  14
  -3  -6  -4 29456.9 3197.85  14
  -3   6  -4 29347.2 2870.01   6
  -3   6  -4 22582.0 3222.32   7
   3   6  -4 38539.8 3397.87  12
  -3   6  -3 2983.52 1492.61   7
   3  -6  -3 3205.75 1660.02  15
  -3  -6  -3 1342.02 1574.79  15
  -3   6  -3 4027.88 1404.27   1
  -3   6  -3 2964.67 1113.04   6
   3   6  -3 3029.94 1436.29  12
   3  -6  -3 2433.22 1792.84  14
  -3  -6  -3 2148.51 1259.31  14
   3  -6  -2 47346.3 4802.53  14
  -3  -6  -2 52185.7 5031.04   3
  -3   6  -2 40412.9 4332.14   7
   3  -6  -2 55571.4 4993.77  15
  -3  -6  -2 47989.4 4775.42  15
   3   6  -2 59986.0 4730.71  12
  -3   6  -2 48107.5 4371.16   1
  -3  -6  -2 46693.2 4324.07  14
  -3   6  -1 61196.7 4859.06   4
  -3   6  -1 52940.1 5243.76   7
  -3  -6  -1 71948.4 6100.21   3
   3  -6  -1 63945.7 5797.73  15
  -3  -6  -1 65414.4 5787.05  15
   3   6  -1 82747.7 5883.56  12
   3  -6  -1 67483.4 5944.04  14
  -3  -6  -1 63574.0 5345.20  14
  -3   6   0 59274.3 4296.81   4
  -3   6   0 40936.0 4231.69   7
  -3   6   0 48253.8 4428.46   1
  -3  -6   0 51040.7 4968.09   3
   3   6   0 59649.4 4879.11  12
  -3  -6   0 46015.2 4387.73  14
  -3  -6   0 52972.7 4911.62  15
   3  -6   0 50152.5 4880.78  15
  -3  -6   1 55307.5 5030.87   3
  -3  -6   1 46503.6 4816.00  15
   3  -6   1 61256.1 5099.98  15
  -3   6   1 48126.5 4456.85   1
   3   6   1 50036.3 4584.64   5
   3   6   1 69501.4 5151.83  12
  -3   6   1 42095.3 4206.87   7
   3   6   2 48680.0 4703.70   5
   3  -6   2 60695.8 5286.97  15
  -3  -6   2 52616.9 5234.39  15
  -3   6   2 54832.1 4710.00   1
  -3   6   2 45972.0 4365.44   7
  -3   6   2 53721.9 4226.43   5
   3  -6   2 55928.0 4107.10   3
   3   6   3 8131.95 2092.21  12
  -3   6   3 4536.41 1188.65   7
  -3   6   3 8299.25 1679.03   9
   3  -6   3 6020.38 971.106   3
   3  -6   3 5411.62 1911.66  13
  -3  -6   3 3731.70 1464.61  13
  -3   6   3 6933.10 1533.53   1
   3  -6   3 4610.47 1780.22  15
  -3  -6   3 7756.75 2160.13  15
  -3   6   3 6096.50 1054.45   5
   3   6   3 4806.85 1487.38   5
  -3   6   4 25588.6 2768.92   9
  -3   6   4 20859.8 2759.38   2
  -3   6   4 19869.7 2423.66   1
   3  -6   4 22856.3 3129.51  13
  -3  -6   4 18038.6 2718.49  13
   3  -6   4 25180.7 3176.12  15
   3   6   4 25821.6 3081.35  12
  -3   6   4 19396.0 2011.25   5
   3   6   4 16994.2 2473.03   5
  -3  -6   4 18384.1 3175.15  15
  -3   6   5 45211.0 4581.38   2
  -3   6   5 51566.5 4355.09   1
  -3  -6   5 37206.3 4556.16  13
   3  -6   5 56198.4 5214.30  13
   3  -6   5 58989.1 5286.42  15
  -3  -6   5 41398.2 5030.96  15
   3   6   5 66494.8 5134.73  12
  -3   6   5 59118.1 4677.99   9
  -3   6   5 43971.2 3835.47   5
   3   6   5 39490.8 4281.03   5
  -3   6   6 35017.2 3960.98   2
  -3   6   6 35213.5 3465.71   1
  -3  -6   6 29602.9 3911.23  13
   3  -6   6 34563.9 4203.47  13
  -3  -6   6 32652.3 4239.23  15
   3  -6   6 37581.3 4258.46  15
   3   6   6 28722.1 3474.84   5
  -3   6   6 31347.8 3012.15   5
  -3   6   6 43809.1 3821.11   9
  -3   6   7 32605.4 3094.18   1
   3   6   7 22147.0 3053.03   5
   3  -6   7 31726.8 4022.23  13
  -3  -6   7 23071.8 3535.73  13
  -3  -6   7 24948.0 3914.02  15
  -3   6   7 28803.5 3639.06   2
   3  -6   7 33805.9 3926.36  15
  -3   6   8 8695.66 2613.40   2
  -3  -6   8 11138.1 2972.85  15
   3  -6   8 10759.0 2689.20  15
   3   6   8 8992.66 2070.40   5
  -3  -6   9 21668.6 3946.33  15
   3   7  -8 22187.2 3133.97   6
  -3  -7  -8 24290.5 3480.43  14
  -3   7  -7 15625.6 2481.74   1
  -3  -7  -7 12827.5 2633.96  14
   3  -7  -7 17753.1 3483.63  15
  -3  -7  -7 14627.6 3370.97  15
   3   7  -7 14048.7 2438.25   6
   3  -7  -6 13816.6 3083.31  15
  -3  -7  -6 11809.6 2815.40  15
  -3   7  -6 12400.1 2254.39   1
   3   7  -6 10202.4 2062.70   6
  -3   7  -6 12891.5 2838.75   7
  -3  -7  -6 10378.2 2361.13  14
   3  -7  -6 8298.73 2567.70  14
   3   7  -6 16863.2 2265.20  12
  -3  -7  -5 49204.0 4874.34  14
   3  -7  -5 40045.1 5100.31  14
   3  -7  -5 53143.8 5500.54  15
  -3  -7  -5 50374.9 5439.33  15
  -3   7  -5 54089.3 4796.35   1
  -3   7  -5 39626.1 4960.51   7
   3  -7  -4 20884.8 3201.41  14
  -3  -7  -4 18708.6 2714.16  14
  -3  -7  -4 21285.8 3261.80  15
   3  -7  -4 19950.9 3254.39  15
  -3   7  -4 15323.2 2528.54   1
  -3   7  -4 16179.4 2933.94   7
   3   7  -4 29384.3 2952.88  12
   3  -7  -3 14388.1 2895.61  14
  -3  -7  -3 16442.1 2524.68  14
   3  -7  -3 18172.9 2993.70  15
  -3  -7  -3 15759.4 2845.57  15
  -3   7  -3 20004.4 2566.51   1
   3   7  -3 22169.6 2750.13  12
  -3   7  -3 12326.1 2451.44   7
  -3   7  -2 10323.1 2101.67   7
   3   7  -2 15594.4 2591.41   5
   3   7  -2 18468.2 2564.30  12
   3  -7  -2 14578.0 2740.18  15
  -3  -7  -2 12748.3 2593.37  15
  -3   7  -2 13340.2 2208.13   1
   3  -7  -2 11930.1 2588.38  14
  -3  -7  -2 12797.5 2285.25  14
   3   7  -1 25690.2 3007.13  12
  -3   7  -1 11714.7 2254.51   7
   3  -7  -1 18104.7 3003.41  14
  -3  -7  -1 19056.8 2569.51  14
  -3  -7  -1 22386.2 3317.32   3
   3   7  -1 20426.8 2880.70   5
   3  -7  -1 21294.1 3088.14  15
  -3  -7  -1 21019.2 3156.76  15
  -3   7   0 2517.68 1353.39   7
   3   7   0 4638.19 1776.83   5
   3  -7   0 6181.41 2078.17  15
  -3  -7   0 3048.86 1807.96  15
  -3  -7   0 5421.73 2060.31   3
   3   7   0 5077.14 1871.63  12
  -3  -7   0 3172.04 1548.75  14
   3  -7   0 5660.77 2069.01  14
  -3   7   0 4085.13 1545.14   1
   3  -7   1 24554.9 3305.99  15
  -3  -7   1 22055.2 3110.71   3
  -3  -7   1 17157.3 3019.58  15
  -3  -7   1 19519.8 2645.65  14
  -3   7   1 20949.1 2678.72   1
   3   7   1 17476.5 2645.50   5
  -3   7   1 14379.2 2282.75   7
  -3   7   2 20936.8 2618.98   1
  -3   7   2 14779.2 2190.48   7
  -3  -7   2 17448.7 2981.71  15
  -3  -7   2 19956.3 2954.55   3
   3  -7   2 25257.9 3225.27  15
   3   7   2 17419.4 2587.49   5
  -3   7   3 17388.0 1984.24   5
   3   7   3 26449.1 3211.35  12
   3   7   3 18544.8 2615.18   5
  -3   7   3 19434.0 2590.14   1
   3  -7   3 18028.6 2993.73  15
  -3  -7   3 13532.5 2858.40  15
  -3   7   4 18617.8 2905.27   2
   3   7   4 19071.2 2778.35   5
  -3  -7   4 20304.9 3393.12  15
   3   7   4 30194.7 3498.43  12
  -3   7   4 21683.5 2210.89   5
   3  -7   4 25321.2 3453.75  15
  -3   7   4 24299.3 2823.57   1
  -3  -7   4 19600.4 2877.27  13
  -3  -7   5 33039.3 4122.43  13
  -3   7   5 40030.7 4021.24   1
  -3   7   5 38973.5 4320.33   2
   3   7   5 34010.1 3955.62   5
   3   7   5 52687.0 4767.23  12
   3  -7   5 49110.1 4808.54  15
  -3  -7   5 42163.3 4808.16  15
  -3  -7   6 16317.0 2896.35  13
  -3   7   6 24479.6 2758.12   1
   3   7   6 13535.3 2480.48   5
  -3   7   6 14088.4 2830.76   2
   3  -7   6 20030.8 3293.96  15
  -3  -7   6 15427.4 3254.89  15
  -3   7   7 20139.6 3319.03   2
   3   7   7 18144.2 2881.03   5
  -3   7   7 27680.0 3031.11   1
  -3  -7   7 25647.5 3952.01  15
  -3  -7   7 18162.4 3329.13  13
   3  -7   7 27085.6 3743.21  15
  -3  -7   8 16916.9 3170.06  13
  -3  -8  -6 10533.3 2589.33  14
  -3   8  -6 16203.9 2657.07   1
  -3   8  -5 52794.0 4842.43   1
  -3   8  -5 39142.2 4978.72   7
  -3  -8  -5 44425.9 4803.75  14
   3   8  -5 59826.6 4835.23  12
  -3  -8  -5 42595.5 5312.90  15
  -3   8  -4 19848.9 2818.10   1
  -3  -8  -4 16407.2 2757.63  14
  -3   8  -4 12272.2 2865.35   7
  -3  -8  -4 19156.8 3388.75  15
   3  -8  -4 19286.0 3509.75  15
  -3  -8  -3 7910.82 2149.43  14
  -3   8  -3 10534.7 2354.73   1
  -3   8  -3 6132.25 2062.64   7
   3  -8  -3 7379.01 2571.48  15
  -3  -8  -3 9557.13 2609.05  15
   3   8  -3 8193.47 2291.90  12
  -3   8  -2 30666.6 4063.75   7
  -3  -8  -2 40771.1 4246.35  14
   3  -8  -2 40599.8 4833.78  15
  -3  -8  -2 38447.7 4666.56  15
  -3   8  -2 46285.7 4369.92   1
   3   8  -2 54613.0 4687.05  12
   3  -8  -1 39947.4 4769.44  15
  -3  -8  -1 45267.8 4903.48  15
  -3   8  -1 28085.2 3836.76   7
   3   8  -1 39298.2 4412.75   5
  -3  -8  -1 37645.9 4110.27  14
  -3  -8  -1 47970.8 4916.90   3
   3   8  -1 54392.8 4724.89  12
   3   8   0 18198.1 2902.80  12
   3   8   0 17160.4 2751.71   5
  -3   8   0 14933.4 2421.28   1
  -3  -8   0 14285.0 2920.44   3
  -3  -8   0 13423.9 2412.29  14
   3  -8   0 18802.2 3154.38  15
  -3  -8   0 11182.7 2818.59  15
  -3   8   0 9624.99 2142.68   7
   3  -8   1 35419.4 4324.16  15
  -3  -8   1 29493.3 4225.83  15
  -3  -8   1 40971.5 4412.55   3
   3   8   1 30836.9 3793.13   5
  -3   8   1 33951.0 3797.23   1
   3   8   1 43000.9 4293.02  12
  -3  -8   1 32755.6 3813.88  14
   3  -8   2 46877.9 4913.98  15
  -3  -8   2 36814.6 4702.98  15
  -3  -8   2 40476.4 4615.55   3
  -3   8   2 42814.2 4324.69   1
  -3  -8   2 38082.1 4284.05  14
   3   8   2 35491.3 4209.12   5
  -3  -8   3 17016.6 2886.58   3
  -3  -8   3 11737.4 2855.29  15
   3  -8   3 15324.7 3007.03  15
  -3   8   3 13755.4 2434.53   1
   3   8   3 10359.7 2424.63   5
   3   8   4 13968.1 2624.72   5
   3  -8   4 18000.4 3224.70  15
  -3  -8   4 18641.2 3355.89  15
  -3  -8   4 18588.8 3174.87   3
   3   8   4 22716.3 3361.03  12
  -3   8   4 15174.0 2615.21   1
  -3   8   4 14036.6 2764.36   2
  -3  -8   5 41033.2 4708.38  13
  -3  -8   5 45006.6 5340.06  15
  -3   8   5 46513.6 4950.12   2
  -3   8   5 52151.3 4747.66   1
  -3   8   6 15438.0 3039.50   2
  -3  -8   6 9221.37 2571.09  13
  -3   8   6 15016.9 2523.27   1
  -3  -8   7 3232.55 2175.22  13
   3   9  -4 19217.3 2949.83  12
  -3  -9  -4 15814.5 2877.80  14
   3   9  -3 5044.98 2115.75  12
  -3   9  -3 2648.40 2097.43   7
  -3  -9  -3 5241.67 2113.46  14
  -3   9  -2 28691.2 4064.19   7
  -3  -9  -2 34364.2 4164.91  14
  -3  -9  -1 11218.2 2344.49  14
  -3  -9   0 33876.7 4001.68  14
  -3  -9   1 9031.18 2375.50  14
  -3  -9   2 31469.7 3801.28  14
  -3   9   4 18647.4 3218.29   2
  -4   0 -11 258.495 2809.74   7
   4   0 -11-1432.14 2012.08   6
  -4   0 -11 224.533 2398.25   6
   4   0 -10 18485.4 2760.93  12
  -4   0 -10 19707.7 3812.32   7
   4   0 -10 18906.7 2926.63   6
  -4   0 -10 19161.7 3352.82   6
  -4   0  -9 221.642 1983.76   7
   4   0  -9-527.312 985.393   7
   4   0  -9 139.586 1380.18  12
  -4   0  -9 554.519 1902.20   6
   4   0  -9-566.651 1512.92   6
  -4   0  -8 113102. 9164.77   7
  -4   0  -8 99590.2 8631.37   6
   4   0  -8 108535. 8398.98  12
   4   0  -8 98228.0 8163.83   6
  -4   0  -7 1487.13 1606.35   7
   4   0  -7-127.399 1130.53  12
  -4   0  -7-185.075 722.423  12
  -4   0  -7 434.877 909.592  10
   4   0  -7-615.250 898.673  11
   4   0  -7-39.5861 505.295   1
   4   0  -6 28435.2 3074.79  12
  -4   0  -6 30484.2 2566.29  12
   4   0  -6 28713.6 2714.00  11
  -4   0  -6 27993.5 2652.95  10
   4   0  -6 23306.2 2168.77   1
  -4   0  -6 27450.3 3456.31   7
   4   0  -5 173.799 822.598  11
  -4   0  -5 464.555 1288.55   7
  -4   0  -5-85.2525 837.018  10
   4   0  -5 111.524 963.711  12
  -4   0  -5-69.4502 672.198  12
   4   0  -5-39.1118 453.446   1
  -4   0  -4 73140.7 5590.66  10
  -4   0  -4 68706.0 6039.99   7
   4   0  -4 67223.6 5465.18  11
  -4   0  -4 77926.1 5478.54  12
   4   0  -4 78642.0 5848.25  12
   4   0  -4 75744.5 5201.84  14
   4   0  -4 59351.6 4964.26   1
   4   0  -3-132.571 655.373  10
  -4   0  -3-181.698 799.209  10
   4   0  -3-38.9138 410.606  14
  -4   0  -3-257.240 1151.16   7
   4   0  -3 532.535 601.614   2
   4   0  -3-82.0188 633.935  11
   4   0  -3-194.099 823.252  12
  -4   0  -3-306.607 662.382  12
   4   0  -3-73.0427 378.249   1
  -4   0  -2 342850. 20571.2  12
   4   0  -2 307404. 20457.5  11
  -4   0  -2 268046. 20744.8   7
   4   0  -2 314626. 20077.6   2
  -4   0  -2 363207. 20228.0   5
   4   0  -2 238084. 19884.5   1
   4   0  -2 314241. 19886.0  14
   4   0  -2 318569. 20316.5  10
  -4   0  -2 317997. 20606.0  10
  -4   0  -2 213159. 20167.6   9
  -4   0  -1 300.606 433.368   3
   4   0  -1 66.9222 401.444   4
   4   0  -1 251.174 703.501  12
   4   0  -1 71.2766 369.121   1
   4   0  -1-327.355 619.775  10
  -4   0  -1-329.596 692.362   9
  -4   0  -1 722.603 483.883   5
   4   0  -1 209.715 308.528   5
   4   0  -1-20.1830 250.040  14
   4   0  -1 36.4787 396.489   2
   4   0  -1-362.961 572.657   7
   4   0   0 350667. 20695.2   6
   4   0   0 231168. 20001.3   1
   4   0   0 284454. 20509.6  12
   4   0   0 278358. 20465.3  11
  -4   0   0 284875. 20634.6  10
   4   0   0 282009. 20374.2  10
   4   0   0 291939. 20370.8   8
   4   0   0 354962. 20525.1   7
   4   0   0 304041. 20041.7   2
   4   0   0 351709. 20126.5   4
   4   0   0 282424. 20004.9   5
  -4   0   0 315539. 20069.9   5
  -4   0   1 458.058 581.071   4
  -4   0   1 428.958 410.541  13
   4   0   1 289.189 427.503  13
   4   0   1-73.6404 681.078   6
   4   0   1-215.564 597.936  12
   4   0   1-72.0114 633.506  11
   4   0   1 64.6260 578.427  10
  -4   0   1-87.9928 767.272  10
   4   0   1-192.119 573.180   8
  -4   0   1 188.023 758.945   8
  -4   0   1 426.644 365.028   5
   4   0   1 35.3649 401.669   5
   4   0   1-30.1248 168.823  15
   4   0   1 313.215 258.113  15
   4   0   1 355.907 653.092   7
  -4   0   1 229.384 608.773   2
   4   0   1-103.611 357.718   1
   4   0   1-138.767 345.313   2
   4   0   2 265504. 21499.6   1
   4   0   2 334133. 21968.2   6
  -4   0   2 322730. 21453.9  15
  -4   0   2 351715. 21842.0   4
   4   0   2 305729. 21919.8  11
  -4   0   2 307811. 22121.7  10
   4   0   2 323536. 21896.5  10
   4   0   2 357805. 22063.2   7
  -4   0   2 338345. 21556.3  14
   4   0   2 299395. 21427.6  15
  -4   0   2 298456. 21808.1   2
   4   0   2 331846. 21922.9  12
  -4   0   2 338059. 21481.7   5
   4   0   2 329285. 21665.9   5
   4   0   3 312.568 550.042  12
   4   0   3-66.8308 618.176  11
  -4   0   3 173.790 764.493  10
   4   0   3 384.274 646.369  10
   4   0   3 35.0400 391.763  15
  -4   0   3 74.4330 392.832  15
   4   0   3 204.715 366.688   3
  -4   0   3 506.052 674.622   4
   4   0   3 434.050 373.313   1
  -4   0   3-201.782 678.805   2
  -4   0   3 115.570 406.615  14
   4   0   3 201.613 557.264   5
  -4   0   3 87.9924 361.849   5
  -4   0   4 56848.0 4228.37  15
   4   0   4 52101.0 4154.65  15
   4   0   4 55045.1 4091.35   3
   4   0   4 61580.9 4381.85  12
  -4   0   4 53214.4 4167.29  14
  -4   0   4 58034.4 4408.41   4
  -4   0   4 57596.3 4085.63   5
  -4   0   4 51967.0 4524.06  10
   4   0   4 61930.4 4247.16   9
  -4   0   4 51552.4 4682.73   8
   4   0   4 51256.8 4026.02   1
  -4   0   4 58356.7 4548.55   2
   4   0   4 51472.2 4323.26  11
   4   0   4 56038.5 4332.42   5
  -4   0   5-314.346 638.627  15
   4   0   5 627.629 641.142  15
   4   0   5-116.382 602.660  12
   4   0   5 62.0564 604.976  11
  -4   0   5-158.037 868.609  10
   4   0   5 45.3103 466.284   9
  -4   0   5 683.571 948.020   8
   4   0   5-102.790 439.168   1
  -4   0   5-340.504 609.654  14
   4   0   5-342.806 727.812   5
  -4   0   5 86.5744 519.299   5
  -4   0   5 906.515 893.332   4
  -4   0   5-704.573 946.119   2
   4   0   5-124.567 493.405   2
  -4   0   6 34439.5 3205.27   2
   4   0   6 29409.4 2459.05   1
  -4   0   6 30812.3 2987.69   4
  -4   0   6 27148.5 2776.70  10
   4   0   6 36058.3 2701.42  12
   4   0   6 30827.5 2922.03   5
   4   0   6 33913.4 2661.99   2
   4   0   7 33.9871 485.073   1
   4   0   7 803.762 981.726   5
   4   0   7 41.5631 583.210  12
  -4   0   7 61.3292 732.289  10
   4   0   7 169.680 672.127   2
  -4   0   7-97.8733 1134.72   4
   4   0   8 80346.5 5983.92   2
   4   0   8 77926.4 6335.30   5
   4   0   9 854.950 886.862   2
  -4   0   9 1511.78 1569.30   2
  -4   0   9 246.326 1413.71   4
   4   0   9-666.887 1187.34   5
  -4   0  10 18162.1 2715.81   4
  -4   0  10 22546.5 3059.38   2
   4   0  10 18068.3 2109.55   2
   4   0  10 16100.8 2431.79   5
   4   0  11 1968.85 1583.48   5
  -4   0  11-842.760 1596.64   5
  -4   0  11 2785.39 1938.74   2
  -4   0  11 1050.72 1909.12   4
  -4   0  12 50966.1 5109.98   5
  -4   1 -12 41013.1 5861.91   7
   4  -1 -11 683.720 1825.60   6
   4   1 -11-743.906 1876.87   6
  -4  -1 -11-234.181 2378.95   6
  -4   1 -11 873.494 2318.29   6
  -4  -1 -11 1414.65 2719.77   7
  -4   1 -11 1920.92 2948.06   7
   4  -1 -11 335.799 1793.24  12
  -4   1 -10 51668.0 5864.51   7
  -4  -1 -10 51019.3 5570.74   7
   4  -1 -10 42825.5 4761.15   6
  -4  -1 -10 55515.1 5549.43   6
  -4   1 -10 48896.7 5236.15   6
   4   1 -10 40310.7 4785.89   6
   4   1 -10 50957.5 4408.69   7
   4   1 -10 49231.6 4486.06  12
   4  -1 -10 48937.8 4985.71  12
   4   1  -9 3391.72 1349.11   7
   4   1  -9 1545.58 1264.16  12
   4  -1  -9 2546.36 1049.00  11
  -4   1  -9 2034.46 2255.86   7
  -4  -1  -9 3281.96 2334.80   7
  -4  -1  -9 2725.55 1970.73   6
   4  -1  -9 2706.24 1697.98   6
  -4   1  -9 2674.47 1887.77   6
   4   1  -9 885.166 1466.97   6
  -4  -1  -8 80553.4 7145.16   7
  -4   1  -8 86146.7 7426.45   7
   4   1  -8 76684.2 6376.74  12
   4  -1  -8 69616.9 6288.76   6
   4   1  -8 74379.3 6466.68   6
   4  -1  -8 80231.2 5708.64   7
  -4  -1  -8 72304.8 5926.23  10
   4  -1  -8 79903.3 6148.73  11
  -4  -1  -8 85518.3 7146.62   6
  -4   1  -8 76184.1 6818.80   6
   4  -1  -7 12671.2 1781.62  11
  -4  -1  -7 11576.7 1791.71  10
  -4  -1  -7 17191.0 2667.96   6
   4   1  -7 11071.7 1267.54   1
   4   1  -7 13462.5 1999.57  12
  -4  -1  -7 11723.1 1560.49  12
  -4   1  -7 13850.6 2680.08   7
  -4  -1  -7 15181.6 2587.46   7
  -4   1  -7 15115.4 2387.51   6
   4  -1  -7 13496.9 1892.56   6
  -4  -1  -6 31663.3 3099.68  10
   4  -1  -6 32374.0 2854.33  10
  -4  -1  -6 43822.2 4065.50   6
  -4   1  -6 36648.9 3616.45   6
   4   1  -6 27089.6 2523.37   1
   4  -1  -6 30529.9 2588.17   1
  -4  -1  -6 35758.5 3852.09   7
  -4   1  -6 34912.5 3855.45   7
   4  -1  -6 30471.0 3080.78  11
   4  -1  -6 36302.5 3132.71  14
  -4  -1  -6 32873.9 2931.88  12
   4   1  -6 36951.8 3346.68  12
  -4  -1  -5 17964.0 2072.31  10
   4  -1  -5 15772.9 1787.45  10
  -4   1  -5 19473.6 2433.90   6
  -4  -1  -5 20422.8 2739.59   6
   4   1  -5 12415.9 1438.36   1
   4  -1  -5 16400.3 1544.13   1
  -4  -1  -5 18029.8 2545.05   7
  -4   1  -5 18468.8 2673.50   7
  -4   1  -5 15543.9 1871.47  10
   4   1  -5 17591.2 1982.90  11
   4  -1  -5 16444.0 1836.85  14
  -4  -1  -5 19821.0 1945.14  12
   4   1  -5 16337.1 2079.15  12
  -4  -1  -4 196904. 13555.7  10
   4  -1  -4 186762. 13281.2  10
  -4   1  -4 216644. 14316.4   7
  -4  -1  -4 184976. 13963.1   7
  -4   1  -4 237998. 14154.7   6
  -4  -1  -4 239342. 14508.5   6
   4  -1  -4 163534. 12944.0   1
   4   1  -4 154699. 12888.0   1
   4   1  -4 206428. 13544.3  11
  -4   1  -4 194123. 13432.8  10
  -4  -1  -4 213031. 13444.7  12
   4   1  -4 204291. 13649.5  12
   4  -1  -4 205820. 13283.0  14
  -4  -1  -3 34180.6 3098.79  12
   4   1  -3 32992.1 3226.04  12
  -4   1  -3 39927.9 3005.76   1
   4  -1  -3 29984.8 2713.36   1
   4  -1  -3 33201.4 2844.49   2
  -4   1  -3 34586.5 3162.75  10
   4   1  -3 35986.6 3212.79  11
   4  -1  -3 36247.7 3052.89  10
  -4  -1  -3 30961.7 3154.10  10
   4  -1  -3 41287.2 2937.49   7
  -4   1  -3 31455.2 3528.88   7
  -4  -1  -3 41237.0 3169.71   5
  -4  -1  -3 37475.6 3926.43   6
  -4   1  -3 40349.6 3694.01   6
   4  -1  -3 32355.9 2842.90  14
   4  -1  -2 101409. 7110.11  15
  -4  -1  -2 95374.0 8318.31   6
  -4   1  -2 102524. 8173.45   6
   4  -1  -2 87713.1 7115.52   1
  -4   1  -2 126659. 7465.04   1
   4  -1  -2 103270. 7233.25  14
  -4  -1  -2 109023. 7648.04  12
   4   1  -2 102659. 7239.14   5
   4  -1  -2 97096.0 7146.71   2
   4   1  -2 108019. 7666.72  11
  -4   1  -2 100967. 7608.06  10
  -4   1  -2 89296.2 7586.94   9
  -4  -1  -2 109473. 7719.01  10
   4  -1  -2 106220. 7480.51  10
  -4  -1  -2 65592.8 7170.58   9
   4  -1  -2 125636. 7431.82   7
   4  -1  -2 97294.4 7541.52   8
   4   1  -2 108458. 7357.00   2
   4   1  -2 98247.4 7274.29   4
  -4  -1  -2 128179. 7524.91   5
   4  -1  -1 9995.60 1337.20   6
   4  -1  -1 7270.93 969.430   1
  -4   1  -1 9297.46 1650.76   7
  -4   1  -1 8219.12 1761.62   6
  -4  -1  -1 10933.4 1356.89   3
   4  -1  -1 9241.43 943.891   2
   4  -1  -1 9129.71 1043.55  14
   4  -1  -1 8254.74 866.187  15
   4  -1  -1 8727.80 1252.22  10
  -4   1  -1 8827.56 1475.58   9
   4  -1  -1 8737.97 1300.95   8
   4  -1  -1 11373.4 1254.93   7
   4   1  -1 9392.75 1121.20   2
  -4  -1  -1 9738.79 1430.93  12
   4   1  -1 9541.99 1168.49   4
   4   1  -1 8306.87 1052.44   5
  -4  -1  -1 10321.7 1192.64   5
   4  -1   0 206764. 17088.4   1
  -4   1   0 295808. 17426.8   1
   4   1   0 252708. 17570.5  12
   4  -1   0 252083. 17002.4  15
   4   1   0 304206. 17404.5   4
   4   1   0 240805. 17565.7  11
  -4   1   0 240342. 17612.1  10
   4  -1   0 246325. 17428.9  10
  -4  -1   0 239407. 17634.0  10
  -4   1   0 217672. 17685.4   7
   4  -1   0 247955. 17596.5   8
  -4  -1   0 247198. 17575.0   8
   4  -1   0 287870. 17477.3   7
   4   1   0 290507. 17835.7   6
   4  -1   0 304314. 17623.2   6
   4  -1   0 242349. 16957.5   2
   4   1   0 276303. 17291.0   2
  -4   1   0 234686. 17093.5   2
   4  -1   0 246925. 16916.6   5
  -4  -1   0 287053. 17297.2   5
   4   1   0 222560. 17151.3   5
   4  -1   1 10433.9 1281.32   6
   4   1   1 11884.3 1539.76   6
   4  -1   1 8290.91 998.657   1
  -4   1   1 11313.0 1225.34   1
   4   1   1 7756.70 737.244  14
   4   1   1 9404.55 1330.07  12
   4  -1   1 12274.5 1307.14  13
   4  -1   1 7898.67 1259.20  12
  -4   1   1 8691.72 1203.48  13
   4   1   1 9983.27 834.296  15
   4  -1   1 12395.1 1087.72  15
  -4  -1   1 8559.93 856.171  15
  -4   1   1 10018.6 1056.78  15
  -4  -1   1 7643.69 1446.97  12
   4   1   1 11480.2 1438.49  11
  -4   1   1 8656.54 1387.97  10
  -4  -1   1 7980.87 1351.02  10
   4  -1   1 7968.73 1198.93  10
  -4  -1   1 9525.60 1355.52   8
   4  -1   1 9288.00 1251.31   7
   4   1   1 9202.91 1105.10   8
  -4   1   1 9896.25 1085.46   2
   4  -1   1 9522.67 766.323   2
  -4   1   1 10256.6 1045.13   4
   4  -1   1 12687.2 867.266   4
  -4  -1   1 9585.87 1057.40   5
   4   1   1 7528.88 1053.59   5
   4  -1   1 9134.41 909.264   5
  -4  -1   2 145085. 9535.11   2
  -4   1   2 130188. 9132.79   2
   4  -1   2 166077. 9236.80  15
   4   1   2 116920. 8830.27  15
  -4   1   2 131096. 8997.07  15
   4  -1   2 128563. 9219.18   6
   4   1   2 119809. 8827.35  14
  -4  -1   2 127199. 8783.80  14
   4   1   2 131075. 9397.31  12
   4  -1   2 124824. 9280.45  12
   4  -1   2 113153. 8953.96   1
  -4   1   2 158677. 9268.93   1
  -4  -1   2 140000. 9419.70   4
  -4   1   2 121416. 9397.24  10
   4   1   2 128112. 9377.67  11
   4  -1   2 125381. 9255.61  10
  -4  -1   2 125402. 9494.83  10
  -4  -1   2 116783. 9359.21   8
   4   1   2 133221. 9446.14   7
   4   1   2 129058. 9090.72   8
  -4   1   2 129443. 8990.34   4
   4  -1   2 122245. 9243.81   7
   4  -1   2 131830. 8975.23   5
  -4   1   2 131141. 8692.97   5
   4   1   2 126470. 9130.70   5
  -4  -1   2 136886. 9025.31   5
   4  -1   3 27669.9 2372.42   1
  -4   1   3 38204.7 2658.14   1
   4   1   3 26198.1 2320.56  15
  -4   1   3 27893.8 2435.66  15
  -4   1   3 30835.1 2554.09  14
   4  -1   3 29351.9 2591.00   6
   4   1   3 28570.4 2443.52   3
   4  -1   3 30294.5 2247.57   3
   4  -1   3 29237.1 2093.97   2
   4   1   3 26976.3 2324.80  14
  -4  -1   3 28575.8 2293.98  14
   4  -1   3 26786.7 2549.48  12
   4   1   3 35446.7 2854.16  12
  -4   1   3 27810.1 2751.75  10
  -4  -1   3 32928.2 2933.96  10
   4  -1   3 27704.8 2626.20  10
   4  -1   3 32419.5 2611.79   9
  -4   1   3 29664.1 3086.69   8
  -4  -1   3 28902.9 2819.36   2
  -4   1   3 33019.9 2677.97   2
  -4  -1   3 34130.8 2883.38   4
  -4   1   3 29946.3 2496.53   4
   4   1   3 27924.2 2561.41   5
  -4   1   3 31582.6 2186.56   5
  -4  -1   3 32419.3 2457.19   5
   4  -1   3 30611.1 2464.84   5
  -4   1   4 234020. 15952.6  15
   4   1   4 214489. 15826.7  15
   4   1   4 231641. 15870.3   3
  -4  -1   4 249938. 16267.8   4
   4  -1   4 239014. 15978.1   5
   4  -1   4 231773. 15904.3  12
   4   1   4 282162. 16320.9  12
  -4  -1   4 228169. 16275.6   2
   4  -1   4 238466. 15564.8   2
  -4   1   4 249887. 16205.6   2
  -4   1   4 198763. 16067.3  10
  -4  -1   4 229014. 16312.3  10
   4  -1   4 223110. 16026.6  10
  -4   1   4 252704. 16689.6   8
  -4  -1   4 229153. 15803.8  14
   4   1   4 218377. 15826.8  14
  -4   1   4 244898. 16016.7  14
   4   1   4 200701. 15675.8   1
   4  -1   4 217818. 15761.8   1
  -4   1   4 239519. 15661.9   5
  -4  -1   4 240919. 15865.9   5
   4   1   4 232187. 16071.1   5
  -4  -1   5 15646.5 1623.97  14
  -4  -1   5 16961.5 1999.69   4
   4  -1   5 15132.3 1717.04   5
   4  -1   5 15788.5 1717.64  10
  -4  -1   5 15481.8 1950.22  10
  -4   1   5 16392.2 2266.89   8
   4   1   5 18027.2 1537.12   9
   4   1   5 13525.4 1391.33   1
   4  -1   5 16166.2 1499.74   1
  -4  -1   5 15140.8 1716.46  15
   4  -1   5 15981.4 1369.44   2
  -4   1   5 16088.7 1965.06   2
   4   1   5 18549.4 1931.30   5
  -4   1   5 15876.6 1814.59  10
   4  -1   5 14204.7 1692.13  11
   4  -1   5 16687.9 1547.00  12
   4   1   5 21202.7 1982.52  12
   4   1   6 35634.4 2789.70  12
   4  -1   6 31715.2 2397.90  12
   4  -1   6 29474.5 2779.51   5
  -4  -1   6 33712.7 3061.18   4
   4   1   6 31308.7 2421.36   9
   4  -1   6 29058.8 2639.53  10
  -4  -1   6 29616.4 2919.19  10
  -4   1   6 31446.6 3336.07   8
   4  -1   6 29444.7 2406.42   1
   4   1   6 27720.7 2325.96   1
   4  -1   6 26298.0 2546.36  11
   4  -1   6 27735.6 2357.75   2
  -4   1   6 29064.5 3001.33   2
   4   1   6 32494.3 2923.12   5
  -4   1   7 11140.4 2065.07   8
   4  -1   7 12479.2 1337.31   2
  -4   1   7 14016.0 2039.23   2
   4   1   7 10390.4 1555.70   2
   4  -1   7 11588.8 1361.33  11
  -4  -1   7 13457.2 1912.72   4
   4   1   7 9500.55 1659.63   5
   4  -1   7 11657.3 1725.11   5
   4   1   7 14937.6 1600.86  12
   4  -1   7 13440.5 1047.66  12
   4   1   7 11891.9 1252.65   9
  -4  -1   7 9356.61 1578.87  10
  -4   1   8 76278.3 6852.93   8
  -4  -1   8 91016.5 6779.36   2
   4  -1   8 83971.4 5889.89   2
  -4   1   8 87821.6 6753.09   2
   4   1   8 80814.2 6171.31   2
   4   1   8 68030.7 6267.02   5
  -4   1   8 71308.9 6188.17   5
  -4  -1   8 91469.3 6685.75   4
   4  -1   8 80500.5 6341.70   5
  -4  -1   8 60193.4 5826.61  10
   4   1   8 101763. 6048.55  12
  -4  -1   9 2789.19 1588.71   4
  -4  -1   9 1935.19 1670.36   2
  -4   1   9 1539.37 1535.52   8
   4  -1   9 1530.35 859.515   2
   4   1   9 2528.55 1137.67   2
   4   1   9 1373.25 1227.98   5
   4  -1   9 1199.10 1256.72   5
  -4   1   9 2053.86 1321.70   5
  -4  -1  10 52029.9 4553.52   2
   4   1  10 38197.1 3635.44   2
  -4  -1  10 43522.6 4241.75   4
  -4   1  10 38168.7 3862.92   5
   4   1  10 35759.6 3833.97   5
   4  -1  10 35832.6 3829.95   5
  -4   1  10 38992.1 4473.21   8
  -4  -1  11 3182.44 1928.89   4
   4  -1  11 131.531 1449.36   5
   4   1  11 1612.53 1472.27   5
  -4   1  11 252.789 1540.90   5
  -4   1  11 1603.08 2051.33   8
   4   1  11 2289.58 1311.05   2
  -4   1  11 1830.24 1960.60   2
  -4  -1  11 2109.76 2056.61   2
  -4   1  12 26342.6 3322.15   5
  -4  -2 -11 4693.61 2893.75   6
   4   2 -11 7693.69 2462.87   6
  -4   2 -11 2995.44 2193.67   6
   4  -2 -11 3408.89 2050.06   6
  -4   2 -11 4470.07 2944.86   7
  -4  -2 -10 29910.4 4239.79   6
   4   2 -10 27919.8 3673.73   6
   4   2 -10 29024.6 3292.85   7
   4  -2 -10 27086.2 3425.22   6
  -4   2 -10 26339.2 3875.90   6
  -4   2 -10 33458.0 4697.62   7
   4  -2  -9 9640.04 2027.76   6
  -4  -2  -9 11013.2 2842.20   6
  -4   2  -9 9103.09 2267.51   6
   4   2  -9 8613.71 2138.75   6
   4   2  -9 11003.9 1781.85  12
   4  -2  -9 7840.30 1555.92  11
  -4   2  -9 11888.4 2955.05   7
  -4   2  -8 92321.0 7988.17   7
  -4  -2  -8 101532. 7996.77   6
  -4   2  -8 84532.1 7326.40   6
   4  -2  -8 79165.2 6823.73   6
   4  -2  -8 89578.9 7122.58  14
   4  -2  -8 72259.4 6652.85  11
  -4  -2  -8 81927.5 6685.99  10
   4   2  -8 101803. 6952.70  12
   4  -2  -7 16695.0 2258.42  14
  -4  -2  -7 18844.0 2920.69   6
  -4   2  -7 14686.9 2403.73   6
   4  -2  -7 14491.7 2033.87   6
  -4   2  -7 17425.8 2953.54   7
  -4  -2  -7 12926.7 2020.63  10
   4   2  -7 20270.3 2225.15  12
  -4   2  -6 85593.4 7920.60   7
   4  -2  -6 100925. 6686.33   7
   4  -2  -6 87293.1 7325.92  14
  -4   2  -6 86858.3 7596.51   6
  -4  -2  -6 99089.5 8160.83   6
  -4   2  -6 103235. 7101.39   1
   4   2  -6 91884.5 7323.28  12
  -4  -2  -6 86918.9 7303.39  10
   4   2  -5 16800.6 2056.06  12
  -4  -2  -5 15903.2 2085.70  10
   4  -2  -5 17073.9 1536.62   7
   4  -2  -5 15121.5 1972.06  15
  -4   2  -5 14993.8 2259.52   6
  -4  -2  -5 24147.9 2992.63   6
  -4  -2  -5 15734.2 1868.90  11
  -4   2  -5 22090.3 1975.68   1
   4  -2  -5 15968.3 2010.92  14
  -4   2  -5 14321.6 2461.08   7
  -4   2  -4 133766. 8492.60   1
  -4  -2  -4 107232. 8681.85  10
   4  -2  -4 121028. 8166.76   7
   4  -2  -4 108756. 8466.34  15
  -4   2  -4 119682. 8982.78   6
  -4  -2  -4 123799. 9593.68   6
  -4  -2  -4 100970. 8458.51  11
   4  -2  -4 112273. 8546.43  14
   4   2  -4 118867. 8724.08  12
  -4  -2  -3 15932.3 2641.43   6
  -4   2  -3 18851.9 1865.18   1
  -4  -2  -3 15883.7 1891.52  11
  -4  -2  -3 16352.8 2087.79  10
   4  -2  -3 18086.4 1647.66   7
   4  -2  -3 17337.6 1831.53  15
  -4  -2  -3 19237.5 1791.62  15
  -4   2  -3 19945.7 2441.99   6
   4  -2  -3 15650.4 1860.39  14
   4   2  -3 20279.2 2152.32  12
   4   2  -2 160630. 10609.1  12
   4   2  -2 144160. 10248.9   5
  -4   2  -2 190713. 10403.1   1
   4  -2  -2 154015. 10315.5  14
  -4  -2  -2 149918. 11379.8   6
  -4   2  -2 151985. 10956.4   6
  -4  -2  -2 140617. 10397.0  11
  -4   2  -2 161455. 10980.9   7
   4  -2  -2 163484. 10104.9   7
   4  -2  -2 145987. 10130.1  15
  -4  -2  -2 169732. 10108.2  15
  -4  -2  -2 168760. 10715.8   3
  -4   2  -1 4680.59 1490.02   6
   4  -2  -1 6680.12 1017.27   6
   4   2  -1 4470.13 1060.74   4
  -4  -2  -1 5265.81 1195.75   3
   4  -2  -1 4605.56 951.786  14
  -4  -2  -1 5805.95 736.992  15
   4   2  -1 6939.29 1088.49   2
  -4  -2  -1 7367.01 1102.09   5
   4   2  -1 5249.98 976.288   5
   4  -2  -1 4225.52 830.020   7
  -4   2  -1 5565.54 1410.07   7
   4  -2  -1 5129.04 857.261  15
   4   2   0 53159.4 4100.38  12
  -4   2   0 55484.5 3820.73   1
   4   2   0 48230.2 3820.53   4
   4  -2   0 39476.5 3181.01   5
   4   2   0 53919.1 4213.02   6
   4  -2   0 54565.9 3742.45   6
  -4   2   0 48416.0 3998.17  10
  -4  -2   0 58963.8 3840.37   5
   4  -2   0 45817.8 3198.78   5
   4   2   0 43152.0 3673.89   5
  -4  -2   0 45283.1 3722.72   8
  -4   2   0 42605.3 4082.49   7
   4  -2   0 43627.1 3610.32   7
  -4  -2   0 47283.6 3453.95  15
   4   2   0 62951.0 3654.07  15
  -4   2   0 41564.2 3828.89  15
   4  -2   0 53817.4 3674.71  15
   4   2   0 58858.1 3922.59   2
  -4   2   0 44793.3 3347.39   2
   4  -2   1 12214.5 1300.76  15
  -4  -2   1 9660.18 1115.58  15
  -4   2   1 8857.57 1281.33  15
   4   2   1 9852.73 1079.12  15
  -4   2   1 9948.34 1257.70   1
  -4   2   1 7922.30 1371.37  13
   4   2   1 10503.2 1503.66  12
   4  -2   1 10041.8 1427.62  13
   4   2   1 8876.19 826.522  13
   4  -2   1 9911.05 1165.43   6
   4   2   1 9222.14 1486.21   6
  -4   2   1 9516.82 1441.81  10
  -4   2   1 9107.85 1017.82   2
  -4  -2   1 6887.31 1180.64   8
  -4   2   1 8098.71 1427.81   7
   4  -2   1 7535.36 1133.98   7
   4   2   1 9315.79 1238.88   5
  -4  -2   1 10484.9 1211.00   5
  -4   2   1 8413.13 815.338   4
   4  -2   1 9092.60 864.511   5
   4   2   2 147674. 11956.0   5
  -4  -2   2 190762. 11977.5   5
  -4   2   2 177652. 11929.0   2
   4  -2   2 164395. 11883.2   6
   4   2   2 154031. 11750.6  15
  -4   2   2 165788. 11983.0  15
  -4  -2   2 148163. 11989.9  15
   4  -2   2 220050. 12309.6  15
   4   2   2 166756. 11655.8  14
  -4  -2   2 160693. 11560.6  14
  -4   2   2 200638. 12100.2   1
   4  -2   2 220546. 12558.4  13
  -4   2   2 171571. 12146.5  13
   4   2   2 196091. 12433.5  12
   4  -2   3 10837.0 1397.63  12
  -4   2   3 14304.5 1447.80   1
  -4  -2   3 10984.8 1093.46  14
   4   2   3 10741.2 1157.78  14
  -4  -2   3 14214.5 1815.47   4
   4   2   3 13368.1 1723.59  12
   4   2   3 10492.3 1443.24   5
  -4  -2   3 12171.7 1370.32   5
  -4  -2   3 10234.0 1562.79  10
   4   2   3 11066.1 1047.42   8
   4   2   3 10803.8 1237.02  15
   4  -2   3 14849.7 1670.38  15
  -4   2   3 10557.1 1354.40  15
   4  -2   3 12189.1 1396.71   6
  -4   2   3 11639.1 1424.93   2
  -4  -2   4 102089. 7920.26  14
   4   2   4 107814. 7989.27  14
   4   2   4 107146. 8276.90   5
  -4   2   4 108590. 7761.05   5
  -4  -2   4 110262. 8486.75  10
  -4   2   4 133884. 9130.93   8
   4   2   4 117971. 7822.99   8
  -4  -2   4 128752. 8737.39   4
   4  -2   4 102834. 8013.99  12
  -4   2   4 136356. 8236.93   1
   4   2   4 144541. 8701.39  12
  -4   2   4 113892. 8214.16  15
   4   2   4 102139. 8014.19  15
  -4   2   4 114076. 8323.25   2
   4  -2   5 11907.7 1299.99  12
   4   2   5 14666.5 1865.47  12
  -4  -2   5 16254.8 2111.73   4
  -4   2   5 17298.0 2321.86   8
  -4  -2   5 11594.3 1423.24  14
   4  -2   5 14651.0 1125.55   2
  -4   2   5 13953.3 1815.95   2
  -4  -2   5 12420.3 1863.21  10
  -4   2   5 16848.0 1627.55   1
   4   2   5 13999.5 1757.75   5
  -4   2   5 12567.6 1335.63   5
  -4   2   6 125773. 9289.31   8
   4   2   6 111315. 7973.24   9
   4  -2   6 116206. 7943.16   2
  -4  -2   6 133392. 9063.95   2
  -4   2   6 119899. 8789.79   2
  -4  -2   6 123987. 8885.28   4
  -4  -2   6 110780. 8634.95  10
   4   2   6 136313. 8698.43  12
   4  -2   6 109035. 7867.18  12
  -4   2   6 137124. 8351.49   1
   4   2   6 103423. 8530.35   5
  -4   2   6 101056. 8165.13   5
   4  -2   7 24028.0 1894.52   2
  -4  -2   7 25432.5 2882.54   2
  -4   2   7 21625.8 2676.12   2
   4  -2   7 20889.9 2360.87   5
  -4  -2   7 24697.6 2798.94   4
  -4  -2   7 18060.5 2374.21  10
   4   2   7 29030.4 2554.13  12
   4   2   7 17792.2 2407.84   5
  -4   2   7 19231.9 2140.55   5
  -4   2   7 24394.4 3015.39   8
  -4   2   8 88263.9 7021.32   8
   4  -2   8 79472.6 5633.96   2
  -4  -2   8 92070.9 6786.00   2
  -4   2   8 86586.3 6702.18   2
   4  -2   8 78081.6 6211.54   5
  -4  -2   8 76976.6 6467.63   4
  -4  -2   8 64781.2 5974.10  10
   4   2   8 89065.0 6109.18  12
   4   2   8 67280.0 6201.80   5
  -4   2   8 70852.7 5946.50   5
   4   2   8 74726.8 6169.07   2
  -4  -2   9 13166.4 2372.45   2
   4   2   9 12029.2 2068.80   5
  -4   2   9 9953.17 1760.54   5
   4  -2   9 10117.1 1861.06   5
  -4   2   9 14352.6 2567.91   8
   4   2   9 9227.18 1821.39   2
  -4   2   9 11837.1 2361.56   2
   4   2  10 29378.0 3157.46   2
  -4   2  10 22753.9 2901.62   5
   4   2  10 25122.5 3192.98   5
  -4  -2  10 35392.2 3796.00   2
  -4   2  10 33327.0 3743.62   2
   4  -2  10 26394.5 3104.19   5
  -4   2  10 32183.1 3886.20   8
  -4   2  11 3771.78 1638.80   5
   4  -2  11 5363.24 1809.26   5
   4   2  11 3614.63 1567.85   2
  -4  -2  11 7799.97 2400.04   2
  -4   2  11 8752.01 2630.47   8
   4   3 -11 6495.40 2242.46   7
  -4  -3 -11 9366.13 3321.81   6
   4  -3 -11 5519.56 2073.48   6
  -4   3 -10 38927.2 5193.81   7
  -4  -3 -10 42769.2 5203.62   6
   4  -3 -10 32472.2 3841.78   6
  -4   3 -10 34309.8 4370.01   6
   4   3 -10 35931.6 4391.72   6
   4   3 -10 44562.0 4218.51   7
   4  -3  -9 2451.35 1780.23  14
   4   3  -9 2205.22 1224.69  12
  -4  -3  -9 221.859 2256.87   6
  -4   3  -9 1730.56 1796.33   6
   4   3  -9 2231.94 1833.52   6
   4  -3  -9 1174.78 1339.66   6
  -4   3  -9 2546.30 2475.00   7
  -4   3  -8 41490.2 5050.68   7
  -4   3  -8 41028.5 4551.02   6
  -4  -3  -8 42805.7 5080.46   6
   4  -3  -8 37866.8 4019.13   6
   4  -3  -8 43757.5 4505.72  14
  -4   3  -8 59790.7 4097.70   1
  -4  -3  -8 46392.8 4287.48  10
   4   3  -8 47355.1 4144.96  12
  -4  -3  -7 34017.1 3495.44  10
  -4   3  -7 43604.3 3367.15   1
  -4   3  -7 34587.5 3822.97   6
  -4  -3  -7 35123.3 4408.91   6
   4  -3  -7 30695.5 3248.62   6
   4  -3  -7 34014.5 3690.19  14
   4   3  -7 40184.4 3531.64  12
  -4   3  -7 32759.9 4183.76   7
  -4  -3  -6 83626.6 7330.12  10
  -4   3  -6 111638. 7230.21   1
   4  -3  -6 91076.2 7530.47  14
  -4   3  -6 88842.9 7583.72   6
  -4  -3  -6 106248. 8498.94   6
   4   3  -6 104253. 7487.00  12
   4  -3  -6 97935.4 7569.34  15
   4  -3  -6 84252.5 7030.86   6
  -4   3  -6 93845.0 8104.37   7
  -4   3  -5 9004.38 1411.11   1
   4  -3  -5 9778.36 1713.36  14
   4   3  -5 9376.80 1582.54  12
  -4   3  -5 9229.79 1776.08   6
   4  -3  -5 9115.00 1281.52   6
  -4  -3  -5 10421.7 2396.06   6
  -4  -3  -5 9456.39 1624.48  15
   4  -3  -5 8376.15 1674.80  15
   4   3  -4 155270. 10356.9  12
  -4   3  -4 139729. 10393.6   6
  -4  -3  -4 133785. 11082.4   6
  -4   3  -4 157233. 10056.5   1
   4  -3  -4 127429. 9384.40   7
   4  -3  -4 134238. 10211.9  14
  -4  -3  -4 143135. 9879.89  14
   4  -3  -4 133768. 10138.6  15
  -4  -3  -4 156779. 10207.7  15
  -4  -3  -3 23741.7 2297.73  15
   4  -3  -3 21133.4 2276.48  15
   4   3  -3 27175.6 2623.77  12
  -4   3  -3 26819.5 2346.74   1
  -4  -3  -3 19237.7 3106.87   6
  -4   3  -3 22324.1 2658.41   6
   4  -3  -3 22141.5 2437.51  14
  -4  -3  -3 21662.0 2015.14  14
  -4   3  -3 23748.2 2810.78   7
   4  -3  -3 20715.1 1795.47   7
   4   3  -2 90551.0 5987.01  12
  -4  -3  -2 95283.7 6269.97   3
   4  -3  -2 102638. 5464.53   6
  -4   3  -2 82437.3 6153.78   6
   4  -3  -2 77315.9 5707.84  14
  -4  -3  -2 77197.1 5153.04  14
   4  -3  -2 82973.7 5587.46  15
  -4  -3  -2 83802.0 5465.22  15
  -4   3  -2 82008.3 6094.01   7
  -4   3  -2 90966.2 5654.42   1
   4  -3  -2 75348.9 5120.75   7
   4   3  -2 70680.8 5557.62   5
  -4  -3  -1 21263.9 2498.94   3
   4  -3  -1 20942.6 2215.78  14
   4   3  -1 20413.6 2281.64  12
   4   3  -1 18433.5 2034.45   5
  -4   3  -1 23176.6 2585.95   9
  -4   3  -1 19459.1 2372.15   7
  -4  -3  -1 15699.5 1707.14   8
   4  -3  -1 16440.8 1674.04   7
  -4   3  -1 18821.1 2535.27   6
   4  -3  -1 24069.8 1822.02   6
  -4  -3  -1 16954.8 1545.24  14
   4  -3  -1 23354.3 2125.39  15
  -4  -3  -1 19240.8 1865.19  15
  -4   3  -1 18168.6 1411.03   2
   4  -3   0 174848. 12531.8   6
  -4   3   0 185839. 12458.4   2
  -4  -3   0 187779. 13346.7   3
  -4  -3   0 187064. 12418.8  14
   4   3   0 163273. 12851.3   5
   4  -3   0 178117. 12314.8   5
  -4   3   0 197307. 13518.8   9
  -4  -3   0 151223. 12630.9   8
  -4   3   0 175574. 13237.0   7
   4  -3   0 177387. 12650.9   7
  -4   3   0 206530. 12981.7   1
   4  -3   0 223001. 13062.2  15
   4   3   0 216110. 13005.0  15
  -4   3   0 159886. 13176.0  15
  -4  -3   0 191616. 12811.1  15
   4   3   1 27713.1 2818.36  12
   4  -3   1 23343.3 2019.65   5
   4   3   1 22737.3 2445.91   5
  -4   3   1 33049.5 3195.65   9
  -4   3   1 25226.5 2739.63   7
  -4   3   1 28305.4 2546.23   1
  -4   3   1 26077.0 2215.23   2
  -4   3   1 24991.7 1996.23   3
   4  -3   1 33296.7 2725.99  15
  -4  -3   1 27879.0 2531.49  15
   4   3   1 33729.0 2587.77  15
  -4   3   1 25483.2 2738.11  15
   4   3   1 28349.5 2237.55  13
   4  -3   1 33083.0 2885.47  13
   4  -3   1 23980.6 2154.05   6
   4   3   2 47338.9 4392.72   5
  -4   3   2 50437.6 4529.93  15
   4   3   2 54200.8 4320.07  15
   4  -3   2 74530.9 4868.15  15
  -4  -3   2 50057.8 4544.16  15
  -4   3   2 41424.9 4392.25   7
  -4   3   2 53444.0 4920.68   9
  -4   3   2 63789.3 4497.02   1
   4  -3   2 76100.7 5116.63  13
  -4  -3   2 48807.7 4173.85  13
  -4   3   2 57640.7 4289.91   2
   4   3   2 71963.2 5049.80  12
   4  -3   2 56344.2 4164.85   6
   4   3   3 16541.0 2119.37  12
   4  -3   3 14950.0 1181.88   4
   4   3   3 14240.1 1766.29   5
  -4   3   3 14176.9 1655.72   2
  -4   3   3 17488.5 1773.15   1
   4   3   3 13716.2 1572.14  15
   4  -3   3 15534.1 1997.86  15
   4  -3   3 12753.8 1494.26   6
   4   3   3 13468.0 1437.04  14
  -4  -3   3 10683.3 1865.98  15
   4  -3   3 16571.9 2134.38  13
  -4   3   4 107233. 8227.75   2
  -4   3   4 123017. 8178.82   1
   4  -3   4 116030. 7696.20   4
   4  -3   4 113215. 8022.03  12
  -4  -3   4 94746.6 8471.53  15
   4  -3   4 126538. 8642.52  15
   4   3   4 141344. 8749.92  12
   4   3   4 108161. 7947.39  14
  -4   3   4 104441. 7584.49   5
   4   3   4 98371.6 8178.74   5
  -4   3   5 13315.7 1533.64   1
   4   3   5 8459.23 1611.83   5
   4  -3   5 10605.1 1190.54   4
   4  -3   5 11028.9 1244.45  12
  -4   3   5 11847.3 1182.87   5
  -4   3   5 11056.6 1730.22   2
  -4  -3   5 17014.6 2373.10   2
   4   3   5 13056.6 1933.10  12
   4  -3   5 14958.9 2021.69  15
   4  -3   6 80898.4 5821.26   4
  -4   3   6 74144.0 5775.46   5
   4   3   6 63228.8 6180.06   5
  -4  -3   6 70185.9 6331.02  10
  -4   3   6 77789.3 6457.85   2
  -4  -3   6 92090.3 6892.06   2
   4   3   6 95492.0 6569.14  12
  -4   3   6 96014.4 6124.43   1
   4   3   7 42732.0 3669.78  12
   4  -3   7 34791.6 3007.88   4
  -4   3   7 33275.2 3006.66   5
   4   3   7 28124.8 3341.57   5
  -4  -3   7 31709.0 3429.63  10
  -4   3   7 37238.3 3750.33   2
  -4  -3   7 41898.8 4033.13   2
  -4   3   7 39095.7 4205.87   8
  -4   3   7 41646.3 3185.85   1
  -4   3   8 56307.0 5456.25   8
   4  -3   8 47919.8 4230.61   4
  -4   3   8 49032.4 4282.02   5
  -4  -3   8 47181.5 4551.38  10
   4   3   8 70086.1 4856.79  12
  -4   3   8 56467.3 5094.89   2
  -4  -3   8 63658.3 5341.29   2
   4  -3   9 4184.41 1250.60   4
  -4   3   9 4592.67 1305.43   5
  -4  -3   9 2998.89 1887.44   2
  -4   3   9 4507.63 2095.01   8
   4   3   9 3722.49 1608.46   2
  -4   3   9 5193.27 1993.68   2
   4  -3  10 42229.3 3605.97   4
  -4  -3  10 43422.0 4500.31   4
   4  -3  10 35153.7 3827.69   5
  -4   3  10 42164.2 4503.94   2
  -4  -3  10 44963.0 4576.96   2
   4   3  10 33803.4 3919.92   2
  -4   3  10 33456.6 3579.47   5
  -4   3  10 45701.1 4819.36   8
  -4   3  11 7764.71 2746.04   8
   4   3  11 7246.97 2165.24   2
   4  -4 -10 18766.1 3274.69  14
  -4  -4 -10 21877.4 4015.58   6
   4   4 -10 17021.3 3106.28   6
  -4   4 -10 17835.0 3306.18   6
   4   4 -10 22689.0 3171.77   7
  -4   4 -10 17708.1 3935.88   7
   4  -4  -9 15832.6 2832.97  14
  -4   4  -9 12921.3 3204.42   7
  -4   4  -9 11693.4 2577.51   6
   4   4  -9 13778.1 2638.61   6
  -4  -4  -9 16805.4 3483.89   6
  -4  -4  -8 51308.2 5214.00  10
  -4   4  -8 55705.8 6166.90   7
  -4   4  -8 75932.9 5193.76   1
   4  -4  -8 58273.0 5702.34  14
   4  -4  -8 52040.9 4936.08   6
  -4   4  -8 57830.4 5627.29   6
  -4  -4  -8 58633.5 6336.83   6
   4   4  -8 75955.1 5357.52  12
  -4   4  -7 18564.9 3188.84   7
  -4  -4  -7 18717.5 3476.58   6
  -4   4  -7 19871.4 2257.59   1
   4  -4  -7 17649.0 2687.65  14
  -4   4  -7 17069.0 2648.89   6
   4  -4  -7 15058.2 1988.33   6
   4   4  -7 21142.4 2419.07  12
   4  -4  -7 18031.8 2819.71  15
  -4   4  -6 121705. 7904.22   1
  -4   4  -6 93171.9 8093.90   6
   4  -4  -6 92977.1 7456.23   6
  -4  -4  -6 89284.1 8851.84   6
   4  -4  -6 93827.6 8174.85  14
  -4  -4  -6 104459. 7913.22  14
   4   4  -6 120108. 8108.41  12
   4  -4  -6 98464.8 8217.69  15
  -4  -4  -6 108729. 8329.31  15
  -4   4  -5 11509.7 2423.03   7
  -4  -4  -5 14672.5 2878.01   6
  -4   4  -5 17050.1 1983.99   1
  -4   4  -5 15356.5 2234.65   6
   4  -4  -5 14896.4 1575.52   6
  -4  -4  -5 15228.3 1926.52  14
   4  -4  -5 14205.9 2197.39  14
   4   4  -5 17901.7 2201.10  12
   4  -4  -5 12812.8 2132.81  15
  -4  -4  -5 13278.6 2141.06  15
  -4   4  -4 82280.7 7222.60   7
   4  -4  -4 84257.5 6226.57   6
  -4   4  -4 100096. 6833.74   1
  -4   4  -4 89381.8 7002.39   6
  -4  -4  -4 70368.2 7529.53   6
  -4  -4  -4 83000.0 6544.17  14
   4  -4  -4 83437.1 7024.14  14
   4   4  -4 103573. 7138.26  12
   4  -4  -4 79091.1 6876.81  15
  -4  -4  -4 95784.3 7008.74  15
  -4  -4  -3 42692.3 3617.86  15
   4  -4  -3 41773.0 3072.90   6
  -4   4  -3 41751.5 3844.09   6
  -4  -4  -3 37006.5 3214.68  14
   4  -4  -3 38086.6 3753.05  14
   4  -4  -3 33492.2 3532.99  15
  -4   4  -3 31747.0 3791.24   7
  -4   4  -3 39136.0 3478.89   1
   4   4  -3 34450.7 3612.36   5
   4   4  -3 44298.6 3831.71  12
   4   4  -2 62899.6 5440.60   5
   4   4  -2 79243.0 5822.18  12
  -4   4  -2 75007.3 5430.89   1
  -4   4  -2 63078.6 4670.45   2
   4  -4  -2 69625.4 4627.07   5
   4  -4  -2 64352.1 4836.20   7
  -4   4  -2 60220.8 5634.97   7
  -4   4  -2 73249.2 5805.61   6
   4  -4  -2 74235.6 4821.04   6
  -4  -4  -2 66659.7 5014.51  14
   4  -4  -2 61229.3 5551.11  14
  -4   4  -2 61950.6 4633.80   2
   4  -4  -2 69098.4 5503.37  15
  -4  -4  -2 71330.3 5419.76  15
   4   4  -1 9611.17 1691.70  12
  -4   4  -1 6537.18 812.431   2
  -4  -4  -1 5971.70 935.324  14
   4  -4  -1 7833.32 1618.22  14
   4  -4  -1 6231.17 940.666   7
   4  -4  -1 6304.92 734.788   6
   4  -4  -1 8194.51 1462.60  15
  -4  -4  -1 8905.61 1432.99  15
  -4  -4  -1 6473.48 887.009   8
   4   4  -1 7701.76 1484.61   5
  -4   4  -1 5491.92 1493.33   7
   4  -4  -1 7180.33 731.665   5
  -4  -4   0 39096.9 3046.42  14
   4  -4   0 37196.0 2803.96   6
  -4   4   0 44081.5 3527.86   1
   4   4   0 34601.4 3410.98   5
   4  -4   0 37278.7 2830.81   5
  -4   4   0 50425.2 4154.14   9
  -4   4   0 32615.5 3532.64   7
  -4   4   0 36268.3 2968.54   2
   4  -4   0 44400.8 3657.40  15
  -4  -4   0 37321.5 3408.98  15
   4   4   0 45138.7 3669.22  15
  -4   4   0 36955.0 2689.24   4
   4   4   1 13486.6 1636.89  13
   4  -4   1 19292.6 2291.09  13
  -4   4   1 13141.7 1745.97   1
   4   4   1 15263.5 2157.93  12
   4  -4   1 11546.7 1252.35   5
   4   4   1 11243.9 1731.76   5
  -4   4   1 16310.5 2291.85   9
  -4  -4   1 14237.3 1500.62  14
  -4   4   1 11587.1 1866.13   7
   4  -4   1 16930.2 2070.51  15
  -4  -4   1 14192.3 1930.64  15
  -4   4   1 14252.4 1513.51   2
   4  -4   1 13551.8 1258.15   6
   4   4   2 96136.1 6682.94  12
   4  -4   2 68878.7 5541.85   5
   4   4   2 66319.0 5980.36   5
  -4   4   2 91552.7 6761.35   9
  -4   4   2 61447.8 5961.78   7
  -4   4   2 85089.7 6119.62   1
  -4   4   2 71307.3 5590.10   3
  -4   4   2 82659.3 5903.36   2
  -4  -4   2 75906.0 6291.14  15
   4  -4   2 101434. 6556.35  15
   4  -4   2 82680.4 5602.75   6
   4  -4   2 102126. 6759.73  13
   4   4   2 72662.2 5792.59  13
  -4  -4   2 78735.4 5854.25  13
   4   4   3 41983.6 3712.73  12
  -4   4   3 32235.9 2486.85   5
  -4  -4   3 32959.1 3554.88  15
   4  -4   3 45244.7 3742.37  15
  -4   4   3 38779.2 3766.99   9
   4  -4   3 38967.8 2863.91   6
  -4  -4   3 29646.0 3103.04  13
   4  -4   3 41882.0 3833.98  13
  -4   4   3 30077.0 2810.28   3
  -4   4   3 35556.3 3155.03   2
  -4   4   3 38877.5 3252.27   1
   4   4   3 31125.4 3209.70   5
  -4   4   4 66774.8 4853.74   1
   4  -4   4 63735.2 5425.56  13
  -4   4   4 60116.1 4900.04   2
   4  -4   4 58097.6 4385.61  12
   4   4   4 70727.2 5343.42  12
  -4  -4   4 53889.0 5255.36  15
   4  -4   4 72195.1 5390.30  15
   4   4   4 47739.0 4756.83   5
  -4   4   4 55507.4 4153.04   5
  -4   4   5 10000.0 1122.63   5
   4   4   5 7762.45 1631.79   5
  -4   4   5 12511.3 1671.02   1
   4  -4   5 11518.1 1369.46  12
   4  -4   5 12189.0 1303.03   4
  -4  -4   5 13569.7 2297.16   4
  -4   4   5 11012.9 1856.88   2
   4   4   5 16037.4 2178.66  12
  -4  -4   5 9823.88 2209.97  15
   4  -4   5 14708.8 2199.53  15
   4  -4   6 121506. 8051.53   4
  -4  -4   6 98221.4 9037.19  15
   4  -4   6 128611. 9099.20  15
   4   4   6 139747. 9031.17  12
  -4   4   6 98742.8 8612.37   2
  -4   4   6 96815.1 7874.49   5
  -4  -4   6 129117. 9191.23   4
  -4   4   6 117381. 8335.97   1
  -4   4   7 8987.45 1311.16   5
   4  -4   7 11460.3 1442.89   4
  -4  -4   7 10749.6 2550.15  15
   4  -4   7 11361.2 2296.72  15
  -4   4   7 11273.0 1606.87   1
   4   4   7 15043.0 2222.70  12
  -4   4   7 8946.24 2106.58   2
  -4  -4   7 11931.7 2467.96   4
   4  -4   8 78003.1 6538.43  15
  -4   4   8 73433.0 6463.50   2
  -4   4   8 61990.2 5491.45   5
  -4  -4   8 88570.7 6907.18   4
   4   4   8 85076.9 6317.78  12
   4   4   9 10155.9 2346.01   2
  -4   4   9 9538.23 2435.67   2
  -4  -4   9 14259.8 2888.31   4
   4   4   9 11189.1 2182.31   5
  -4  -4   9 18391.6 2944.10   2
  -4  -4  10 30288.1 3971.44   2
  -4   4  10 27180.0 3814.62   2
  -4  -4  10 35028.3 4149.34   4
   4   4  10 21716.5 3307.58   2
  -4   5 -10 25291.8 3828.13   6
  -4  -5 -10 31835.0 4897.51   6
   4  -5  -9 6151.48 2357.64  14
  -4   5  -9 9855.47 3160.92   7
   4   5  -9 7487.15 2326.99   7
  -4   5  -9 10595.7 2403.66   6
   4   5  -9 8078.18 2327.81   6
  -4  -5  -9 4201.67 2834.94   6
   4  -5  -8 28445.0 3886.57  15
  -4   5  -8 26229.7 3529.32   6
  -4   5  -8 36499.5 3283.09   1
   4  -5  -8 30657.7 3865.08  14
   4   5  -8 27207.7 3474.22   6
  -4  -5  -8 25961.0 4424.17   6
  -4   5  -8 25192.1 4058.99   7
   4  -5  -7 16976.2 2924.04  15
  -4  -5  -7 19150.7 2955.24  15
   4  -5  -7 15012.8 2761.83  14
  -4  -5  -7 17337.4 2509.25  14
  -4   5  -7 17981.7 2302.50   1
   4   5  -7 18870.2 2423.90  12
  -4   5  -7 15502.4 2547.42   6
  -4  -5  -7 18014.3 3466.69   6
   4  -5  -6 86321.8 7365.23  15
  -4  -5  -6 90208.0 7320.82  15
  -4   5  -6 75140.9 6886.01   6
  -4  -5  -6 72247.5 7701.47   6
  -4   5  -6 95007.7 6832.91   1
  -4  -5  -6 81674.2 6761.66  14
   4  -5  -6 75034.9 7170.23  14
  -4   5  -6 67682.3 7259.57   7
   4  -5  -5 14311.3 2367.56  15
  -4  -5  -5 16340.7 2429.21  15
  -4  -5  -5 11405.4 1852.94  14
   4  -5  -5 12966.8 2435.61  14
  -4   5  -5 15189.6 2121.17   1
  -4   5  -5 11110.5 2412.95   7
   4   5  -5 17123.2 2321.08  12
  -4   5  -5 12017.9 2119.45   6
  -4  -5  -5 9157.84 2681.95   6
   4  -5  -4 48303.1 4718.77  15
  -4  -5  -4 49664.9 4647.78  15
  -4  -5  -4 43745.5 4170.14  14
   4  -5  -4 46201.5 4746.37  14
  -4   5  -4 51619.7 4424.64   1
  -4   5  -4 43955.4 4785.16   7
   4   5  -4 63775.5 4881.56  12
  -4   5  -4 57350.7 4693.22   6
  -4  -5  -3 44035.2 3984.77  15
   4  -5  -3 40665.2 4010.52  15
  -4   5  -3 38686.3 3045.51   2
  -4   5  -3 45619.2 4042.35   6
  -4  -5  -3 38924.4 3523.61  14
   4  -5  -3 36860.8 4052.55  14
  -4   5  -3 46004.5 3872.56   1
  -4   5  -3 32298.9 3978.00   7
   4   5  -3 40562.5 4089.02   5
   4   5  -2 45266.2 3932.20  12
  -4  -5  -2 35796.9 3569.32  15
   4  -5  -2 37322.3 3696.73  15
  -4   5  -2 36738.2 3452.55   1
  -4   5  -2 33667.9 2917.12   2
  -4  -5  -2 32442.9 3100.88  14
  -4   5  -2 47309.7 3793.46   6
   4   5  -2 34323.1 3604.14   5
   4  -5  -2 34642.2 3748.34  14
  -4   5  -2 33443.6 3698.51   7
   4  -5  -1 31988.6 3179.20  15
  -4  -5  -1 27601.5 2995.54  15
   4   5  -1 34807.5 3362.12  12
  -4  -5  -1 26156.9 2519.31  14
  -4  -5  -1 33771.3 3657.77   3
   4   5  -1 23069.5 2866.48   5
   4  -5  -1 26875.1 3174.34  14
  -4   5  -1 22582.3 2919.09   7
   4  -5   0 57631.2 4059.52   5
   4   5   0 53576.3 4735.62   5
  -4  -5   0 57079.8 5216.72   3
  -4   5   0 39177.8 4565.54   7
  -4   5   0 51873.3 3942.06   4
   4  -5   0 63509.3 4983.98  15
  -4  -5   0 55756.2 4827.67  15
   4   5   0 68574.9 5222.64  12
  -4   5   0 54515.9 4635.54   1
  -4  -5   0 53267.7 4325.98  14
  -4   5   1 39038.9 3670.89   9
  -4   5   1 29121.2 3107.73   7
   4  -5   1 31694.3 3336.03  15
  -4  -5   1 28833.0 3247.78  15
  -4   5   1 34514.0 3125.45   1
   4   5   1 28224.6 3059.24   5
   4  -5   1 27950.7 2461.27   5
  -4   5   1 29713.4 2728.97   2
  -4  -5   1 30542.9 3503.29   3
  -4  -5   1 30388.0 2786.77  14
   4   5   2 45808.3 3962.89  12
  -4   5   2 44281.5 3967.90   9
  -4   5   2 27640.9 3233.37   7
   4  -5   2 41225.9 3789.13  15
  -4  -5   2 33642.4 3623.09  15
  -4   5   2 36314.5 3387.11   1
   4   5   2 28351.8 3292.66   5
   4  -5   2 44092.7 3996.69  13
  -4   5   2 30910.9 3092.83   2
  -4   5   3 55953.8 4337.61   9
  -4   5   3 29329.2 3138.89   7
  -4   5   3 43351.0 3591.91   1
  -4   5   3 34410.4 3071.68   3
  -4   5   3 35438.8 3408.69   2
   4  -5   3 35335.5 2677.36   3
   4   5   3 52043.3 4184.68  12
  -4   5   3 33874.4 2734.65   5
   4  -5   3 47281.1 4255.91  13
  -4  -5   3 32542.4 3368.15  13
   4  -5   3 46022.6 4038.31  15
  -4  -5   3 32824.5 3766.64  15
  -4   5   4 72721.1 5733.39   9
  -4   5   4 61309.9 5026.59   1
  -4   5   4 57496.3 5074.94   2
   4   5   4 76214.4 5693.54  12
  -4   5   4 54031.2 4291.90   5
   4  -5   4 75760.4 5889.34  13
  -4  -5   4 49425.5 5027.26  13
  -4  -5   4 58349.0 5595.37  15
   4  -5   4 70629.6 5671.79  15
  -4   5   5 27795.0 2413.68   5
  -4   5   5 33665.0 3103.70   1
  -4  -5   5 22837.1 3230.34  13
   4  -5   5 38606.7 3906.06  13
  -4   5   5 26486.4 3207.31   2
  -4  -5   5 29941.1 3734.47  15
   4  -5   5 37721.9 3738.24  15
  -4   5   5 32400.6 3611.36   9
   4   5   5 36803.5 3641.76  12
  -4   5   6 85935.1 7412.55   9
  -4   5   6 99567.0 6968.56   1
   4  -5   6 97833.0 7628.61  15
  -4  -5   6 84999.8 7753.55  15
   4   5   6 113411. 7701.81  12
  -4   5   6 78238.4 6279.42   5
  -4   5   6 84185.4 7241.72   2
  -4  -5   7 14205.0 2995.96  15
   4  -5   7 10691.9 2405.21  15
  -4   5   7 13124.0 1910.12   1
   4   5   7 9844.50 2022.80   5
  -4   5   7 11323.2 2360.42   2
   4   5   7 15330.5 2560.81  12
  -4  -5   7 14406.6 2762.05   4
   4   5   8 23526.2 3161.92   5
  -4   5   8 27529.5 3656.67   2
  -4  -5   8 31608.0 4131.29  15
   4  -5   8 37662.1 4054.40  15
  -4  -5   8 35621.3 4094.98   4
  -4  -5   9 9381.65 2681.37   4
   4   5   9 7532.09 1967.48   5
  -4   5   9 7820.49 2515.76   2
  -4  -5   9 14012.9 3295.80  15
   4  -5   9 11126.0 2609.65  15
  -4   6  -9 12960.7 2844.33   6
   4  -6  -8 21715.3 3648.57  14
  -4  -6  -8 23494.7 3323.26  14
  -4   6  -8 33484.0 3278.70   1
   4  -6  -8 25596.6 3854.09  15
  -4  -6  -8 34233.0 4225.48  15
  -4   6  -8 21065.3 3260.05   6
   4   6  -8 21542.6 3232.05   6
  -4   6  -7 7140.86 2690.29   7
   4  -6  -7 6262.85 2355.66  14
  -4  -6  -7 6608.09 1934.99  14
   4   6  -7 12360.4 2042.14  12
  -4   6  -7 6607.93 1804.26   1
   4  -6  -7 7230.43 2395.92  15
  -4  -6  -7 7766.00 2648.67  15
  -4   6  -7 7542.30 2174.02   6
  -4  -6  -7 3698.42 2671.36   6
  -4  -6  -6 12195.1 2167.70  14
   4  -6  -6 8865.98 2506.75  14
   4  -6  -6 12373.0 2789.72  15
  -4  -6  -6 13267.4 2871.49  15
  -4   6  -6 15277.9 2240.02   1
  -4   6  -6 10518.6 2251.13   6
  -4   6  -6 11237.8 2848.45   7
   4   6  -6 17902.8 2428.98  12
  -4   6  -5 6154.95 2270.71   7
  -4   6  -5 6476.31 1749.32   1
   4  -6  -5 5077.04 2071.85  14
  -4  -6  -5 7953.79 1720.46  14
   4   6  -5 7922.68 1876.82  12
   4  -6  -5 4357.89 2053.28  15
  -4  -6  -5 6872.16 2180.10  15
  -4   6  -5 4687.89 1697.06   6
  -4  -6  -4 45170.8 4490.25  15
  -4   6  -4 46889.0 4262.23   6
  -4   6  -4 42106.0 4096.89   1
   4   6  -4 57088.6 4593.80  12
  -4   6  -4 41527.6 4587.65   7
   4  -6  -4 42669.5 4541.81  15
  -4  -6  -4 37368.6 3894.08  14
   4  -6  -4 39003.6 4484.82  14
  -4   6  -3 45835.1 3867.73   6
   4  -6  -3 34301.9 3963.29  15
  -4  -6  -3 38274.6 3965.57  15
   4   6  -3 43891.8 4055.47  12
  -4   6  -3 38531.7 3689.65   1
   4  -6  -3 34848.6 4076.30  14
  -4  -6  -3 33055.3 3377.61  14
  -4   6  -3 26982.5 3731.94   7
  -4  -6  -2 71955.8 6077.21  14
  -4  -6  -2 91800.6 7357.32   3
  -4  -6  -2 74131.8 6541.82  15
   4  -6  -2 90070.8 6870.22  15
   4   6  -2 93914.4 6862.13  12
  -4   6  -2 77715.8 6381.69   1
   4  -6  -2 74904.7 6812.76  14
  -4   6  -2 61087.2 6425.81   7
   4   6  -2 81299.0 6726.85   5
  -4  -6  -1 29068.7 3017.05  14
  -4  -6  -1 37552.3 4139.97   3
   4  -6  -1 32320.4 3617.75  15
  -4  -6  -1 35141.9 3650.04  15
   4   6  -1 38739.7 3751.72  12
   4  -6  -1 32946.0 3776.70  14
  -4   6  -1 28741.0 3420.82   7
   4   6  -1 30927.7 3475.56   5
  -4  -6   0 19219.0 2281.63  14
  -4   6   0 23578.7 2654.82   1
  -4   6   0 14590.4 2472.53   7
   4  -6   0 27497.6 3095.16  15
  -4  -6   0 22333.7 2850.99  15
   4   6   0 27355.1 3102.86  12
   4   6   0 17505.5 2589.65   5
  -4  -6   0 21045.3 3115.49   3
  -4   6   1 26998.9 3349.31   7
   4  -6   1 37389.1 3790.59  15
  -4  -6   1 34891.2 3723.95  15
  -4  -6   1 32781.3 3187.38  14
   4   6   1 37679.6 3913.71  12
  -4   6   1 33403.9 3364.02   1
  -4  -6   1 30461.3 3854.83   3
   4  -6   2 92978.9 6669.95  15
  -4  -6   2 76818.0 6494.68  15
  -4   6   2 71022.0 5858.51   2
  -4   6   2 74303.7 6073.77   1
   4  -6   2 87940.0 6744.30  13
  -4   6   2 55536.0 5798.89   7
  -4   6   3 28597.5 3432.67   7
   4  -6   3 41789.7 4343.47  15
  -4  -6   3 36368.2 4251.13  15
  -4   6   3 37402.8 3800.37   2
   4  -6   3 52818.8 4681.67  13
  -4   6   3 42929.0 3936.90   1
  -4   6   3 60195.0 4632.61   9
   4   6   3 50890.5 4536.74  12
  -4   6   4 39327.7 3901.96   9
   4  -6   4 41253.8 4185.15  13
  -4  -6   4 26615.6 3351.89  13
  -4   6   4 34959.8 3476.86   1
  -4   6   4 29361.7 3396.64   2
   4  -6   4 38667.7 3977.86  15
  -4  -6   4 30637.5 3946.47  15
   4   6   4 45866.5 4194.04  12
   4   6   4 25843.6 3327.75   5
  -4   6   5 12894.8 2123.40   1
   4   6   5 10843.7 2113.53   5
   4   6   5 19590.2 2818.09  12
   4  -6   5 16229.1 2691.27  15
  -4  -6   5 15011.3 2888.56  15
  -4   6   5 20431.8 2745.58   9
  -4   6   5 11201.4 2217.59   2
   4  -6   5 16383.2 2810.65  13
  -4  -6   5 9370.59 2192.98  13
  -4   6   6 14005.0 2123.88   1
  -4  -6   6 11272.3 2758.68  15
   4  -6   6 12486.8 2574.13  15
  -4   6   6 10121.3 2304.35   2
   4   6   6 12509.9 2501.73  12
  -4   6   6 13256.2 2443.36   9
   4   6   6 7732.47 1976.92   5
   4  -6   6 9769.56 2494.50  13
  -4  -6   6 10219.6 2399.31  13
  -4   6   7 13076.2 2088.05   1
  -4  -6   7 12289.1 2990.31  15
   4  -6   7 8074.47 2399.08  15
  -4   6   7 8585.66 2370.20   2
   4   6   7 12629.8 2626.41  12
  -4  -6   7 6730.79 2239.23  13
   4  -6   7 9914.18 2444.96  13
   4   6   7 6276.00 1934.39   5
  -4   6   7 10766.9 2460.55   9
  -4   6   8 17846.9 3145.80   2
  -4  -6   8 21410.2 3734.07  15
   4  -6   8 25837.9 3523.41  15
  -4  -7  -8 13927.6 2683.27  14
  -4   7  -7 34160.1 3609.50   1
   4   7  -7 24775.6 3410.24   6
  -4  -7  -7 35052.8 4298.65  15
  -4  -7  -7 27361.8 3562.43  14
   4   7  -6 32911.1 3393.82  12
  -4   7  -6 23995.8 3959.16   7
  -4  -7  -6 23307.7 3167.30  14
   4  -7  -6 22316.6 3750.80  14
  -4   7  -6 28944.5 3438.45   1
   4  -7  -6 31927.6 4076.76  15
  -4  -7  -6 30966.6 4099.80  15
   4   7  -5 21773.4 2724.38  12
   4  -7  -5 18511.6 3181.04  14
  -4  -7  -5 14825.7 2388.17  14
   4  -7  -5 13629.3 2967.46  15
  -4  -7  -5 15334.6 3055.24  15
  -4   7  -5 10990.3 2868.34   7
  -4   7  -5 18213.4 2634.06   1
   4   7  -4 14597.0 2414.16  12
   4  -7  -4 11209.8 2686.52  15
  -4  -7  -4 13635.2 2666.75  15
  -4  -7  -4 9479.79 2019.33  14
   4  -7  -4 10686.2 2622.32  14
  -4   7  -4 11905.3 2244.16   1
  -4   7  -4 10687.0 2681.53   7
   4   7  -3 36728.5 3698.16  12
  -4  -7  -3 27370.5 3616.16  15
   4  -7  -3 30363.3 3729.19  15
   4  -7  -3 25994.3 3687.68  14
  -4  -7  -3 24167.0 2970.57  14
  -4   7  -3 22558.1 3420.82   7
  -4   7  -3 31209.6 3367.30   1
  -4   7  -2 37661.4 3800.02   1
  -4  -7  -2 39120.6 4143.27  15
   4  -7  -2 39887.8 4261.92  15
  -4  -7  -2 38336.9 4570.59   3
   4   7  -2 44205.2 4164.01  12
   4  -7  -2 34663.8 4198.12  14
  -4  -7  -2 32051.1 3465.13  14
  -4   7  -2 26555.0 3806.82   7
   4  -7  -1 21833.5 3185.23  15
  -4  -7  -1 24144.8 3200.96  15
   4  -7  -1 16580.6 3049.64  14
  -4  -7  -1 19545.4 2476.81  14
   4   7  -1 24017.6 3119.95  12
  -4   7  -1 16302.6 2735.62   7
  -4  -7  -1 21510.7 3491.02   3
  -4   7   0 38348.3 3749.15   1
  -4  -7   0 37886.5 4106.54  15
   4  -7   0 34677.0 4017.30  15
  -4   7   0 23166.2 3445.00   7
  -4  -7   0 33326.0 4178.16   3
  -4  -7   0 32125.1 3402.87  14
   4   7   0 48909.9 4300.93  12
   4  -7   0 35463.9 4185.92  14
  -4  -7   1 29941.2 3169.72  14
   4  -7   1 34453.6 3831.24  15
  -4  -7   1 29552.5 3663.69  15
  -4   7   1 20405.6 3110.60   7
  -4   7   1 30578.0 3416.40   1
  -4  -7   1 31422.2 3947.46   3
   4   7   1 41722.8 4052.33  12
   4  -7   2 34693.6 3821.56  15
  -4  -7   2 32471.9 3860.99  15
  -4  -7   2 36985.2 4119.88   3
  -4   7   2 26907.9 3164.49   2
  -4  -7   2 26128.7 3141.81  14
  -4   7   2 34486.1 3492.56   1
   4   7   2 27395.1 3399.51   5
   4  -7   3 28081.0 3628.37  15
  -4  -7   3 26798.5 3642.26  15
  -4   7   3 20233.5 2946.24   2
  -4   7   3 30906.1 3314.98   1
   4   7   3 39283.6 4018.17  12
   4   7   3 24404.2 3232.26   5
   4  -7   3 32236.8 3809.56  13
   4  -7   4 25610.6 3483.02  15
  -4  -7   4 20316.9 3386.28  15
  -4   7   4 17821.2 2864.84   2
   4  -7   4 26738.6 3549.25  13
  -4   7   4 23075.9 2972.71   1
   4   7   4 32716.3 3713.32  12
   4   7   4 20252.1 2874.87   5
   4   7   5 18924.9 3049.49  12
  -4   7   5 20480.0 2791.94   9
   4   7   5 10316.3 2371.16   5
   4  -7   5 19608.6 3147.75  13
  -4  -7   5 12336.9 2494.92  13
  -4   7   5 17081.1 2565.22   1
   4  -7   5 18257.5 2987.62  15
  -4  -7   5 16966.3 3249.62  15
  -4   7   5 13757.5 2573.92   2
   4  -7   6 27391.0 3661.01  15
  -4  -7   6 20345.4 3659.19  15
  -4  -7   6 17181.6 3064.45  13
   4  -7   6 30138.8 3819.67  13
   4   7   6 35659.8 3900.13  12
  -4   7   6 22882.2 3384.87   2
  -4   7   6 26858.5 3145.49   1
   4   7   6 22858.6 3107.70   5
  -4   7   7 21731.9 3380.14   2
  -4  -7   7 22193.1 3811.24  15
  -4  -8  -5 19138.4 3776.35  15
   4   8  -5 30449.0 3479.44  12
  -4  -8  -4 10501.3 2856.92  15
  -4  -8  -4 14580.1 2485.16  14
  -4   8  -4 9115.36 2771.98   7
  -4   8  -4 13190.1 2548.13   1
   4   8  -4 20167.8 2897.83  12
  -4   8  -3 14508.7 3039.01   7
  -4  -8  -3 20219.8 3345.99  15
   4  -8  -3 18316.8 3299.84  15
   4   8  -3 22939.6 3138.46  12
  -4   8  -3 19659.0 2856.39   1
  -4  -8  -3 14358.5 2481.73  14
   4  -8  -3 20043.6 3480.99  14
   4  -8  -2 22579.9 3517.85  14
  -4  -8  -2 20781.0 2789.89  14
   4  -8  -2 23566.1 3522.73  15
  -4   8  -2 13382.8 2879.39   7
  -4  -8  -2 20076.5 3438.13  15
  -4   8  -2 24280.4 3148.26   1
   4   8  -2 31559.9 3590.64  12
   4   8  -1 36245.9 3859.05  12
  -4   8  -1 16034.5 3025.23   7
  -4  -8  -1 27203.7 3986.55   3
  -4  -8  -1 24825.0 2997.64  14
   4   8  -1 27104.1 3538.07   5
   4  -8  -1 24690.4 3712.54  14
   4  -8  -1 23632.2 3588.27  15
  -4  -8  -1 24560.8 3624.82  15
   4   8   0 9333.83 2484.27  12
   4  -8   0 8246.18 2545.08  14
  -4  -8   0 7161.58 1841.20  14
  -4  -8   0 8162.79 2630.80   3
   4   8   0 6938.80 2248.88   5
  -4   8   0 9725.32 2242.01   1
  -4   8   0 4974.96 2079.06   7
   4  -8   0 7090.45 2411.24  15
  -4  -8   0 6989.70 2466.41  15
  -4  -8   1 22655.5 3571.24  15
  -4  -8   1 26457.2 3842.16   3
   4   8   1 21572.1 3237.74   5
   4  -8   1 22980.1 3527.54  15
  -4  -8   1 23076.6 2958.56  14
   4  -8   1 21546.5 3552.71  14
  -4   8   1 24713.8 3193.00   1
   4   8   1 35290.6 3895.53  12
  -4   8   2 36125.0 3894.11   1
  -4  -8   2 34406.5 4348.86   3
  -4   8   2 28902.4 3504.44   2
  -4  -8   2 31956.0 3568.54  14
   4   8   2 25079.1 3625.60   5
   4  -8   2 38412.4 4363.71  15
  -4  -8   2 36083.6 4326.79  15
   4  -8   3 15904.7 3039.38  15
  -4  -8   3 16033.6 3106.46  15
  -4  -8   3 17304.7 3143.30   3
  -4   8   3 16076.0 2655.55   1
  -4   8   3 13292.5 2450.53   2
   4   8   3 14766.6 2661.75   5
  -4   8   4 22952.9 3038.32   1
  -4   8   4 16725.0 2963.02   2
  -4  -8   4 18414.8 3346.99  15
  -4   8   5 21439.0 3223.72   2
  -4  -8   5 23580.4 3722.66  15
   5   0 -11 64222.3 6503.48   6
  -5   0 -11 81944.6 8045.49   7
  -5   0 -10 1087.97 2989.93   7
   5   0 -10 832.810 1901.69   6
   5   0 -10-157.825 1603.33  12
  -5   0  -9 95481.4 8315.13   7
   5   0  -9 81142.1 7061.35  12
   5   0  -9 73923.1 6851.14   6
  -5   0  -8-91.0416 1092.35  10
   5   0  -8 151.509 1344.61  12
   5   0  -8-320.426 1056.20  11
  -5   0  -8-1644.60 2290.47   7
   5   0  -7 20305.1 2738.27  12
  -5   0  -7 16747.5 3290.84   7
   5   0  -7 18392.1 2314.51  11
  -5   0  -7 15919.9 2198.14  10
  -5   0  -6 425.664 1143.20  10
   5   0  -6-410.657 1225.15  12
   5   0  -6-438.347 1105.85  11
  -5   0  -6 806.025 1803.50   7
  -5   0  -5 87657.8 7134.74  10
  -5   0  -5 89612.9 6967.15  12
   5   0  -5 95553.1 7407.81  12
   5   0  -5 86912.9 7059.44  11
  -5   0  -5 90904.7 7914.50   7
  -5   0  -4 764.620 958.101  12
   5   0  -4-243.609 1003.65  12
   5   0  -4-101.582 542.564  14
  -5   0  -4-565.135 1003.07  10
  -5   0  -4 173.452 1565.56   7
   5   0  -4-721.636 990.630  11
  -5   0  -3 100773. 8422.21   7
   5   0  -3 105469. 7990.30  12
   5   0  -3 98395.0 7108.56  14
   5   0  -3 98212.2 7742.45  11
  -5   0  -3 104443. 8823.61   6
  -5   0  -3 103785. 7956.22  10
  -5   0  -2-199.888 1630.36   6
  -5   0  -2-116.830 1054.45  10
  -5   0  -2-206.244 953.718   9
  -5   0  -2-349.983 626.621   5
   5   0  -2 255.456 346.874  14
   5   0  -2-97.8681 814.376  11
   5   0  -2-209.728 705.448   7
   5   0  -2 197.696 567.184   2
   5   0  -1 156361. 11639.2   5
  -5   0  -1 139037. 12261.1   9
   5   0  -1 175215. 11776.7   2
  -5   0  -1 190355. 11955.3   3
   5   0  -1 173658. 11748.8   4
  -5   0  -1 197579. 11907.2   5
   5   0  -1 162633. 11547.2  14
   5   0  -1 181616. 12459.7  12
   5   0   0 92.4396 746.251  11
  -5   0   0-230.693 978.465  10
   5   0   0 373.437 696.217   8
   5   0   0-246.543 436.271   2
   5   0   0 289.051 459.279   4
   5   0   0-374.156 739.227  12
  -5   0   0 196.584 469.453   5
   5   0   0 68.6162 424.971   5
   5   0   0 158.690 324.623  14
   5   0   1 146546. 12652.7  11
  -5   0   1 149981. 12914.4  10
   5   0   1 169064. 12599.5   8
   5   0   1 149656. 12654.5  12
   5   0   1 220885. 12307.2  13
   5   0   1 202012. 12310.0   4
  -5   0   1 177960. 12653.4   2
   5   0   1 174786. 12171.9   2
  -5   0   1 182938. 12211.2   5
   5   0   1 161342. 12243.0   5
   5   0   2 348.898 704.182  11
  -5   0   2-113.494 980.768  10
  -5   0   2 121.292 937.502   8
   5   0   2 223.599 731.815   8
   5   0   2 60.8911 385.440   2
  -5   0   2 1389.59 917.374   2
   5   0   2-80.5505 291.293  15
  -5   0   2 353.189 339.375  15
  -5   0   2 341.972 487.077  13
  -5   0   2-122.660 413.691   5
   5   0   2 282.418 502.728   5
  -5   0   2 269.073 764.000   4
   5   0   2-82.3505 730.810  12
   5   0   3 127753. 9572.41  12
  -5   0   3 131419. 9128.19  15
   5   0   3 123137. 9609.85  11
  -5   0   3 126112. 9898.80  10
  -5   0   3 117730. 9933.24   8
  -5   0   3 150524. 9642.27   4
  -5   0   3 140360. 9679.18   2
   5   0   3 132265. 9352.05   5
  -5   0   3 138134. 9111.44   5
  -5   0   3 135767. 9224.70  14
   5   0   3 121663. 9088.17  15
   5   0   4 251.186 743.050  11
   5   0   4-381.556 775.216  12
  -5   0   4 434.138 1065.64  10
   5   0   4 62.6122 656.661   5
  -5   0   4 107.564 483.697   5
  -5   0   4 179.372 911.067   2
  -5   0   4 140.437 528.915  15
   5   0   4-130.991 488.075  15
  -5   0   4 637.086 556.638  14
  -5   0   4 224.472 867.522   4
   5   0   4 241.855 494.922   3
   5   0   5 113629. 8049.57  12
   5   0   5 108096. 8089.33  11
  -5   0   5 99639.3 8267.61  10
  -5   0   5 90372.4 8430.37   8
  -5   0   5 121937. 8414.60   2
   5   0   5 109718. 7683.63   2
  -5   0   5 112568. 8161.87   4
  -5   0   5 113446. 7709.57   5
  -5   0   5 104714. 7859.60  15
   5   0   5 104861. 7809.15  15
   5   0   5 111791. 8019.92   5
  -5   0   6 1429.04 1104.51  10
  -5   0   6-583.252 1260.02   8
   5   0   6-409.378 653.438   2
   5   0   6 569.916 914.857   5
   5   0   6-448.269 811.982  11
   5   0   6 137.879 791.142  12
  -5   0   6 110.237 1225.32   2
  -5   0   6 736.675 1104.68   4
  -5   0   7 20535.7 2951.91   8
  -5   0   7 27022.1 2911.83   2
   5   0   7 23973.8 2150.26  12
  -5   0   7 25884.3 2710.35   4
   5   0   7 18335.5 2323.58   5
   5   0   7 21262.9 2052.93   2
  -5   0   7 21960.4 2425.87  10
   5   0   8 57.6897 760.620   2
  -5   0   8 812.255 1521.24   2
   5   0   8 201.914 1090.98   5
  -5   0   8 467.592 1327.67   4
  -5   0   8-519.096 1522.22   8
  -5   0   8 448.617 993.421  10
   5   0   9 87976.7 7526.45   5
  -5   0   9 86467.7 8192.06   8
  -5   0   9 102131. 8078.31   2
  -5   0   9 112241. 8004.87   4
   5   0  10 1329.56 1352.13   5
  -5   0  10-140.589 1703.41   4
  -5   0  10 1430.37 1905.66   8
  -5   0  11 59996.1 5371.34   4
  -5   0  11 46422.8 4911.72   5
  -5   0  11 55443.6 5826.69   8
   5  -1 -11 42131.8 5159.88   6
   5  -1 -11 59205.8 5657.56  12
  -5  -1 -11 57320.1 6440.83   7
  -5   1 -11 58322.0 6977.89   7
   5   1 -10 693.740 1509.15  12
   5  -1 -10 537.037 1733.68  12
  -5  -1 -10-255.569 2596.75   7
  -5   1 -10 1155.56 2816.96   7
  -5  -1 -10 251.288 2586.64   6
  -5   1 -10 3019.25 2582.22   6
   5  -1 -10 1271.18 1916.13   6
   5   1 -10 1046.39 1795.70   6
  -5  -1  -9 47498.2 5299.45   6
  -5   1  -9 45985.6 5042.50   6
   5  -1  -9 37145.0 4141.08   6
   5   1  -9 36082.6 4260.32   6
   5  -1  -9 42091.4 3894.57  11
   5   1  -9 38570.6 4081.39  12
   5  -1  -9 39433.2 4487.88  12
  -5  -1  -9 40281.5 5192.29   7
  -5   1  -9 45693.1 5606.14   7
  -5  -1  -8 5599.36 2551.80   7
  -5   1  -8 3451.83 2539.76   7
   5   1  -8 8525.83 1819.54  12
   5  -1  -8 6844.64 1592.69  11
  -5  -1  -8 5893.46 1617.43  10
  -5  -1  -8 7065.23 2449.87   6
  -5   1  -8 5924.73 2113.51   6
   5  -1  -8 5751.25 1719.86   6
  -5  -1  -7 102434. 8709.93   7
  -5   1  -7 94074.7 8736.84   7
   5   1  -7 94262.3 7803.49  12
   5  -1  -7 90156.1 7590.97  11
  -5   1  -7 113073. 8661.70   6
  -5  -1  -7 120364. 9041.17   6
  -5  -1  -7 89757.9 7621.64  10
  -5  -1  -6 4027.42 2008.11   6
  -5   1  -6 4424.63 1952.19   6
   5   1  -6 4027.27 1369.29  12
  -5   1  -6 4673.77 1410.24  10
  -5  -1  -6 2762.75 1396.14  10
   5  -1  -6 4157.99 1149.99  14
   5  -1  -6 3241.30 1262.96  11
  -5  -1  -6 4856.99 1990.79   7
  -5   1  -6 4192.62 2173.10   7
  -5   1  -5 106003. 9029.05   7
   5  -1  -5 101808. 7795.98  14
  -5   1  -5 108072. 8170.84  10
   5   1  -5 111217. 8231.84  11
   5  -1  -5 93100.1 8094.46  11
  -5  -1  -5 102389. 8234.47  10
   5   1  -5 102799. 8242.89  12
  -5  -1  -5 121865. 9363.29   6
  -5   1  -5 121053. 9017.47   6
  -5  -1  -4 15358.2 2787.47   6
  -5   1  -4 11916.3 2459.12   6
  -5   1  -4 10584.3 2394.44   7
   5  -1  -4 14658.7 1562.37   7
  -5  -1  -4 11788.6 1931.35  10
   5  -1  -4 12178.7 1509.97  14
   5   1  -4 12015.4 1943.88  12
   5   1  -4 13336.3 1920.68  11
  -5   1  -4 14959.5 2054.60  10
  -5   1  -3 80691.9 6623.75  10
   5   1  -3 85371.1 6653.66  11
  -5  -1  -3 78280.0 6688.82  10
   5  -1  -3 98775.4 6313.59   7
  -5  -1  -3 77830.6 7594.20   6
  -5   1  -3 77794.7 7303.57   6
   5  -1  -3 78490.4 6085.99  14
   5   1  -3 80384.0 6638.74  12
   5  -1  -2 14040.8 1408.98   2
   5  -1  -2 14204.9 1442.96  14
   5   1  -2 13086.4 1472.30   5
  -5  -1  -2 17735.8 2934.11   6
  -5   1  -2 11791.0 2463.86   6
  -5   1  -2 13404.6 1977.41  10
   5   1  -2 13534.5 1848.32  11
  -5   1  -2 13869.6 2087.35   9
  -5  -1  -2 15121.1 2096.00  10
  -5  -1  -2 10152.7 1635.58   9
   5  -1  -2 18498.3 1745.41   7
   5   1  -2 14665.9 1562.24   4
   5  -1  -2 13269.6 1271.19  15
  -5  -1  -2 15792.5 1734.74   5
   5  -1  -1 167217. 11272.0  12
   5   1  -1 152902. 11117.8  12
  -5  -1  -1 180392. 11048.9   3
   5   1  -1 180980. 10734.2   4
   5  -1  -1 134217. 10182.1   5
  -5  -1  -1 187877. 10833.3   5
   5   1  -1 138867. 10543.5   5
  -5   1  -1 139409. 11470.1   7
   5  -1  -1 178025. 10934.7   7
  -5   1  -1 147366. 11343.3   9
   5  -1  -1 145844. 10532.5  14
   5  -1  -1 143770. 10296.1  15
   5  -1  -1 188195. 11107.0   6
   5   1  -1 160510. 10648.4   2
   5  -1  -1 152137. 10434.0   2
   5  -1   0 5526.99 1094.94   6
   5  -1   0 5977.13 1262.95  12
   5   1   0 5256.92 1152.00  12
   5   1   0 6404.47 1247.16  11
  -5   1   0 3212.45 1147.80  10
  -5  -1   0 4766.70 1314.38  10
   5  -1   0 4634.50 633.155   2
  -5  -1   0 6051.71 949.789   5
   5   1   0 4608.59 851.893   5
  -5   1   0 5613.05 733.407   3
   5   1   0 6866.51 1059.97   4
   5  -1   0 4768.95 567.269  15
  -5   1   0 5523.57 1056.15   1
   5   1   0 5004.52 904.508   2
   5  -1   0 5388.53 607.291   5
  -5   1   1 183062. 11578.1   1
   5  -1   1 194832. 11114.3  15
  -5   1   1 130311. 11108.8  15
  -5   1   1 144086. 11766.1  10
   5   1   1 145047. 11671.8  11
  -5  -1   1 152600. 11884.2  10
   5   1   1 153311. 11353.3   8
  -5  -1   1 151399. 11809.3   8
   5  -1   1 155866. 10932.2   2
   5   1   1 177195. 11304.7   2
  -5   1   1 165897. 11348.2   2
  -5   1   1 118652. 11346.3  13
   5  -1   1 156421. 11706.7  12
   5  -1   1 204856. 11519.8  13
   5   1   1 156150. 11694.0  12
   5  -1   1 172660. 10956.8   4
   5   1   1 149025. 11271.0   5
  -5  -1   1 174859. 11292.4   5
   5  -1   1 160177. 11083.3   5
  -5  -1   2 17766.7 1430.62  15
  -5  -1   2 18979.6 2144.28   4
  -5   1   2 17657.5 1626.73  15
  -5  -1   2 15072.4 1563.86  15
   5  -1   2 21400.0 1747.15  15
   5   1   2 17253.5 1431.93  15
  -5   1   2 14714.8 2114.86  10
   5   1   2 16856.5 2064.06  11
  -5  -1   2 14499.1 2122.65  10
   5   1   2 17727.4 1792.25   8
  -5  -1   2 19193.6 2271.64   8
  -5  -1   2 24478.3 2442.70   2
  -5   1   2 17229.0 1850.69   2
   5  -1   2 17874.1 1317.95   2
   5  -1   2 20801.7 2012.63  13
   5  -1   2 18607.5 2042.68  12
   5   1   2 16955.0 2052.59  12
  -5   1   2 17533.6 1841.93  13
   5   1   2 15999.5 1423.67  14
  -5   1   2 18578.6 1790.43   4
  -5  -1   2 20387.4 1735.53   5
   5   1   2 17820.8 1786.29   5
   5  -1   2 18546.9 1632.63   5
  -5   1   2 19076.8 1335.38   5
  -5  -1   3 74749.1 5309.69  15
  -5  -1   3 89809.8 6078.59   4
   5  -1   3 74502.5 5024.80   2
   5  -1   3 72184.7 5197.38   3
   5  -1   3 66116.3 5640.36  12
   5   1   3 82489.6 5940.29  12
   5   1   3 67977.8 5260.48  14
  -5  -1   3 72253.8 5236.12  14
  -5   1   3 72219.2 5402.67  15
   5   1   3 70485.2 5255.15  15
   5   1   3 75094.6 5876.51  11
  -5   1   3 69307.7 5952.30  10
  -5  -1   3 67552.0 6026.44  10
  -5  -1   3 73124.2 6040.54   8
   5   1   3 80961.6 5599.36   8
  -5   1   3 81827.5 5755.74   2
   5  -1   3 72546.8 5018.72   2
  -5  -1   3 83472.8 6093.71   2
  -5   1   3 75696.5 5520.08   4
  -5   1   3 76506.1 5110.34   5
   5  -1   3 72141.8 5441.82   5
  -5  -1   3 79614.6 5438.07   5
   5   1   3 70767.3 5588.21   5
  -5   1   4 14593.2 1626.08  14
  -5  -1   4 14434.0 1484.56  15
   5  -1   4 14851.3 1300.75   3
   5  -1   4 13944.1 1111.63   2
   5   1   4 13359.6 1424.00  14
  -5  -1   4 12970.7 1354.67  14
   5  -1   4 13750.1 1617.90  12
  -5   1   4 13420.9 1519.80  15
   5   1   4 11433.6 1340.21  15
   5   1   4 17809.6 1945.13  12
  -5   1   4 13501.0 1949.12  10
   5  -1   4 14709.8 1821.79  11
  -5  -1   4 14237.9 2110.25  10
  -5   1   4 12750.3 2154.74   8
  -5  -1   4 12387.5 1997.73   8
  -5  -1   4 16977.5 2111.37   2
  -5   1   4 16732.3 1909.68   2
  -5  -1   4 19713.6 2130.14   4
  -5   1   4 13961.8 1657.28   4
   5  -1   4 15100.4 1584.72   5
   5   1   4 15946.8 1740.41   5
  -5   1   4 15279.4 1239.01   5
  -5  -1   4 15408.2 1503.05   5
  -5  -1   5 114056. 8462.25  14
   5  -1   5 120119. 8596.32  12
   5   1   5 149927. 9099.41  12
   5  -1   5 108797. 8725.90  11
  -5   1   5 109492. 8875.83  10
  -5  -1   5 106482. 9036.57  10
  -5   1   5 121345. 9500.07   8
  -5  -1   5 139374. 9267.62   2
   5  -1   5 118740. 8168.97   2
  -5   1   5 125909. 8997.10   2
  -5  -1   5 119063. 8607.50  15
   5  -1   5 111186. 8296.22   3
  -5   1   5 122800. 8779.14   4
  -5  -1   5 138380. 9141.73   4
  -5   1   5 118696. 8282.07   5
   5   1   5 123596. 8807.71   5
   5  -1   5 117321. 8653.44   5
  -5   1   6 3822.35 1197.84  10
  -5  -1   6 4475.71 1429.10  10
  -5   1   6 5160.81 1777.47   8
  -5   1   6 6762.20 1514.73   2
   5  -1   6 4461.79 683.549   2
  -5   1   6 6326.28 1370.66   4
  -5  -1   6 5719.89 1552.40   4
   5  -1   6 4179.62 1082.09  11
   5   1   6 5859.04 1256.52  12
   5  -1   6 3995.11 923.285  12
  -5  -1   6 5624.61 1657.99   2
  -5   1   6 5601.96 832.852   5
   5   1   6 4663.60 1225.55   5
   5  -1   6 4253.11 1156.97   5
  -5  -1   7 56174.2 5553.47  10
  -5   1   7 72320.7 6364.69   8
  -5  -1   7 81960.5 6186.46   2
   5  -1   7 69072.1 5002.35   2
  -5   1   7 76170.5 5999.95   2
   5   1   7 78322.9 5507.29  12
  -5  -1   7 79216.5 5960.06   4
   5  -1   7 68002.3 5517.72   5
   5   1   7 57286.5 5474.91   5
   5  -1   7 66429.4 5326.79  11
   5   1   7 71257.4 5389.45   2
   5   1   8 8577.08 1430.95   2
  -5   1   8 7527.48 1921.27   2
   5   1   8 8056.44 1342.06  12
  -5  -1   8 8680.14 1930.52   4
  -5   1   8 9318.68 2208.76   8
  -5  -1   8 6666.73 1497.28  10
   5   1   8 8263.41 1631.98   5
   5  -1   8 6944.54 1506.71   5
  -5   1   8 5931.07 1411.33   5
  -5   1   9 52091.1 4575.09   2
   5   1   9 40003.0 3639.73   2
  -5   1   9 46421.0 4793.63   8
   5  -1   9 40453.3 3880.03   5
   5   1   9 34406.1 3848.07   5
  -5   1   9 38514.7 3791.58   5
  -5  -1   9 47395.4 4349.11   4
  -5   1  10 415.123 1949.86   8
  -5  -1  10 164.611 1839.72   2
  -5   1  10 1304.24 1946.54   2
  -5   1  10-692.461 1677.02   4
  -5  -1  10 1015.59 1724.00   4
   5   1  10-740.865 1402.33   5
   5  -1  10-591.571 1315.10   5
  -5   1  10 877.849 1412.24   5
  -5   1  11 40532.5 4966.58   8
  -5   1  11 39556.7 4391.47   4
   5  -2 -11 29015.8 3793.88   6
  -5  -2 -10 535.738 2845.17   6
   5  -2 -10 1185.74 1822.07   6
  -5   2 -10 1122.44 2221.59   6
   5   2 -10 2523.65 1983.84   6
   5   2 -10 1123.43 1514.58   7
  -5   2 -10 2645.56 3159.25   7
   5  -2  -9 45879.2 4444.03  11
   5   2  -9 56904.6 4731.08  12
  -5   2  -9 46637.4 5330.04   6
  -5  -2  -9 61659.3 6227.35   6
  -5   2  -9 52640.4 6266.86   7
   5  -2  -9 46714.7 4697.02   6
   5   2  -9 43180.2 4861.39   6
   5  -2  -8 131.028 1259.91  14
  -5   2  -8 988.517 2249.51   7
  -5  -2  -8-711.513 2312.62   6
  -5   2  -8 2310.53 2007.25   6
   5  -2  -8 1044.13 1345.90   6
   5   2  -8 1097.89 1173.12  12
  -5  -2  -8 1343.83 1438.46  10
   5  -2  -8 121.544 1202.68  11
  -5  -2  -7 66390.8 5974.93  10
   5   2  -7 73107.0 5990.01  12
  -5   2  -7 68577.1 6510.83   6
  -5  -2  -7 80152.1 7188.75   6
   5  -2  -7 70140.9 5898.85  14
  -5   2  -7 69064.5 6924.17   7
  -5   2  -6 8043.50 2347.66   7
   5   2  -6 8652.36 1699.80  12
  -5   2  -6 13930.5 2507.67   6
  -5  -2  -6 8722.93 2546.45   6
  -5  -2  -6 9311.05 1862.42  10
   5  -2  -6 8274.60 1632.97  14
   5  -2  -5 151577. 11866.5  14
  -5  -2  -5 144646. 12117.8  10
   5  -2  -5 171417. 11518.4   7
  -5   2  -5 152254. 12868.1   7
  -5   2  -5 204164. 12045.0   1
  -5  -2  -5 153218. 13130.7   6
  -5   2  -5 154879. 12599.6   6
   5   2  -5 163802. 12164.7  12
   5  -2  -4 8040.81 1329.14  14
  -5  -2  -4 9277.46 1692.64  10
   5  -2  -4 8165.86 1120.05   7
  -5   2  -4 10776.0 1486.69   1
   5   2  -4 8668.81 1581.95  12
   5  -2  -4 9262.49 1339.11  15
  -5  -2  -4 3841.15 2212.97   6
  -5   2  -4 7280.49 2028.31   6
  -5   2  -3 74739.8 5272.84   1
  -5   2  -3 68448.2 5508.27  10
  -5  -2  -3 64856.1 5550.30  10
  -5   2  -3 61118.0 5975.02   7
   5  -2  -3 67945.3 4956.90   7
   5  -2  -3 64478.4 4968.22  15
  -5  -2  -3 59917.0 6364.12   6
  -5   2  -3 60219.9 6073.06   6
   5  -2  -3 59633.2 5055.91  14
   5   2  -3 63944.9 5444.47  12
   5   2  -2 19749.1 2089.58   5
  -5   2  -2 14902.1 2842.01   6
  -5   2  -2 24042.8 2605.93  10
  -5   2  -2 22327.3 2731.35   9
  -5  -2  -2 18013.0 2406.61  10
   5  -2  -2 22815.6 2042.44   7
  -5  -2  -2 13951.8 1966.70   9
  -5   2  -2 24198.9 3071.75   7
   5   2  -2 19912.9 2378.99  12
   5  -2  -2 25858.3 2267.05   6
  -5  -2  -2 26347.7 2629.52   3
   5  -2  -2 18766.9 1878.85  15
  -5   2  -2 26563.5 2339.97   1
   5  -2  -2 23138.8 2178.11  14
  -5  -2  -1 126215. 8560.29   3
   5   2  -1 92514.5 7907.01   5
  -5   2  -1 110490. 8714.70   9
  -5   2  -1 99718.8 8722.18   7
   5  -2  -1 110924. 7956.71   7
   5  -2  -1 104873. 7764.78  15
   5  -2  -1 125435. 8181.60   6
   5  -2  -1 104536. 8004.39  14
  -5  -2  -1 115971. 7619.31  15
   5   2   0 37516.7 3476.91  12
   5  -2   0 40460.4 3149.91   6
  -5  -2   0 32549.8 3467.37  10
  -5   2   0 30504.3 3614.76   7
  -5  -2   0 35088.6 3297.28   8
  -5   2   0 35745.4 2756.13   2
  -5  -2   0 34871.0 2635.86  15
   5  -2   0 40767.2 2928.51  15
  -5   2   0 35116.3 3474.69  10
  -5   2   0 41400.2 3256.54   1
   5  -2   0 35482.8 2487.20   5
   5   2   0 34035.3 3055.62   5
   5   2   1 108039. 7956.68  12
  -5   2   1 73542.0 7644.50  13
   5  -2   1 134975. 7879.62  13
   5  -2   1 109392. 7525.34   6
   5  -2   1 126877. 7494.43  15
  -5  -2   1 98128.6 7156.92  15
   5   2   1 123340. 7272.12  15
  -5   2   1 86475.4 7495.17  15
  -5   2   1 101540. 7963.38  10
  -5  -2   1 91162.1 7933.15  10
  -5  -2   1 86806.7 7646.52   8
  -5   2   1 121833. 7756.03   1
  -5   2   1 102822. 7312.89   2
   5  -2   1 98607.2 7086.47   5
   5   2   1 84960.9 7417.32   5
  -5   2   2 19787.2 1944.36   1
   5   2   2 14326.2 1289.28  14
   5  -2   2 14907.2 1899.09  12
   5  -2   2 21460.7 2131.64  13
  -5   2   2 13580.9 1863.29  13
  -5   2   2 16483.9 1757.02  15
   5   2   2 15121.0 1444.73  15
  -5  -2   2 13385.3 1599.77  15
   5  -2   2 19790.7 1821.48  15
   5   2   2 16311.3 2034.11  12
  -5   2   2 15954.1 2113.08  10
  -5  -2   2 13813.1 2083.12  10
  -5  -2   2 11821.8 1828.32   8
  -5   2   2 16431.0 1456.92   4
   5   2   2 15131.7 1773.76   5
   5  -2   2 16788.3 1446.25   5
  -5   2   2 15822.7 1648.03   2
   5   2   3 58158.2 4654.32  14
  -5  -2   3 60751.8 4572.17  14
  -5  -2   3 77254.3 5632.84   4
   5  -2   3 67138.5 5171.32  12
  -5  -2   3 61313.8 5109.07  15
  -5   2   3 65009.5 4993.84  15
   5  -2   3 83518.5 5294.49  15
   5   2   3 62687.3 4754.37  15
   5   2   3 77045.9 5588.11  12
  -5   2   3 62605.8 5379.80  10
  -5  -2   3 63095.8 5506.07  10
  -5   2   3 83576.1 5278.38   1
  -5   2   3 66777.0 5060.98   2
  -5   2   3 62495.9 4801.49   4
   5  -2   3 63519.1 4791.93   5
   5   2   3 62932.2 5086.51   5
   5   2   4 6639.48 1290.90   5
   5  -2   4 5821.64 989.630   5
  -5  -2   4 5988.11 854.627  14
   5   2   4 6683.48 945.320  14
   5  -2   4 6690.75 698.078   3
  -5  -2   4 7402.20 1679.85   4
   5   2   4 6091.80 971.305  15
   5  -2   4 9777.92 1430.13  15
   5  -2   4 6811.04 1134.01  12
   5   2   4 10108.1 1634.26  12
  -5  -2   4 7099.61 1517.89  10
   5   2   4 6099.19 857.296   8
  -5  -2   4 7850.76 1772.39   2
  -5   2   4 7242.43 1218.20   1
  -5   2   4 6354.93 529.393   5
  -5   2   4 5852.13 545.627   5
  -5   2   4 6186.63 1258.68   2
   5  -2   5 112659. 9183.11  12
   5   2   5 163982. 10015.8  12
  -5   2   5 118090. 8943.51   5
   5   2   5 125226. 9555.34   5
  -5  -2   5 124088. 9882.12  10
  -5   2   5 153830. 10673.7   8
   5   2   5 138087. 9104.99   8
  -5   2   5 160798. 9587.69   1
  -5  -2   5 167767. 10376.0   4
   5  -2   5 127065. 9353.30   5
  -5   2   5 125239. 8887.35   5
  -5   2   5 142812. 9760.05   2
  -5  -2   5 145639. 10155.2   2
  -5  -2   5 121397. 9148.26  14
  -5   2   6 6909.84 1959.29   8
  -5   2   6 5518.42 1554.96   2
  -5  -2   6 9743.17 1910.18   4
   5  -2   6 7023.98 944.613  12
   5   2   6 9091.94 1601.86  12
  -5  -2   6 6661.12 1606.92  10
   5   2   6 5045.92 1334.54   5
  -5   2   6 5460.90 928.532   5
   5  -2   6 7194.44 1316.89   5
  -5  -2   7 45602.1 4655.22  10
  -5   2   7 64358.3 5587.78   8
  -5   2   7 63013.9 5045.65   2
   5   2   7 60268.7 4653.64  12
   5  -2   7 46754.4 4262.46  11
  -5   2   7 51809.8 4155.09   5
   5   2   7 48595.5 4560.66   5
   5  -2   7 52058.5 4457.44   5
  -5  -2   7 66826.1 5200.81   4
  -5   2   8 2093.79 1748.34   8
   5   2   8 2162.03 1192.69   2
  -5   2   8 1496.72 1626.70   2
  -5  -2   8 1523.77 1795.07   2
   5   2   8 620.050 1095.43  12
  -5  -2   8 1444.48 1402.88  10
   5   2   8 1655.18 1242.69   5
  -5   2   8 1176.76 984.729   5
   5  -2   8 480.996 1140.62   5
  -5  -2   8 553.117 1547.66   4
  -5   2   9 68958.1 6152.35   8
  -5  -2   9 63784.4 5539.40   4
   5  -2   9 52496.0 4914.88   5
  -5   2   9 62677.4 5588.43   2
   5   2   9 56415.5 4931.19   2
   5   2   9 50494.8 5003.02   5
  -5   2   9 51856.2 4677.88   5
   5   2  10 2641.81 1467.62   2
  -5   2  10 496.837 1981.46   2
  -5  -2  10 2673.02 2092.81   4
  -5  -2  10 1546.23 2005.90   2
   5   2  10 2039.36 1498.00   5
   5  -2  10 1859.62 1413.15   5
  -5   2  10 1501.04 2109.20   8
  -5   2  11 34358.8 4604.41   8
  -5   3 -10 10907.3 3767.49   7
   5   3 -10 12116.2 2481.34   7
  -5   3 -10 11258.3 3018.03   6
   5  -3 -10 10076.4 2193.70   6
  -5  -3 -10 8566.38 3402.60   6
  -5   3  -9 33983.4 5091.35   7
   5  -3  -9 41156.4 4298.70  14
  -5   3  -9 34303.4 4551.71   6
   5  -3  -9 31214.5 3723.53   6
  -5  -3  -9 45221.7 5544.06   6
   5   3  -9 46628.5 4035.50  12
   5  -3  -8 4986.04 1847.52  14
  -5   3  -8 3740.43 1978.13   6
   5  -3  -8 5893.10 1590.58   6
  -5  -3  -8 8603.95 3131.24   6
   5   3  -8 4597.78 1529.73  12
  -5  -3  -8 5705.10 1761.08  10
  -5   3  -8 2962.93 2514.32   7
  -5  -3  -7 47464.9 4786.25  10
  -5   3  -7 45828.2 5532.04   7
   5   3  -7 55064.5 4782.56  12
  -5   3  -7 52544.0 5307.73   6
  -5  -3  -7 52599.4 5959.95   6
   5  -3  -7 46671.7 4397.86   6
   5  -3  -7 54945.3 4908.78  14
  -5   3  -7 60309.2 4618.62   1
   5   3  -6 8196.27 1698.16  12
  -5  -3  -6 6891.06 1754.41  10
   5  -3  -6 7457.09 1690.56  14
  -5   3  -6 8825.60 1548.51   1
   5  -3  -6 8234.75 1718.44  15
  -5   3  -6 4992.02 2046.44   6
   5  -3  -6 6242.23 1324.24   6
  -5  -3  -6 7869.17 2671.56   6
  -5   3  -6 7810.49 2491.14   7
   5  -3  -5 68928.8 5953.13  14
  -5  -3  -5 62916.5 7061.39   6
  -5   3  -5 71244.9 6514.50   6
  -5  -3  -5 63278.6 6074.58  10
   5  -3  -5 70687.6 5900.89  15
   5   3  -5 79035.4 6165.82  12
  -5   3  -5 87744.4 5956.00   1
   5  -3  -4 32010.4 2810.58   7
  -5  -3  -4 29511.7 3561.81  10
  -5   3  -4 40425.3 4323.57   7
   5   3  -4 41543.5 3782.62  12
  -5  -3  -4 35768.7 4766.31   6
  -5   3  -4 41151.2 4221.34   6
  -5   3  -4 47919.0 3566.08   1
   5  -3  -4 36958.8 3417.63  15
  -5  -3  -4 43846.5 3421.77  15
   5  -3  -4 37420.2 3548.97  14
   5  -3  -3 66362.1 5589.13  14
  -5  -3  -3 65865.6 6826.55   6
  -5   3  -3 69866.6 6427.81   6
  -5   3  -3 85317.8 5705.41   1
  -5   3  -3 69204.3 6329.52   7
   5  -3  -3 63925.0 5037.35   7
   5   3  -3 59546.2 5482.07   5
   5   3  -3 74800.1 5915.55  12
   5  -3  -3 74057.5 5486.61  15
  -5  -3  -3 73937.5 5397.98  15
  -5  -3  -2 8988.62 1863.94   3
  -5   3  -2 8997.57 1387.10   1
   5   3  -2 6505.65 1455.70  12
  -5  -3  -2 6605.78 1057.83  15
   5  -3  -2 5931.04 1174.68  15
  -5  -3  -2 4050.41 898.184   9
   5   3  -2 6736.68 1321.57   5
  -5   3  -2 7447.10 2051.42   6
   5  -3  -2 6310.87 1086.69   6
   5  -3  -2 5295.41 1321.74  14
  -5   3  -2 7944.74 2046.30   7
   5  -3  -2 6978.09 999.343   7
   5  -3  -1 115333. 7242.71   6
  -5  -3  -1 115680. 8107.28   3
   5  -3  -1 103878. 7303.28  15
  -5  -3  -1 95476.9 7063.78  15
  -5   3  -1 91057.3 8049.05   7
   5  -3  -1 106643. 7582.35  14
   5  -3  -1 85137.6 7044.16   7
   5   3  -1 87702.4 7341.25   5
   5  -3   0 25020.2 2226.42   6
  -5  -3   0 28465.6 3052.24   3
   5   3   0 26934.0 2872.22  12
   5   3   0 22898.3 2476.82   5
  -5   3   0 36649.2 3495.72   9
  -5  -3   0 21433.6 2375.87   8
  -5   3   0 20007.3 2876.08   7
  -5   3   0 23991.5 1990.53   2
  -5   3   0 28852.4 2638.96   1
  -5   3   0 22053.7 2720.82  15
   5  -3   0 30164.5 2484.24  15
  -5  -3   0 25452.1 2226.03  15
   5  -3   1 87382.8 6862.24   6
   5  -3   1 125150. 7654.73  13
   5   3   1 110472. 7734.85  12
   5  -3   1 88892.1 6592.75   5
  -5   3   1 109201. 7339.11   1
   5   3   1 84681.7 7123.49   5
  -5   3   1 81675.3 7557.22   7
  -5  -3   1 80589.7 7101.06   8
  -5   3   1 109300. 8107.90   9
   5  -3   1 94819.0 6609.09   5
  -5   3   1 90117.2 6808.23   2
   5  -3   1 125364. 7342.69  15
  -5  -3   1 100479. 7005.98  15
   5   3   1 117624. 7134.51  15
  -5   3   1 82858.3 7329.74  15
   5  -3   2 2024.70 1075.96  13
   5   3   2 1772.47 559.779  13
   5  -3   2 2094.27 556.463   5
   5   3   2 1482.01 862.483   5
   5  -3   2 1907.38 744.434   6
   5   3   2 3709.62 1336.41  12
  -5   3   2 2353.42 1017.89   1
  -5   3   2 2225.11 1356.17   9
  -5  -3   2 1720.73 372.456  14
  -5   3   2 2003.79 543.872   4
  -5   3   2 1028.93 1064.63  15
   5   3   2 1869.96 766.191  15
   5  -3   2 3043.87 1049.31  15
  -5  -3   2 1808.12 970.316  15
  -5   3   2 2529.28 830.503   2
   5   3   3 57670.8 4952.86   5
   5   3   3 60300.8 4554.59  14
  -5   3   3 62660.3 4881.17   2
  -5   3   3 75658.3 5122.64   1
  -5  -3   3 55990.0 4668.80  13
   5  -3   3 77268.0 5533.90  13
   5   3   3 61627.5 4726.97  15
  -5  -3   3 57034.6 5050.62  15
   5  -3   3 77180.8 5263.72  15
  -5  -3   3 54037.3 4392.78  14
   5   3   3 87081.4 5762.86  12
  -5  -3   4 31569.6 2874.58  14
  -5  -3   4 45621.5 4112.65   4
   5  -3   4 32574.7 2629.66   3
   5  -3   4 39550.0 3287.75  12
  -5  -3   4 34443.7 3631.89  15
   5  -3   4 48745.1 3768.83  15
   5   3   4 50388.8 4024.89  12
   5   3   4 35422.0 3383.19   5
  -5  -3   4 31905.9 3669.68  10
  -5   3   4 38049.5 3430.77   2
  -5   3   4 49818.0 3546.94   1
   5  -3   4 46165.7 2749.85   4
   5   3   4 33579.1 2990.02  14
  -5  -3   5 68936.5 5667.45  14
   5  -3   5 74765.6 5764.45  12
   5   3   5 105834. 6761.19  12
  -5   3   5 75934.9 5315.90   5
   5   3   5 79225.5 6195.88   5
  -5  -3   5 65418.3 6351.56  10
  -5   3   5 81535.1 6268.32   2
  -5  -3   5 76013.8 6482.59  15
   5  -3   5 105647. 6637.60  15
  -5   3   5 71101.5 5296.12   5
  -5   3   5 106603. 6287.15   1
   5  -3   5 82306.7 5494.49   4
  -5  -3   5 105326. 6983.10   4
  -5  -3   6 2754.49 1428.65  10
  -5   3   6 2250.33 622.112   5
   5   3   6 2064.61 1296.76   5
   5  -3   6 4562.86 1388.45  15
   5  -3   6 2786.27 711.311   4
  -5  -3   6 4952.62 1943.51   4
   5   3   6 2384.53 1247.06  12
  -5   3   6 2930.48 1110.44   1
  -5   3   6 2376.68 1350.33   2
   5  -3   7 60853.9 4730.26   4
  -5  -3   7 80607.3 6262.62   4
   5  -3   7 57823.7 5070.09   5
  -5   3   7 58098.1 5485.10   2
  -5  -3   7 82347.2 6296.09   2
   5   3   7 75469.6 5586.60  12
  -5  -3   7 54128.8 5457.01  10
  -5   3   7 58401.0 4666.51   5
   5   3   7 55351.5 5264.37   5
  -5   3   7 78642.3 5215.18   1
  -5   3   8 7964.67 2131.74   2
   5   3   8 7555.93 1780.62   5
   5  -3   8 7842.74 1654.47   5
  -5   3   8 9275.63 2668.13   8
   5   3   8 10751.8 1898.59  12
  -5  -3   8 13261.5 2607.16   2
  -5  -3   8 10330.6 2470.09   4
  -5   3   9 54384.5 5772.75   8
   5   3   9 44030.8 4683.70   5
   5   3   9 49694.9 4768.43   2
  -5   3   9 52352.1 5171.49   2
  -5  -3   9 65051.4 5659.89   2
  -5  -3   9 66453.8 5644.99   4
   5  -3   9 50155.9 4634.18   5
   5   3  10 8411.88 2155.63   5
   5  -3  10 10170.1 1992.85   5
  -5  -3  10 12008.3 2883.51   2
  -5  -3  10 16363.7 3068.81   4
  -5   3  10 10625.2 2921.01   8
  -5   3  10 10797.3 2717.10   2
   5   3  10 8949.57 2094.08   2
   5   3  11 32659.4 3648.63   2
   5   4 -10 4076.27 2128.07   7
  -5   4 -10 5441.97 2528.55   6
  -5  -4 -10 3751.59 3410.83   6
  -5   4  -9 34200.3 5077.29   7
   5  -4  -9 34640.9 4138.10  14
   5   4  -9 30357.0 3952.18   6
  -5  -4  -9 32994.2 5145.72   6
  -5   4  -9 35117.9 4405.11   6
  -5  -4  -8 6237.12 2015.73  10
  -5   4  -8 9455.01 1902.95   1
  -5   4  -8 6552.25 2358.96   6
  -5  -4  -8 6298.61 3201.76   6
   5  -4  -8 6623.63 2098.82  14
   5   4  -8 7505.65 1783.33  12
  -5   4  -8 6809.50 3007.31   7
  -5  -4  -7 27445.7 3480.66  10
  -5   4  -7 28519.3 4330.45   7
   5  -4  -7 32055.3 3647.06  15
  -5   4  -7 31715.4 3971.04   6
   5  -4  -7 26914.1 2931.15   6
  -5   4  -7 41446.3 3458.14   1
   5   4  -7 36040.5 3531.21  12
   5  -4  -7 30617.0 3645.73  14
  -5  -4  -7 29621.2 4739.85   6
   5  -4  -6 12364.5 2305.30  14
   5  -4  -6 18208.1 2491.77  15
  -5   4  -6 15418.8 2806.38   6
   5  -4  -6 12093.0 1761.57   6
  -5  -4  -6 13907.3 3496.72   6
  -5   4  -6 18525.6 2223.02   1
   5   4  -6 18110.8 2376.51  12
  -5  -4  -6 14909.7 2504.40  10
  -5   4  -5 69444.8 7058.32   7
   5  -4  -5 74834.8 6549.12  14
  -5  -4  -5 75373.2 7744.84   6
  -5   4  -5 85421.7 7023.48   6
   5   4  -5 93072.0 6750.62  12
  -5   4  -5 91592.1 6461.09   1
   5  -4  -5 74670.4 6491.03  15
  -5  -4  -5 85409.2 6511.98  15
   5  -4  -5 69645.0 5819.32   6
  -5   4  -4 24492.4 3678.87   7
   5  -4  -4 28530.8 3263.96  14
  -5  -4  -4 31095.0 2782.82  14
  -5  -4  -4 27321.5 4230.84   6
  -5   4  -4 37954.2 4000.41   6
   5   4  -4 37863.3 3551.93  12
  -5   4  -4 36590.7 3212.80   1
   5  -4  -4 26391.4 3115.53  15
  -5  -4  -4 31846.6 3159.72  15
  -5  -4  -3 68963.4 5288.86  15
  -5   4  -3 75740.0 6331.27   6
   5  -4  -3 68029.5 5358.77  15
  -5   4  -3 61616.4 5975.73   7
  -5   4  -3 69079.2 5370.58   1
   5   4  -3 75087.8 5766.67  12
   5   4  -3 51352.3 5280.59   5
   5  -4  -3 62865.3 5522.76  14
  -5  -4  -3 60725.1 4852.52  14
   5  -4  -2 2223.35 701.375   6
  -5   4  -2 2745.19 1699.23   6
  -5   4  -2 3919.26 1223.14   1
  -5  -4  -2 3299.87 1683.96   3
   5   4  -2 1674.54 1281.27  12
   5  -4  -2 920.823 1207.78  14
  -5  -4  -2 2213.75 661.844  14
  -5  -4  -2 1488.15 498.619   9
   5   4  -2 2639.34 1225.85   5
  -5  -4  -2 1869.93 979.440  15
   5  -4  -2 2554.50 1093.14  15
   5  -4  -2 2266.91 690.954   7
  -5   4  -2 3839.67 1714.29   7
   5   4  -1 72209.7 6063.14   5
  -5  -4  -1 81404.9 5877.89  15
   5  -4  -1 91023.1 6176.68  15
  -5   4  -1 73816.7 6605.62   7
  -5  -4  -1 64915.8 5624.80   8
   5  -4  -1 89144.8 6420.48  14
  -5  -4  -1 73538.5 5410.30  14
   5   4  -1 98771.9 6726.93  12
  -5  -4  -1 99447.7 7011.60   3
   5  -4  -1 81283.3 5479.61   6
  -5   4  -1 70343.2 5210.05   2
   5  -4   0 35211.3 3015.69   6
  -5  -4   0 42199.6 4209.05   3
   5  -4   0 44739.9 2844.29   5
   5   4   0 36705.1 3620.75   5
  -5   4   0 54254.4 4628.03   9
  -5   4   0 33106.0 4001.28   7
  -5  -4   0 32482.5 3271.98   8
  -5   4   0 35402.8 3002.54   2
  -5  -4   0 38850.3 2965.73  14
  -5   4   0 41667.5 3684.39   1
  -5  -4   0 43587.2 3533.71  15
   5  -4   0 47936.3 3745.52  15
   5  -4   1 68094.9 5226.13   6
   5  -4   1 93933.2 6297.37  13
  -5   4   1 79275.6 5877.18   1
   5   4   1 87728.2 6437.74  12
   5  -4   1 69232.3 5094.17   5
   5   4   1 59332.9 5669.93   5
  -5   4   1 93531.9 6804.66   9
  -5   4   1 61492.7 6066.74   7
  -5  -4   1 69101.7 5140.48  14
   5  -4   1 87151.6 5935.25  15
   5   4   1 91146.1 5909.88  15
  -5  -4   1 69248.8 5664.67  15
  -5   4   1 65727.1 5294.43   2
   5   4   2 5183.70 1022.38  13
   5  -4   2 6654.20 1598.09  13
  -5   4   2 5141.38 1565.76   7
   5  -4   2 4964.91 906.536   6
   5   4   2 6868.92 1698.09  12
  -5   4   2 7671.62 1454.13   1
  -5   4   2 6919.77 1965.72   9
  -5   4   2 5582.07 1088.69   2
   5  -4   2 8259.00 1601.83  15
  -5  -4   2 6417.35 1439.59  15
  -5   4   2 5425.65 831.569   3
   5  -4   2 5137.54 798.543   5
   5   4   2 4948.82 1333.16   5
   5   4   3 57888.1 5468.93   5
  -5   4   3 82943.4 6519.99   9
  -5   4   3 62358.0 5337.09   2
  -5   4   3 61005.8 5034.65   3
  -5   4   3 77855.4 5658.26   1
   5   4   3 82892.3 6212.26  12
   5  -4   3 91328.8 6015.05  15
  -5  -4   3 67304.0 5776.75  15
   5  -4   3 86481.0 6214.24  13
  -5  -4   3 62166.1 5187.41  13
  -5   4   4 40377.2 3939.59   2
  -5  -4   4 38523.9 3854.83  13
   5  -4   4 55942.9 4663.87  13
  -5   4   4 53521.8 4140.72   1
   5   4   4 57610.1 4707.86  12
  -5  -4   4 42466.6 4316.13  15
   5  -4   4 55292.9 4422.29  15
   5   4   4 35388.4 3904.10   5
  -5   4   5 78164.2 6728.08   2
   5  -4   5 90419.0 7262.46  13
   5  -4   5 80352.3 6354.52  12
  -5   4   5 103063. 6843.12   1
   5   4   5 71779.4 6674.72   5
   5   4   5 95946.4 7233.64  12
  -5  -4   5 79773.8 7171.26  15
   5  -4   5 96842.8 7146.76  15
  -5  -4   6 16888.0 2823.99  15
  -5   4   6 17181.8 2452.91   2
   5   4   6 17831.7 2628.09  12
  -5   4   6 22879.6 2337.21   1
   5   4   6 14974.0 2215.78   5
   5  -4   6 24735.8 2823.99  15
  -5  -4   6 10871.9 2305.94  10
  -5   4   7 33795.7 3711.40   2
   5   4   7 43561.7 3942.44  12
   5   4   7 28382.4 3345.56   5
  -5  -4   7 27924.4 3938.69  15
   5  -4   7 35898.3 3755.83  15
  -5  -4   7 25211.0 3523.08  10
  -5   4   7 43677.4 3423.36   1
   5   4   8 5592.70 1759.44   5
   5   4   8 6409.53 1917.06  12
  -5   4   8 6717.17 2153.91   2
  -5  -4   8 9250.61 2494.56  15
   5  -4   8 8958.64 2140.36  15
   5   4   9 24408.2 3374.67   5
   5  -4   9 26738.4 3155.83   5
  -5   4   9 35050.0 4006.56   2
   5   4   9 43329.0 3809.74  12
   5  -4   9 38649.8 3970.19  15
   5   4  10 6063.21 2047.08   2
   5  -4  10 2581.66 1581.02   5
   5  -4  10 6125.59 2125.12  15
  -5   5  -9 28492.2 4050.31   6
  -5  -5  -9 28586.2 5191.01   6
  -5  -5  -8 8999.28 2277.77  10
  -5   5  -8 8439.16 2676.79   6
  -5  -5  -8 9424.67 3603.60   6
   5  -5  -8 7828.67 2420.04  14
   5  -5  -8 8385.43 2467.66  15
  -5   5  -8 11819.5 2116.40   1
   5  -5  -7 30590.2 4289.40  14
  -5   5  -7 38800.3 4505.94   6
  -5  -5  -7 40147.5 5487.96   6
  -5   5  -7 42340.6 4022.50   1
   5  -5  -7 36521.2 4414.04  15
  -5   5  -6 15456.9 2199.58   1
  -5   5  -6 13074.5 2675.30   6
  -5  -5  -6 11144.3 3453.08   6
   5  -5  -6 9983.52 2427.02  14
   5  -5  -6 14107.3 2527.87  15
  -5  -5  -6 15654.2 2546.22  15
  -5   5  -6 11299.5 3135.71   7
   5   5  -6 16390.7 2511.31  12
  -5   5  -5 50335.2 5851.32   7
  -5   5  -5 64901.1 5801.17   6
  -5  -5  -5 52062.9 4786.40  14
   5  -5  -5 46737.7 5245.83  14
  -5   5  -5 63005.8 5174.03   1
   5   5  -5 66445.3 5489.48  12
   5  -5  -5 64974.5 5502.34  15
  -5  -5  -5 65871.2 5436.27  15
  -5   5  -4 20823.5 3468.09   7
  -5  -5  -4 23098.7 2500.76  14
   5  -5  -4 20656.2 3040.35  14
  -5   5  -4 34785.5 3806.95   6
  -5   5  -4 29668.0 2979.81   1
   5   5  -4 34770.2 3448.54  12
   5  -5  -4 25467.8 3091.82  15
  -5  -5  -4 25350.2 2946.31  15
  -5  -5  -3 59494.4 5027.88  15
  -5   5  -3 79182.5 6008.41   6
   5  -5  -3 54483.6 5057.44  15
  -5   5  -3 48885.2 5537.51   7
   5   5  -3 52846.3 5148.74   5
  -5   5  -3 65657.3 5138.08   1
   5   5  -3 70645.0 5583.58  12
  -5  -5  -3 53182.8 4506.49  14
   5  -5  -3 49561.7 5208.73  14
  -5   5  -2 12474.5 1986.66   1
  -5  -5  -2 12504.3 1861.97  15
   5   5  -2 12058.8 2206.44  12
   5   5  -2 9984.66 1934.48   5
  -5  -5  -2 12993.2 2688.67   3
  -5   5  -2 8803.40 2218.49   7
   5  -5  -2 11195.2 1897.42  15
  -5  -5  -2 8295.85 1271.08  14
   5  -5  -2 8556.55 1988.75  14
   5  -5  -1 42370.9 4071.05  14
  -5   5  -1 33354.2 3964.48   7
  -5  -5  -1 32744.9 2992.85   8
   5  -5  -1 44386.3 3857.36  15
  -5  -5  -1 40146.8 3612.14  15
   5   5  -1 38651.7 3726.09   5
  -5  -5  -1 38349.1 3045.84  14
  -5   5  -1 34030.2 2789.42   2
  -5  -5   0 55833.9 5399.46   8
  -5   5   0 63579.1 6248.39   7
  -5   5   0 66396.4 5304.19   2
   5   5   0 100911. 6825.11  12
   5   5   0 70903.9 6029.49   5
  -5  -5   0 84124.4 6051.72  15
   5  -5   0 97374.8 6345.10  15
  -5  -5   0 73905.1 5369.91  14
  -5   5   0 86576.4 6150.54   1
  -5   5   1 50834.8 4187.11   1
   5  -5   1 53366.0 4284.09  15
  -5  -5   1 44920.1 4052.97  15
   5   5   1 38089.9 3983.57   5
  -5   5   1 61352.4 5015.25   9
  -5  -5   1 41351.4 3439.55  14
  -5   5   1 43808.2 3119.23   4
  -5   5   1 37860.6 3502.35   2
  -5   5   1 37076.0 4258.42   7
  -5   5   2 11447.7 1893.87   1
  -5  -5   2 9786.87 1389.43  14
   5  -5   2 13160.2 2069.75  15
  -5  -5   2 10310.3 1919.76  15
   5   5   2 14380.5 2378.59  12
  -5   5   2 8262.60 1465.68   2
  -5   5   2 13224.2 2427.97   9
   5  -5   2 12293.5 2166.00  13
  -5   5   2 6944.25 1844.05   7
   5   5   2 10547.7 1885.64   5
   5   5   3 74418.8 5794.82  12
  -5   5   3 66197.1 5228.41   1
   5  -5   3 71471.8 5505.70  15
  -5  -5   3 60358.5 5383.68  15
  -5   5   3 52079.6 4827.54   2
   5   5   3 42001.1 4886.25   5
   5  -5   3 67665.1 5653.03  13
  -5   5   3 74733.7 6086.20   9
  -5   5   4 37605.3 3981.02   9
   5  -5   4 37300.8 3792.99  13
  -5  -5   4 26878.1 2945.83  13
  -5   5   4 33939.0 3265.36   1
  -5   5   4 29014.9 3090.75   2
   5  -5   4 35404.2 3502.75  15
  -5  -5   4 29535.3 3569.05  15
   5   5   4 20819.4 2968.22   5
   5   5   4 35262.4 3669.26  12
  -5   5   5 45724.2 4666.17   9
  -5   5   5 41292.3 4008.45   2
  -5  -5   5 43621.0 4512.03  15
   5  -5   5 52738.3 4488.11  15
   5  -5   5 47802.7 4572.06  13
  -5  -5   5 30635.6 3755.70  13
  -5   5   5 49240.3 4058.49   1
   5   5   5 51929.1 4603.08  12
   5   5   5 28771.8 3767.16   5
  -5   5   6 4648.24 1724.53   2
  -5   5   6 3672.80 1979.93   9
  -5  -5   6 2475.48 1936.49  15
   5  -5   6 6938.32 1956.39  15
  -5  -5   6 3312.05 1720.16  13
   5  -5   6 3684.73 1867.91  13
   5   5   6 8998.59 2246.47  12
   5   5   6 6108.07 1713.48   5
  -5   5   6 4327.33 1425.03   1
  -5  -5   7 34474.2 4415.57  15
   5  -5   7 39079.6 4186.90  15
  -5   5   7 36064.1 4084.15   2
  -5   5   7 40175.0 3710.62   1
  -5  -5   7 27905.7 3907.18  10
  -5   5   8 11277.6 2602.86   2
  -5  -5   8 19985.5 3272.30   4
   5   5   8 17970.8 2822.55  12
  -5  -5   8 13968.1 3135.37  15
   5  -5   8 18157.8 2896.40  15
  -5   5   9 23619.7 3570.90   2
   5  -5   9 28974.9 3666.31  15
  -5  -5   9 25807.1 4093.17  15
  -5  -6  -8 8379.37 2424.62  10
  -5   6  -7 35439.5 3660.09   1
   5  -6  -7 28732.1 4013.29  15
  -5  -6  -7 31094.6 4049.71  15
  -5   6  -7 27097.8 4518.45   7
   5   6  -7 42231.4 3854.02  12
   5  -6  -7 22684.2 3808.63  14
  -5   6  -6 22593.7 2783.84   1
   5  -6  -6 22191.1 3204.91  15
  -5  -6  -6 20915.4 3153.14  15
  -5   6  -6 19542.7 3704.56   7
   5   6  -6 25818.5 3051.54  12
  -5  -6  -6 12553.9 2274.20  14
   5  -6  -6 13328.3 2932.02  14
  -5   6  -5 22771.4 2782.31   1
   5  -6  -5 17021.5 2979.47  15
  -5  -6  -5 20908.7 3051.86  15
  -5   6  -5 17481.3 3440.91   7
   5   6  -5 22913.3 3000.97  12
  -5  -6  -5 16938.2 2300.88  14
   5  -6  -5 15825.3 2904.77  14
  -5   6  -4 20181.0 2699.20   1
   5  -6  -4 19732.5 2897.52  15
  -5  -6  -4 22025.9 2941.29  15
  -5   6  -4 16019.1 3295.45   7
   5   6  -4 24456.5 3055.15  12
  -5  -6  -4 16900.6 2207.93  14
   5  -6  -4 18247.1 3013.82  14
  -5  -6  -3 18261.6 2231.12  14
   5  -6  -3 22068.1 3072.62  14
  -5   6  -3 18798.4 3344.79   7
  -5   6  -3 21288.1 2750.28   1
   5  -6  -3 21512.1 2941.34  15
   5   6  -3 23954.7 3074.27  12
  -5  -6  -3 22823.9 2915.86  15
  -5   6  -2 18351.7 3155.25   7
   5   6  -2 19205.8 2932.29   5
  -5   6  -2 21368.2 2832.06   1
  -5  -6  -2 22880.4 2335.09  14
   5  -6  -2 26059.3 3255.38  14
   5   6  -2 29533.9 3310.08  12
   5  -6  -2 23924.0 3004.66  15
  -5  -6  -2 22822.5 2847.74  15
   5  -6  -1 57837.0 4932.38  15
  -5  -6  -1 47995.8 4598.34  15
  -5   6  -1 36957.7 4748.76   7
   5   6  -1 64955.5 5303.83  12
   5   6  -1 46113.3 4679.57   5
   5  -6  -1 53708.0 5097.88  14
  -5  -6  -1 48638.6 4043.73  14
  -5  -6   0 32771.4 3402.34  15
   5  -6   0 36869.2 3596.75  15
   5   6   0 46426.0 4060.72  12
  -5  -6   0 27833.9 2659.46  14
  -5   6   0 26546.9 2567.57   2
  -5  -6   0 32567.6 4040.93   3
   5  -6   0 30986.7 3633.23  14
   5   6   0 25817.2 3219.97   5
  -5   6   0 18300.4 3210.13   7
  -5   6   0 31689.8 3328.68   1
  -5  -6   1 58875.8 5393.26   3
  -5   6   1 42255.9 3905.42   2
  -5   6   1 40626.1 4624.99   7
  -5   6   1 54412.4 4614.83   1
   5  -6   1 60466.9 4864.15  15
  -5  -6   1 48818.8 4584.30  15
   5   6   1 44519.5 4462.14   5
  -5  -6   1 45888.2 3921.74  14
  -5   6   2 14457.4 2263.94   1
  -5  -6   2 11775.4 2330.73  15
  -5  -6   2 12539.7 1792.49  14
  -5   6   2 22150.3 2954.89   9
   5   6   2 11172.7 2139.33   5
  -5   6   2 11570.2 2307.78   7
   5  -6   2 18924.1 2599.35  15
   5   6   2 20765.6 2925.97  12
  -5   6   2 14292.0 1927.10   2
  -5  -6   2 18148.1 3025.67   3
  -5   6   3 36117.3 3862.52   9
   5  -6   3 30749.0 3357.89  15
  -5  -6   3 23074.8 3167.95  15
  -5   6   3 21561.3 2744.90   2
   5  -6   3 29294.1 3482.08  13
  -5   6   3 29762.0 3180.36   1
   5   6   3 20963.8 2979.17   5
   5   6   3 29298.7 3547.34  12
  -5   6   4 14949.6 2435.19   2
  -5  -6   4 15709.9 2881.08  15
   5  -6   4 19948.1 2866.11  15
   5  -6   4 24952.1 3210.88  13
  -5  -6   4 18613.1 2359.56  13
  -5   6   4 21916.4 2743.87   1
  -5   6   4 21170.9 3239.94   9
   5   6   4 23158.2 3171.54  12
  -5  -6   5 23151.9 3282.82  15
   5  -6   5 27531.3 3211.68  15
  -5  -6   5 16129.5 2527.47  13
   5  -6   5 22473.0 3237.98  13
  -5   6   5 22408.4 2819.48   1
  -5   6   5 14979.9 2613.50   2
   5   6   5 25558.1 3398.43  12
  -5   6   5 25454.9 3401.75   9
  -5   6   6 13950.3 2884.28   9
   5  -6   6 12177.1 2534.76  15
  -5  -6   6 12950.1 2870.77  15
  -5   6   6 14494.4 2308.38   1
  -5   6   6 10170.4 2350.14   2
   5  -6   6 14329.1 2717.18  13
   5   6   6 18393.2 3051.06  12
   5  -6   7 40030.6 4460.40  13
   5   6   7 44816.1 4537.56  12
  -5  -6   7 32497.2 4584.97  15
   5  -6   7 41441.8 4405.12  15
  -5   6   7 41550.3 3913.88   1
  -5   6   7 36503.5 4395.48   9
  -5   6   7 29031.0 3971.82   2
  -5   6   8 8904.87 2621.03   2
   5   6   8 14914.1 2831.95  12
  -5  -6   8 8474.93 2893.04  15
  -5  -7  -7 10307.4 2748.55  15
  -5   7  -7 11096.8 2470.48   1
   5  -7  -6 21214.3 3526.95  15
  -5  -7  -6 22180.5 3612.96  15
  -5   7  -6 19898.4 2997.54   1
   5   7  -6 28203.3 3267.21  12
   5  -7  -5 6892.69 2552.84  14
   5   7  -5 16316.8 2598.22  12
   5  -7  -5 12862.1 2758.04  15
  -5  -7  -5 12771.2 2820.80  15
  -5   7  -5 7490.74 2849.93   7
  -5   7  -5 11348.2 2372.81   1
  -5  -7  -4 30820.2 3987.04  15
  -5   7  -4 28742.9 4268.85   7
   5  -7  -4 30125.2 4126.38  14
  -5   7  -4 31495.6 3716.65   1
   5   7  -4 45553.7 4250.60  12
   5  -7  -4 35646.4 4096.73  15
  -5   7  -3 33571.3 4634.65   7
  -5   7  -3 43235.8 4323.83   1
   5  -7  -3 39341.6 4646.56  14
   5   7  -3 53220.7 4752.29  12
   5  -7  -3 44838.2 4688.10  15
  -5  -7  -3 34237.9 4206.89  15
   5   7  -2 14079.7 2507.18  12
  -5   7  -2 3763.42 2224.89   7
   5   7  -2 6004.23 2250.83   5
  -5   7  -2 11551.0 2256.12   1
   5  -7  -2 8052.79 2285.53  15
  -5  -7  -2 10876.0 2350.70  15
  -5  -7  -2 10388.5 2956.48   3
   5  -7  -2 12150.3 2644.11  14
   5  -7  -1 27483.9 3388.15  15
   5   7  -1 30276.1 3507.11  12
   5  -7  -1 22404.7 3424.50  14
  -5  -7  -1 19124.6 3039.44  15
   5   7  -1 23205.9 3200.90   5
  -5   7  -1 17658.5 3325.23   7
  -5  -7  -1 24115.4 3860.14   3
   5   7   0 17430.6 2903.95  12
  -5  -7   0 14472.3 2632.02  15
   5   7   0 14591.6 2621.35   5
  -5   7   0 11309.5 2599.89   7
  -5   7   0 16930.6 2587.65   1
  -5  -7   0 16668.9 3207.52   3
   5  -7   0 12280.9 2728.09  14
   5  -7   0 20098.1 2890.03  15
  -5  -7   1 31215.2 4002.74   3
  -5   7   1 28579.3 3269.03   1
  -5   7   1 15806.0 3097.27   7
   5   7   1 28397.1 3576.79  12
   5   7   1 19835.0 3049.11   5
   5  -7   1 28547.5 3415.19  15
  -5  -7   1 28007.0 3375.17  15
  -5   7   2 10534.1 2214.10   1
  -5  -7   2 14656.2 2958.25   3
  -5   7   2 8756.31 1752.42   2
   5  -7   2 8235.60 2207.73  15
  -5  -7   2 7525.02 2212.36  15
  -5   7   3 40937.9 4514.36   2
  -5  -7   3 61067.2 5775.65   3
  -5   7   3 53950.9 5004.20   1
   5   7   3 71218.4 5785.06  12
   5  -7   3 55921.9 5186.58  15
  -5  -7   3 46300.7 5103.13  15
   5  -7   4 48724.3 4973.96  13
   5  -7   4 48078.7 4845.49  15
  -5  -7   4 45899.4 4922.89  15
  -5   7   4 40405.2 4495.51   1
  -5   7   4 34394.4 4225.63   2
   5   7   4 60667.0 5432.05  12
  -5   7   4 63245.7 5347.35   9
  -5   7   5 15398.9 2821.87   9
   5  -7   5 12858.5 2729.57  13
   5  -7   5 12727.4 2481.29  15
  -5  -7   5 9438.09 2638.74  15
  -5   7   5 10676.2 2274.03   1
   5   7   5 13932.1 3028.26  12
   5   7   5 8445.50 2233.44   5
  -5   7   5 11700.1 2375.68   2
  -5   7   6 15157.2 2902.34   2
   5  -7   6 18051.2 3178.95  15
  -5  -7   6 18763.2 3375.33  15
  -5   7   6 21971.5 3030.12   1
  -5   7   7 13206.9 2842.62   2
  -5  -7   7 16923.5 3268.85  15
   5   8  -5 16789.0 2868.19  12
  -5  -8  -5 9456.71 2853.11  15
   5   8  -4 24602.1 3428.83  12
  -5  -8  -4 22792.7 3589.34  15
   5   8  -3 28395.8 3601.79  12
  -5  -8  -3 21676.3 3454.08  15
  -5   8  -3 15769.6 3518.47   7
   5   8  -2 26461.1 3492.21  12
  -5   8  -2 14048.3 3377.14   7
   5  -8  -2 21934.6 3409.17  15
  -5  -8  -2 20631.1 3253.62  15
   5  -8  -1 16606.9 2930.28  15
  -5  -8  -1 11032.0 2644.47  15
  -5   8  -1 5539.61 2524.98   7
   5   8  -1 14858.2 2933.91  12
   5  -8   0 32504.0 4030.15  15
  -5  -8   0 25369.8 3806.49  15
   5   8   0 38837.6 4324.92  12
   5  -8   1 9495.78 2435.84  15
  -5  -8   1 10212.0 2610.51  15
   5  -8   2 23091.3 3411.68  15
  -5  -8   2 23620.0 3503.03  15
  -5  -8   3 19705.9 3284.48  15
  -5  -8   4 14230.3 2994.66  15
  -5  -8   5 12984.1 3002.56  15
  -6   0 -11 1300.98 3283.16   7
   6   0 -10 33605.1 4022.76  12
   6   0 -10 28843.5 3998.96   6
   6   0  -9-1180.56 1644.98  12
  -6   0  -9 867.342 2994.67   7
  -6   0  -8 36580.9 5033.28   7
  -6   0  -8 28881.9 3414.21  10
   6   0  -8 35187.0 3574.48  11
   6   0  -8 29702.8 3747.29  12
   6   0  -7 393.774 1279.60  11
  -6   0  -7-128.323 1362.21  10
  -6   0  -7-1522.71 2644.90   7
   6   0  -7 158.638 1513.02  12
  -6   0  -6 144534. 12183.4   6
   6   0  -6 143648. 10972.0  11
  -6   0  -6 141888. 11010.8  10
   6   0  -6 155953. 11334.6  12
  -6   0  -6 134071. 11924.6   7
  -6   0  -5-3979.79 2336.80   6
  -6   0  -5 1780.62 1555.78  10
   6   0  -5-126.851 1219.12  11
  -6   0  -5 447.478 2019.53   7
   6   0  -5-434.510 1251.85  12
  -6   0  -4 110969. 9041.16  10
  -6   0  -4 108940. 9692.81   7
  -6   0  -4 124793. 10412.0   6
   6   0  -4 109908. 8863.27  11
   6   0  -4 121192. 9113.92  12
  -6   0  -3-283.203 1380.46  10
   6   0  -3 293.927 417.354  14
  -6   0  -3-767.323 2402.78   6
   6   0  -3-240.041 1037.17  11
  -6   0  -2 61789.6 5623.42  10
  -6   0  -2 62593.8 5484.19   9
   6   0  -2 60324.1 5304.39  11
   6   0  -2 61017.8 4432.52  14
  -6   0  -2 73739.6 6963.02   6
   6   0  -2 65812.7 5472.82  12
  -6   0  -1-133.861 1135.52   9
   6   0  -1-137.851 548.648   2
   6   0  -1 72.0294 487.595   5
  -6   0  -1-54.6610 643.256   5
   6   0  -1 41.6130 303.798  14
   6   0  -1 574.954 1080.24  12
  -6   0  -1 438.899 693.096   3
   6   0  -1 41.5986 561.100   4
   6   0   0 452517. 32758.4  11
  -6   0   0 442182. 33072.2  10
   6   0   0 455616. 32777.7  12
  -6   0   0 499345. 32404.1   3
   6   0   0 486122. 32070.8   2
  -6   0   0 507842. 32170.8   5
   6   0   0 478132. 32074.0   5
   6   0   0 524519. 32096.2   4
   6   0   0 436564. 31858.0  14
   6   0   1-104.784 880.508  12
  -6   0   1 78.8556 497.072   5
   6   0   1 357.432 575.143   5
   6   0   1 405.855 619.606   4
  -6   0   1-142.200 1405.99  10
   6   0   1-429.688 969.616  11
   6   0   1 374.309 477.591   2
   6   0   2 37868.6 3964.93  12
   6   0   2 58201.4 3778.15  13
  -6   0   2 35084.7 3538.71  13
   6   0   2 40106.8 4093.49  11
  -6   0   2 44775.8 4507.95  10
  -6   0   2 49401.7 4717.43   8
   6   0   2 45297.0 3465.29   2
  -6   0   2 57475.5 4333.41   2
   6   0   2 42060.3 3255.24  15
   6   0   2 60067.6 3371.85  15
   6   0   2 49362.8 3711.20   5
  -6   0   2 51958.5 3568.12   5
  -6   0   3-554.738 1352.00  10
  -6   0   3-457.230 1268.23   8
   6   0   3 467.411 736.386   5
  -6   0   3-34.9931 466.691   5
   6   0   3 82.1142 374.675  15
  -6   0   3-31.0459 423.428  15
  -6   0   3 854.816 1081.97   4
  -6   0   3 99.6661 1032.20   2
   6   0   3 94.2340 477.223   2
   6   0   3-206.409 891.829  11
   6   0   3 190.376 880.347  12
  -6   0   4 111345. 8217.89  15
   6   0   4 113594. 8830.35  11
  -6   0   4 106555. 9101.70  10
  -6   0   4 115546. 9357.83   8
  -6   0   4 118604. 8338.14  14
   6   0   4 113400. 8192.76  15
  -6   0   4 130281. 9000.05   2
   6   0   4 119640. 8768.62  12
  -6   0   4 134879. 8903.47   4
   6   0   4 116100. 8483.99   5
  -6   0   4 116189. 8164.77   5
  -6   0   5 342.021 1127.35   2
   6   0   5 590.911 1000.59  11
   6   0   5 177.108 899.733  12
   6   0   5 667.161 876.821   5
  -6   0   5 535.453 611.156   5
  -6   0   5-478.004 1051.06   4
  -6   0   5 519.312 1301.46  10
   6   0   5 50.5047 600.445  15
  -6   0   5 276.305 675.603  15
  -6   0   6 142329. 9661.99   2
   6   0   6 138076. 9160.21  12
  -6   0   6 105372. 9291.41  10
   6   0   6 122095. 9138.87  11
   6   0   6 108823. 8954.46   5
  -6   0   6 128509. 9309.69   4
   6   0   6 122127. 8612.51   2
  -6   0   7 1353.42 1623.62   2
   6   0   7-642.294 1052.98   5
  -6   0   7-113.156 1271.51  10
  -6   0   7 365.102 1647.62   8
   6   0   7 522.624 924.760  12
  -6   0   7-554.061 1278.20   4
  -6   0   8 63097.8 5217.05   4
  -6   0   8 59688.6 5395.74   2
  -6   0   8 54683.2 5672.41   8
   6   0   8 52287.3 4810.94   5
  -6   0   9-1124.08 1823.78   2
   6   0   9 767.160 1283.44   5
  -6   0   9 399.475 1589.93   4
  -6   0   9 419.539 1796.19   8
  -6   0  10 33991.0 4553.31   8
  -6   0  10 39303.6 4148.32   4
  -6   0  10 44727.2 4550.55   2
   6   0  10 29189.1 3525.46   5
   6  -1 -11 3083.97 2163.96  12
  -6   1 -10 61201.0 6719.80   6
  -6  -1 -10 65645.2 7136.44   6
   6   1 -10 58140.1 5422.55  12
   6  -1 -10 59506.5 5905.73  12
   6  -1 -10 48076.5 5335.48   6
   6   1 -10 46771.1 5494.58   6
  -6   1 -10 72887.4 7461.84   7
  -6  -1  -9-287.002 2737.38   6
  -6   1  -9-771.846 2453.93   6
   6  -1  -9 446.288 1616.94   6
   6  -1  -9 523.636 1338.67  11
   6  -1  -9-186.542 1818.68  12
   6   1  -9 1091.46 1541.77  12
  -6   1  -9 301.249 2894.62   7
   6   1  -8 61386.7 5829.16  12
   6  -1  -8 70081.0 6305.52  12
  -6  -1  -8 62978.4 5655.72  10
   6  -1  -8 60573.0 5609.27  11
  -6   1  -8 62406.6 7164.24   7
  -6  -1  -8 74934.3 7411.37   6
  -6   1  -8 66589.8 6852.04   6
  -6   1  -7 6556.81 2695.69   7
  -6   1  -7 5187.22 2476.26   6
  -6  -1  -7 9125.71 2945.90   6
   6  -1  -7 6726.92 1719.39  11
  -6  -1  -7 4524.33 1813.88  10
   6  -1  -7 6255.06 2002.63  12
   6   1  -7 6396.59 1863.85  12
   6  -1  -6 75341.0 6939.03  11
  -6   1  -6 95121.4 7208.25  10
  -6   1  -6 87937.4 8246.62   7
  -6  -1  -6 98006.2 8718.54   6
  -6   1  -6 100572. 8363.19   6
   6  -1  -6 88979.4 7423.24  12
   6   1  -6 87479.5 7226.58  12
   6  -1  -6 81343.2 6582.19  14
  -6  -1  -6 79643.9 7154.25  10
   6  -1  -5 16350.8 1873.90  14
  -6   1  -5 12806.9 3037.68   7
  -6  -1  -5 18065.7 2683.07  10
   6   1  -5 19507.3 2442.32  11
  -6   1  -5 17259.5 2485.27  10
   6  -1  -5 15104.5 2253.57  11
  -6  -1  -5 16841.4 3525.92   6
  -6   1  -5 17399.2 3218.14   6
   6  -1  -5 17889.3 2642.25  12
   6   1  -5 18216.8 2513.34  12
  -6   1  -4 147647. 11319.3   7
   6  -1  -4 128604. 9617.42  14
  -6  -1  -4 125282. 11571.9   6
  -6   1  -4 140564. 11527.6   6
  -6   1  -4 143056. 10452.9  10
   6  -1  -4 121681. 10174.5  11
   6   1  -4 138646. 10333.2  11
   6   1  -4 140271. 10399.9  12
   6  -1  -4 145830. 10595.0  12
  -6  -1  -4 130164. 10462.7  10
   6  -1  -3 25886.7 2349.19  14
  -6   1  -3 27820.8 4112.66   6
  -6  -1  -3 26465.8 3185.08  10
   6   1  -3 28191.0 3033.51  11
  -6   1  -3 26964.6 3100.70  10
   6  -1  -3 25974.7 2990.80  11
   6   1  -3 27660.0 3046.44  12
  -6   1  -2 22492.2 3288.18   7
   6  -1  -2 20334.5 1907.22   2
  -6   1  -2 24216.0 2809.60  10
   6   1  -2 21430.3 2634.68  11
   6  -1  -2 20567.0 1909.12  14
  -6   1  -2 18177.2 3558.71   6
   6   1  -2 20911.4 1984.91   5
  -6  -1  -2 17618.2 2424.42   9
  -6  -1  -2 23932.8 2862.75  10
  -6   1  -2 21796.2 2848.99   9
   6  -1  -2 20993.0 2644.28  12
  -6  -1  -1 30772.2 2395.90   5
   6   1  -1 22237.3 2070.45   5
  -6   1  -1 23448.0 2975.54   9
  -6  -1  -1 30483.7 2648.55   3
   6  -1  -1 21480.7 1902.75   2
   6  -1  -1 21644.8 1979.19  14
   6   1  -1 20331.1 2532.01  12
   6  -1  -1 26123.6 2825.19  12
   6  -1  -1 20850.4 1670.07   5
   6   1   0 96172.4 7569.20  11
  -6   1   0 90103.6 7647.26  10
  -6  -1   0 81733.7 7618.47  10
  -6   1   0 83913.7 7714.48   9
   6  -1   0 90188.1 6657.12   2
   6  -1   0 97713.1 7582.17  12
   6   1   0 87235.0 7406.57  12
   6  -1   0 88199.1 6470.75  15
   6  -1   0 101765. 6896.12  14
  -6  -1   0 112209. 7468.17   3
  -6   1   0 105733. 6822.88   3
   6   1   0 115887. 7097.96   4
  -6  -1   0 111563. 7102.35   5
   6   1   0 91026.2 6923.82   5
   6  -1   0 100567. 6634.14   5
   6   1   1 20663.4 2614.11  11
  -6   1   1 20939.8 2809.47  10
  -6  -1   1 22240.3 2888.12  10
  -6  -1   1 24165.0 2886.87   8
   6  -1   1 23026.7 1807.46   4
   6  -1   1 24446.7 2628.99  12
   6  -1   1 28111.1 2260.70  13
   6   1   1 23189.9 2630.58  12
   6  -1   1 23668.8 1793.42  15
   6   1   1 27073.7 2287.18   4
   6  -1   1 22024.0 1812.19   2
   6   1   1 24145.1 2124.75   2
  -6   1   1 23915.8 2381.14   2
   6  -1   1 24188.1 1956.65   5
  -6  -1   1 28333.8 2258.24   5
   6   1   1 22350.1 2158.64   5
   6   1   2 18075.9 1655.74  14
  -6   1   2 19281.4 1898.14  15
   6  -1   2 28003.8 1944.72  15
   6   1   2 24195.7 1628.54  15
  -6   1   2 22427.9 2165.94   4
   6   1   2 21545.3 2539.99  12
  -6   1   2 18641.3 2184.86  13
   6  -1   2 26349.2 2312.19  13
   6  -1   2 19430.3 2357.86  12
  -6   1   2 20946.4 2739.47  10
   6   1   2 20375.0 2528.45  11
  -6  -1   2 22314.3 2818.01  10
   6   1   2 21819.3 2155.35   8
  -6  -1   2 21165.0 2722.34   8
  -6   1   2 23494.8 2332.67   2
   6  -1   2 21949.4 1632.71   2
   6   1   2 26161.7 2080.62   2
   6  -1   2 26591.4 1820.07   4
   6   1   2 20745.8 2108.40   5
  -6  -1   2 24940.7 2085.20   5
  -6   1   2 20391.5 1617.17   5
   6  -1   2 22359.9 1943.01   5
   6   1   3 27377.7 2317.68  14
   6   1   3 29264.1 2290.49  15
  -6   1   3 33599.8 2528.05  15
   6  -1   3 40771.9 2726.19  15
   6  -1   3 29134.2 2899.52  12
  -6   1   3 30373.4 2720.08  13
   6   1   3 31809.3 3100.60  12
  -6  -1   3 28318.5 2285.01  15
  -6  -1   3 38811.9 3305.59   4
   6   1   3 29986.8 3077.55  11
  -6   1   3 31741.7 3366.65  10
   6  -1   3 28955.3 2990.96  11
  -6  -1   3 26717.8 3312.11  10
   6   1   3 27561.5 2646.65   8
  -6  -1   3 26978.3 3225.35   8
  -6   1   3 34438.2 3013.44   2
   6  -1   3 27182.5 2076.09   2
  -6  -1   3 41562.5 3568.31   2
  -6   1   3 35343.9 2889.39   4
  -6   1   3 31480.3 2166.87   5
  -6  -1   3 31581.2 2557.33   5
   6  -1   3 28708.8 2537.20   5
   6   1   3 29468.2 2696.51   5
   6   1   4 110886. 8342.71  14
  -6   1   4 119479. 8492.68  15
   6   1   4 119196. 8329.73  15
   6  -1   4 116409. 8778.68  12
   6  -1   4 111025. 8007.12   2
  -6  -1   4 156015. 9429.64   4
  -6  -1   4 123689. 8350.07  14
  -6  -1   4 118344. 8383.72  15
   6  -1   4 117973. 8979.26  11
  -6   1   4 114088. 9180.17  10
  -6  -1   4 112567. 9349.30  10
  -6  -1   4 111023. 9303.63   8
   6   1   4 144177. 8770.95   8
   6  -1   4 113373. 8005.32   2
  -6   1   4 133588. 9025.38   2
  -6  -1   4 149054. 9505.01   2
   6   1   4 138349. 9178.88  12
  -6   1   4 134186. 8801.68   4
  -6   1   4 129666. 8164.25   5
   6   1   4 126002. 8758.89   5
   6  -1   4 125106. 8588.98   5
   6  -1   5 19173.1 2110.59  12
   6   1   5 24539.3 2522.00  12
  -6  -1   5 21011.6 1979.80  15
  -6  -1   5 15651.9 2617.33  10
  -6  -1   5 18381.4 2680.02   8
  -6   1   5 20829.2 3042.62   8
  -6   1   5 25865.7 2597.07   2
   6  -1   5 18509.7 1470.52   2
  -6  -1   5 25401.7 2860.22   2
  -6   1   5 19677.5 2217.04   4
  -6  -1   5 22477.6 2719.29   4
  -6  -1   5 19710.5 1853.15  14
   6  -1   5 18538.6 2258.23  11
  -6   1   5 20460.5 2619.47  10
   6   1   5 21060.7 2217.33   5
   6  -1   5 19540.8 2044.66   5
  -6   1   5 19273.3 1639.26   5
  -6  -1   6 63007.2 6177.63   8
  -6   1   6 77403.0 6632.65   8
  -6   1   6 81223.7 6049.31   2
  -6  -1   6 78740.1 6235.31   2
   6  -1   6 70513.5 5387.71  12
   6   1   6 88481.6 5916.74  12
  -6   1   6 61544.6 5758.27  10
   6  -1   6 62963.4 5526.98  11
   6   1   6 62275.6 5478.20   5
   6  -1   6 63936.2 5411.24   5
  -6  -1   6 57573.1 5936.33  10
  -6   1   6 71556.6 5627.51   4
  -6  -1   6 82316.9 6133.73   4
  -6   1   7 5216.28 1977.84   8
  -6   1   7 6432.66 1853.06   2
   6   1   7 5367.68 1134.20   2
   6   1   7 4059.35 1326.65   5
   6  -1   7 4382.18 1240.97   5
   6  -1   7 4606.73 1201.96  11
   6   1   7 6422.47 1410.22  12
  -6  -1   7 2087.26 1541.29  10
  -6  -1   7 7402.73 2014.63   2
  -6   1   7 5104.83 1559.55   4
  -6  -1   7 6221.02 1781.86   4
   6   1   8 68102.6 6053.36   5
   6  -1   8 71741.0 6024.82   5
   6   1   8 79562.6 5821.11   2
  -6   1   8 81893.1 7234.67   8
  -6  -1   8 61321.8 6674.88   8
  -6   1   8 84893.3 6731.93   2
  -6  -1   8 94457.8 6993.90   2
  -6  -1   8 85030.8 6630.48   4
  -6   1   8 76912.8 6315.82   4
  -6   1   8 67381.1 5810.55   5
  -6   1   9-1102.81 1844.92   2
  -6  -1   9 2678.88 2083.03   2
   6   1   9 344.620 1311.55   5
   6  -1   9-320.052 1267.79   5
  -6   1   9 766.950 1474.52   4
  -6  -1   9 2478.90 1944.73   4
  -6   1   9 655.361 1870.55   8
  -6  -1   9-1456.35 1846.27   8
  -6   1  10 53909.3 5829.18   8
  -6  -1  10 44849.1 5488.56   8
  -6   1  10 59421.9 5471.83   2
  -6   1  10 57099.2 5110.43   4
  -6  -1  10 59093.2 5326.82   4
   6   1  10 45517.3 4608.04   5
   6  -1  10 44141.2 4526.28   5
   6  -2 -11 11525.7 3041.25  12
   6  -2 -10 75401.3 6956.56  12
  -6   2 -10 72748.0 7461.54   6
  -6   2 -10 78628.2 8392.11   7
   6  -2 -10 60447.3 6130.92   6
  -6   2  -9 8449.77 3071.56   6
   6  -2  -9 8441.96 2136.50   6
  -6  -2  -9 10185.3 3612.88   6
   6   2  -9 10652.9 2098.71  12
  -6   2  -9 13785.3 3877.84   7
   6  -2  -9 7634.31 1945.38  11
  -6  -2  -8 45971.9 4757.51  10
  -6   2  -8 47846.2 6208.33   7
  -6  -2  -8 58093.3 6593.48   6
  -6   2  -8 52802.7 5853.79   6
   6   2  -8 56721.2 4871.34  12
   6  -2  -8 47824.4 4602.14  14
   6  -2  -8 45501.4 4677.79  11
   6  -2  -8 44918.5 4500.74   6
   6  -2  -7 3220.44 1563.33  11
   6  -2  -7 4339.95 1447.03  14
  -6   2  -7 4738.22 2495.29   6
  -6  -2  -7 2894.12 2604.69   6
   6   2  -7 5398.20 1787.85  12
  -6   2  -7 4344.24 2842.91   7
  -6  -2  -7 3801.76 1766.50  10
  -6   2  -6 83473.9 8178.09   7
  -6  -2  -6 92108.6 8688.72   6
  -6   2  -6 96694.5 8207.90   6
   6   2  -6 79987.6 6974.75  12
  -6  -2  -6 83312.7 7187.60  10
   6  -2  -6 82754.6 6682.85  14
   6  -2  -5 1561.45 1003.07  14
  -6  -2  -5 1989.93 2436.06   6
  -6   2  -5 3641.98 2344.47   6
  -6   2  -5 236.388 2239.82   7
  -6  -2  -5 895.016 1349.91  10
   6   2  -5 1451.44 1224.27  12
   6   2  -4 92379.0 7673.02  12
  -6  -2  -4 87936.1 7830.11  10
   6  -2  -4 104142. 7116.17   7
   6  -2  -4 85188.7 7167.36  14
  -6   2  -4 87508.1 7679.60  10
  -6  -2  -4 97129.1 9270.04   6
  -6   2  -4 85528.1 8566.25   6
  -6   2  -3 3924.03 2067.01   7
  -6   2  -3 4822.19 1623.72  10
  -6  -2  -3 5538.79 1616.31  10
  -6  -2  -3 8736.78 2898.58   6
  -6   2  -3 3802.89 2306.18   6
   6  -2  -3 4099.55 1076.58  14
   6  -2  -3 4514.32 939.235  15
   6   2  -3 4511.26 1436.82  12
  -6   2  -3 6445.61 1409.90   1
  -6   2  -2 43041.8 4025.73  10
  -6   2  -2 41429.5 4233.81   9
  -6  -2  -2 34863.3 3845.32  10
  -6  -2  -2 26082.4 3282.45   9
  -6   2  -2 38214.6 4440.54   7
   6   2  -2 37765.6 3300.48   5
  -6   2  -2 42278.2 4973.74   6
   6  -2  -2 34792.5 2973.86   2
  -6  -2  -2 47944.2 3973.59   3
   6  -2  -2 37487.4 3240.61  14
  -6   2  -2 52436.8 3799.21   1
   6  -2  -2 38336.5 3025.56  15
   6  -2  -1 4712.69 1075.02  14
  -6   2  -1 6791.09 1939.55   9
   6   2  -1 4599.61 1054.49   5
   6  -2  -1 4859.75 786.642  15
  -6   2  -1 4021.59 1836.37   7
  -6  -2  -1 5384.01 1559.06   3
  -6   2   0 109040. 7170.21   1
  -6  -2   0 98584.0 7321.65   3
  -6   2   0 89743.2 7419.22  10
  -6  -2   0 80284.4 7350.16  10
  -6   2   0 94771.5 7781.44   9
   6  -2   0 89817.9 6441.39  15
   6  -2   0 90282.0 7209.46  12
   6   2   0 95885.9 7330.98  12
   6   2   0 76977.9 6681.92   5
   6   2   1 2981.02 1235.01  12
  -6   2   1 3132.95 1439.08  10
  -6  -2   1 3580.11 1511.80  10
  -6  -2   1 2964.80 1251.64   8
   6  -2   1 3845.55 575.843   5
   6   2   1 3586.71 1048.32   5
   6  -2   1 4608.79 1050.91  13
  -6   2   1 4086.65 914.652   2
  -6   2   1 3276.34 1167.30   1
   6  -2   1 3364.50 724.895  15
  -6   2   1 3773.11 1066.54  15
   6  -2   1 2798.35 1226.81  12
  -6   2   2 18793.3 1803.16   4
   6   2   2 21395.3 2493.62  12
   6  -2   2 19433.6 2312.04  12
   6  -2   2 25489.2 2361.92  13
  -6   2   2 24005.6 2381.59   1
  -6   2   2 23169.5 2770.15  10
  -6  -2   2 18062.2 2665.64  10
  -6  -2   2 15737.5 2335.23   8
  -6   2   2 20191.6 2041.88   2
   6  -2   2 24166.3 2005.00  15
  -6  -2   2 16685.7 1635.59  15
   6   2   2 21295.7 1689.42  15
  -6   2   2 16807.9 2010.04  15
   6   2   2 19283.6 2097.78   5
   6  -2   2 17690.1 1675.57   5
   6   2   3 6618.62 883.943  15
   6  -2   3 9088.38 1289.39  15
   6   2   3 4952.53 757.749  14
  -6   2   3 6590.47 1109.17   4
  -6  -2   3 5617.01 1117.85  15
  -6   2   3 6423.56 1173.56  15
   6  -2   3 9083.37 1529.44  13
  -6   2   3 9488.69 1495.73   1
   6  -2   3 6522.26 1327.71  12
   6   2   3 8885.25 1674.06  12
  -6   2   3 7507.65 1721.00  10
  -6  -2   3 5551.93 1716.14  10
  -6  -2   3 5521.87 1505.34   8
  -6   2   3 6075.75 1279.61   2
   6  -2   3 6234.51 989.699   5
   6   2   3 8660.75 1321.29   5
  -6  -2   4 103185. 7703.66  14
  -6  -2   4 133888. 8955.27   4
   6  -2   4 104838. 8228.19  12
  -6   2   4 145338. 8576.32   1
   6   2   4 132702. 8847.81  12
   6  -2   4 105077. 7962.16   5
   6   2   4 109514. 8257.83   5
  -6  -2   4 102903. 8847.00  10
  -6  -2   4 90881.9 8555.07   8
  -6   2   4 110745. 8051.47   4
  -6   2   4 113148. 8374.19   2
  -6  -2   4 101545. 8262.22  15
   6  -2   4 138050. 8419.47  15
   6   2   4 108106. 7869.28  15
   6   2   5 3621.98 1190.15   5
   6  -2   5 3523.20 958.906   5
   6  -2   5 2126.33 910.543  12
  -6   2   5 3266.27 1340.97   2
   6   2   5 4217.60 1485.69  12
  -6  -2   5 5029.04 1723.17  10
  -6  -2   5 2793.58 1503.21   8
   6  -2   5 5185.12 1183.46  15
  -6  -2   5 5582.61 1972.55   2
  -6  -2   5 3565.76 764.631  14
  -6   2   5 3340.24 1087.33   4
  -6  -2   5 5451.47 1782.89   4
   6  -2   6 61332.9 5203.63  11
  -6  -2   6 54217.2 5564.92  10
  -6   2   6 75584.3 6516.14   8
  -6  -2   6 82461.9 6186.62   2
  -6   2   6 72673.8 5605.77   2
   6  -2   6 56473.2 4817.82  12
   6   2   6 82474.7 5731.85  12
   6  -2   6 57406.0 4969.84   5
   6   2   6 62380.8 5252.51   5
  -6   2   6 58634.9 4526.26   5
  -6   2   6 66661.1 5201.72   4
  -6  -2   6 90831.5 6274.73   4
  -6  -2   7 3192.86 1644.24  10
  -6   2   7 4853.01 2209.00   8
  -6   2   7 2858.41 1637.00   2
   6   2   7 3158.57 1461.51  12
   6  -2   7 1508.32 1013.57  11
  -6  -2   7 3901.75 1896.45   2
  -6   2   7 3742.42 1471.11   4
  -6  -2   7 3205.17 2007.25   4
   6   2   7 4074.46 1366.29   5
   6  -2   7 3647.64 1142.08   5
  -6   2   8 47297.0 5315.02   8
  -6  -2   8 53706.6 4992.03   4
  -6   2   8 43996.1 4347.32   4
   6   2   8 50506.7 4274.94  12
   6   2   8 42641.6 4248.77   5
   6  -2   8 43061.1 4076.88   5
  -6  -2   8 57022.2 5206.19   2
  -6   2   8 52197.6 4811.39   2
   6   2   8 43881.0 4067.98   2
   6   2   9 9913.63 1944.81   5
   6  -2   9 7944.45 1719.88   5
   6   2   9 9813.65 1776.19   2
  -6   2   9 12067.3 2584.66   2
  -6   2   9 11100.5 2142.52   4
  -6  -2   9 10925.3 2552.59   4
  -6   2   9 12933.5 3231.81   8
  -6  -2  10 82140.7 6800.44   4
  -6   2  10 67467.6 6138.38   4
  -6   2  10 73647.3 7223.46   8
   6  -2  10 60494.8 5734.90   5
  -6   2  10 76813.7 6730.18   2
  -6   3  -9 4736.99 3288.47   7
   6   3  -9 9047.54 1996.03  12
   6  -3  -9 4605.66 1871.83  11
   6  -3  -9 5213.33 1925.91  14
  -6   3  -9 2435.34 2513.48   6
   6  -3  -9 4168.15 1693.57   6
  -6  -3  -9 4612.60 3407.76   6
  -6  -3  -8 43612.1 5853.29   6
  -6   3  -8 33240.4 4660.23   6
   6   3  -8 36852.4 3805.18  12
  -6  -3  -8 31132.7 3881.14  10
  -6   3  -8 29682.4 4936.78   7
   6  -3  -8 33899.8 3745.37  14
   6  -3  -8 29012.6 3353.29   6
  -6   3  -7 13914.3 3113.92   6
   6  -3  -7 12182.3 1956.71   6
  -6  -3  -7 10018.1 3435.15   6
  -6   3  -7 11481.0 3332.22   7
   6  -3  -7 13483.7 2247.24  14
   6   3  -7 16427.4 2476.98  12
  -6  -3  -7 12432.9 2385.05  10
  -6   3  -6 28583.1 2858.17   1
   6  -3  -6 16273.9 2425.38  14
   6   3  -6 19250.7 2723.53  12
  -6   3  -6 23303.3 3694.68   6
  -6  -3  -6 19725.9 4014.57   6
  -6  -3  -6 15799.9 2688.48  10
  -6  -3  -5 6547.65 1868.56  10
   6  -3  -5 6449.16 1572.59  14
   6  -3  -5 7223.75 1512.08  15
   6   3  -5 9652.32 1929.82  12
  -6  -3  -5 5588.48 2836.02   6
  -6   3  -5 10432.5 2729.17   6
  -6   3  -5 12131.0 1903.60   1
  -6   3  -4 115654. 7289.70   1
  -6  -3  -4 76268.3 7289.72  10
  -6   3  -4 84205.7 8100.01   7
   6  -3  -4 81683.4 6906.46  14
  -6  -3  -4 90463.6 8813.93   6
  -6   3  -4 91931.1 8266.78   6
   6   3  -4 91510.2 7344.31  12
   6  -3  -4 83340.6 6745.74  15
  -6   3  -3 426.974 1844.81   7
  -6   3  -3-687.251 2264.95   6
   6   3  -3-404.864 1197.57  12
  -6  -3  -3-608.793 1303.19  10
   6  -3  -3 295.086 833.404  15
   6   3  -3-392.269 1009.19   5
   6  -3  -3 387.869 991.452  14
  -6   3  -3 924.378 1083.71   1
   6   3  -2 124868. 9968.12   5
   6  -3  -2 153431. 9841.57  15
  -6  -3  -2 113260. 10398.3  10
  -6  -3  -2 80961.8 9566.85   9
  -6   3  -2 136027. 11144.3   7
  -6  -3  -2 176388. 10984.0   3
  -6  -3  -2 156852. 9655.13  15
  -6   3  -2 174270. 11908.5   6
   6  -3  -2 146521. 10140.4  14
   6   3  -2 153945. 10613.0  12
  -6   3  -2 176233. 10406.2   1
   6  -3  -1 21867.6 2020.96  15
  -6   3  -1 16716.0 3000.98   7
   6   3  -1 16339.3 2147.48   5
  -6  -3  -1 19512.9 1758.98  15
   6  -3  -1 19314.2 2257.51  14
  -6  -3  -1 21989.8 2846.10   3
   6   3   0 206050. 14077.3  12
  -6  -3   0 157449. 13912.2  10
  -6   3   0 164730. 14223.2   7
  -6  -3   0 163222. 13548.0   8
  -6   3   0 186488. 12926.7   2
  -6  -3   0 222622. 14267.6   3
  -6   3   0 235980. 13830.3   1
   6  -3   0 215491. 13314.5  15
  -6  -3   0 186842. 12959.1  15
   6   3   0 163984. 13392.1   5
   6  -3   1 15513.1 1336.02   5
   6   3   1 14747.9 2005.25   5
  -6  -3   1 16593.3 2552.66  10
  -6  -3   1 14241.7 2103.17   8
  -6   3   1 22149.0 3130.12   9
  -6   3   1 15298.9 1651.03   2
   6  -3   1 16752.9 1338.79   5
   6   3   1 22563.4 2614.72  12
  -6  -3   1 16586.9 1618.27  15
   6   3   1 22040.8 1769.80  15
  -6   3   1 14314.4 2167.62  15
   6  -3   1 19861.9 1902.82  15
  -6   3   1 19933.5 2228.78   1
   6  -3   2 152192. 11219.8  12
   6   3   2 164542. 10352.8  13
   6  -3   2 186416. 11428.9  13
   6  -3   2 187508. 11061.9  15
  -6  -3   2 140772. 10669.9  15
   6   3   2 178166. 10767.4  15
   6   3   2 177048. 11739.1  12
   6  -3   2 130731. 10419.7   5
   6   3   2 126749. 10891.0   5
  -6  -3   2 124698. 11442.9  10
  -6  -3   2 109309. 10989.2   8
  -6   3   2 140854. 11826.9   9
  -6   3   2 140437. 10727.1   2
  -6   3   2 171593. 11256.4   1
  -6   3   2 159783. 10466.2   4
   6  -3   3 1356.40 1285.73  13
   6  -3   3 1046.70 611.938   5
   6   3   3 1728.12 1051.60   5
   6  -3   3 760.324 999.265  12
  -6   3   3 673.091 865.667   2
   6   3   3 2172.83 1443.39  12
  -6  -3   3 153.346 1327.07  10
  -6  -3   3 608.383 1072.81   8
  -6  -3   3 838.158 295.610  14
  -6   3   3 1437.61 700.563   4
   6  -3   3 2359.94 1018.41  15
  -6  -3   3 1516.46 960.181  15
  -6   3   3 2817.21 1221.25   1
   6  -3   4 110523. 7806.35  13
   6  -3   4 93104.3 7234.43  12
   6   3   4 121375. 8090.31  12
  -6  -3   4 83593.5 6644.41  14
  -6  -3   4 92891.3 7910.54  10
  -6   3   4 93619.7 6947.74   4
   6  -3   4 91088.9 6910.11   5
  -6   3   4 92223.0 7272.88   2
  -6   3   4 122988. 7648.70   1
  -6  -3   4 102639. 7518.71  15
   6  -3   4 117378. 7548.21  15
   6   3   4 88190.5 7301.38   5
   6   3   5 9478.85 1718.74   5
   6  -3   5 9236.50 1401.89   5
  -6   3   5 10815.6 1900.27   2
  -6  -3   5 17567.3 2647.85   4
  -6   3   5 14913.8 1988.13   1
   6  -3   5 9476.54 1467.30  12
   6   3   5 17681.4 2416.56  12
   6  -3   5 14111.7 1953.62  15
  -6  -3   5 11215.9 2040.42  15
  -6  -3   5 9693.27 2180.12  10
  -6  -3   6 16148.6 2762.84  10
   6  -3   6 17274.6 2060.57   5
  -6   3   6 18434.5 2568.47   2
  -6  -3   6 20148.3 2948.62   4
  -6   3   6 24361.3 2522.97   1
   6   3   6 25761.8 2875.86  12
   6   3   6 16017.9 2311.18   5
  -6  -3   6 21250.0 2842.19  15
   6  -3   6 20856.4 2523.94  15
   6   3   7 6392.50 1600.91   5
   6  -3   7 5841.81 1309.12   5
  -6   3   7 5762.68 1838.01   2
  -6  -3   7 12414.8 2554.44   4
   6   3   7 8863.81 1969.93  12
   6  -3   7 10470.1 1928.31  15
  -6  -3   7 9507.54 2215.41  10
  -6   3   8 36846.1 4148.13   2
   6  -3   8 42733.7 4053.13  15
   6   3   8 48003.1 4110.21  12
   6   3   8 34922.7 3842.97   5
   6  -3   8 33739.0 3552.25   5
  -6  -3   8 49335.1 4816.73   4
   6   3   9 7267.75 1803.79   2
  -6   3   9 8217.12 2417.90   2
   6   3   9 6013.23 1800.69   5
   6  -3   9 5844.34 1534.51   5
  -6  -3   9 12568.9 2941.34   4
  -6  -3   9 11031.5 2853.96   2
   6  -3  10 20831.7 2674.08   5
  -6   4  -9 3137.48 2819.50   6
  -6  -4  -9 2119.61 3474.40   6
   6  -4  -9 3325.76 2008.70  14
   6  -4  -8 25197.7 3439.30  14
  -6   4  -8 34921.2 3444.50   1
   6   4  -8 31054.8 3470.87  12
  -6   4  -8 21082.9 4404.84   7
  -6   4  -8 31212.5 4506.58   6
  -6  -4  -8 21558.5 3436.79  10
  -6  -4  -8 24951.2 4919.22   6
  -6   4  -7 1323.15 2347.05   6
  -6  -4  -7 2260.19 3284.19   6
   6  -4  -7 2897.61 1871.37  14
  -6   4  -7 2884.80 1549.86   1
   6   4  -7 2721.62 1627.01  12
  -6  -4  -7 2376.06 1765.79  10
  -6  -4  -6 22548.8 3447.88  10
  -6   4  -6 30750.3 4541.33   7
  -6  -4  -6 35445.4 5298.20   6
  -6   4  -6 32873.8 4312.76   6
   6   4  -6 34222.1 3623.34  12
  -6   4  -6 41306.2 3632.62   1
   6  -4  -6 27811.6 3487.09  14
   6  -4  -6 29763.5 3375.33  15
  -6  -4  -5 30463.2 3975.02  10
   6  -4  -5 39250.5 3828.92  15
  -6  -4  -5 37157.7 5494.35   6
  -6   4  -5 43504.2 5013.11   6
  -6   4  -5 35324.0 4865.27   7
  -6   4  -5 49455.0 4044.23   1
   6  -4  -5 37045.4 3900.54  14
   6   4  -5 38053.7 4024.07  12
  -6  -4  -4 43259.0 4978.19  10
  -6   4  -4 52155.2 5769.73   7
   6   4  -4 59456.3 5149.64  12
  -6   4  -4 53243.8 5822.73   6
  -6   4  -4 64094.2 4951.13   1
   6  -4  -4 46827.7 4748.68  14
   6  -4  -4 55443.5 4689.57  15
  -6  -4  -4 52409.6 4499.11  15
  -6  -4  -3 13700.1 2573.83  10
   6   4  -3 22751.5 2859.63  12
  -6   4  -3 24714.3 2602.88   1
   6  -4  -3 17965.5 2449.59  14
  -6   4  -3 15185.2 3112.61   7
   6  -4  -3 19364.0 2312.59  15
  -6  -4  -3 21282.0 2203.01  15
   6   4  -3 17164.2 2456.31   5
  -6   4  -3 24806.5 3756.12   6
  -6   4  -2 86925.6 5578.44   1
  -6  -4  -2 37837.9 4392.92   9
  -6   4  -2 59404.5 6067.65   7
  -6  -4  -2 73797.5 4941.82  15
  -6  -4  -2 91309.6 6448.30   3
   6   4  -2 62437.8 5241.80   5
   6  -4  -2 72070.2 5128.02  15
   6   4  -2 83288.5 5945.32  12
   6  -4  -2 72321.2 5443.74  14
  -6  -4  -1 39534.2 4035.40   3
  -6  -4  -1 30490.6 2731.84  15
   6  -4  -1 31362.8 2964.39  15
   6   4  -1 35591.0 3645.24  12
   6  -4  -1 28947.0 3209.55  14
   6   4  -1 27051.2 3069.43   5
  -6   4  -1 24871.0 3709.91   7
   6   4   0 82276.1 6966.16   5
  -6   4   0 72960.7 7544.67   7
  -6  -4   0 72641.7 6791.69   8
  -6   4   0 86270.0 6276.78   2
  -6  -4   0 107472. 7956.51   3
  -6   4   0 102838. 7241.04   1
  -6   4   0 119727. 8375.47   9
   6  -4   0 106727. 6983.38  15
  -6  -4   0 89643.8 6629.56  15
  -6   4   1 33317.2 3987.92   9
  -6   4   1 27989.3 3647.68   7
  -6  -4   1 24490.4 2870.58   8
  -6   4   1 26435.3 2492.64   2
   6   4   1 42304.9 3845.69  12
   6   4   1 25118.9 2978.26   5
  -6  -4   1 32937.8 2819.04  15
   6  -4   1 36591.1 3058.14  15
  -6   4   1 35205.9 3273.45   1
  -6   4   2 88248.4 6178.58   1
  -6  -4   2 54676.7 5744.36   8
  -6   4   2 95567.8 7213.95   9
  -6   4   2 71407.4 5028.33   4
   6  -4   2 71376.5 5208.82   5
   6   4   2 89827.7 6731.34  12
   6  -4   2 94252.0 6044.35  15
  -6  -4   2 75888.9 5744.67  15
   6   4   2 57456.2 5730.32   5
  -6   4   2 65673.6 5484.68   2
   6  -4   2 93663.7 6383.62  13
   6  -4   3 30103.4 3096.18  13
   6  -4   3 29734.7 2809.91  15
  -6  -4   3 22138.4 2594.42  15
  -6  -4   3 20896.8 2991.46  10
  -6   4   3 29581.1 3656.79   9
  -6   4   3 21868.5 2406.91   2
   6   4   3 31104.4 3373.46  12
   6   4   3 19025.6 2504.44   5
   6  -4   3 24289.3 2073.27   5
  -6   4   3 19897.0 1962.89   4
  -6   4   3 32708.7 2961.73   1
   6  -4   4 77629.8 6041.57  12
  -6  -4   4 66589.1 5613.55  13
   6  -4   4 92482.0 6714.20  13
   6  -4   4 91745.5 6386.58  15
  -6  -4   4 80695.6 6401.18  15
  -6  -4   4 59691.4 6458.91  10
  -6   4   4 82492.2 7082.63   9
  -6   4   4 91829.7 6355.10   1
   6   4   4 67065.9 6066.00   5
  -6   4   4 72595.6 6014.36   2
   6   4   4 91058.1 6876.01  12
   6  -4   4 70897.5 5615.03   5
   6   4   5 52108.2 4395.77  12
  -6  -4   5 32594.6 3378.91  13
   6  -4   5 44447.5 4164.80  13
   6  -4   5 37007.6 3220.21   5
  -6   4   5 34814.0 3629.93   2
   6   4   5 29636.7 3492.35   5
  -6  -4   5 31042.7 4030.11  10
  -6  -4   5 35144.9 3906.41  15
   6  -4   5 48507.2 3977.49  15
  -6   4   5 49983.8 3929.06   1
   6   4   6 32747.5 3451.40  12
   6   4   6 20430.8 2783.71   5
  -6  -4   6 18720.6 3137.13  10
   6  -4   6 23744.2 2465.80   5
  -6   4   6 31884.1 3056.51   1
  -6   4   6 24991.5 3051.57   2
   6  -4   6 25841.7 3212.62  13
  -6  -4   6 22732.8 3243.03  15
   6  -4   6 28118.8 3087.88  15
  -6  -4   7 167.180 1645.01  10
   6   4   7 721.095 1288.08   5
   6  -4   7 2511.32 1130.15   5
  -6   4   7 819.946 1539.45   2
  -6  -4   7 1586.50 2036.25   4
   6   4   7 3640.57 1714.63  12
  -6   4   7 2987.35 1459.36   1
   6  -4   7 1072.69 1461.35  15
  -6  -4   7 848.490 1909.97  15
   6   4   8 36186.5 3617.09  12
   6   4   8 23418.4 3074.35   5
   6  -4   8 28621.5 3370.79  15
  -6  -4   8 23655.4 3680.97  15
  -6   4   8 25399.3 3472.96   2
  -6  -4   8 31807.8 3928.85   4
   6  -4   8 24234.3 2737.04   5
  -6   4   9 8291.28 2377.96   2
  -6  -4   9 8701.88 2801.93  15
   6  -4   9 5522.14 1957.81  15
   6  -4   9 6338.03 1608.59   5
  -6  -4  10 22553.5 3863.48  15
  -6   5  -9 6216.96 2964.48   6
  -6  -5  -8 58891.7 6933.24   6
  -6   5  -8 47385.6 5584.38   6
   6  -5  -8 37301.1 4758.50  14
  -6  -5  -8 38979.8 4846.41  10
  -6   5  -8 55787.5 4801.25   1
   6   5  -7 7473.93 2212.85  12
  -6  -5  -7 4762.58 2154.95  10
   6  -5  -7 9508.94 2446.97  14
   6  -5  -7 6522.83 2070.17  15
  -6  -5  -7 8440.49 3774.52   6
  -6   5  -7 9634.96 3025.65   6
  -6   5  -7 5607.41 3101.08   7
  -6   5  -7 7002.21 2076.37   1
  -6   5  -6 40487.9 3772.26   1
  -6   5  -6 32702.7 4807.83   7
  -6   5  -6 30663.2 4512.40   6
   6  -5  -6 33951.8 3797.82  15
   6   5  -6 42083.1 4070.62  12
  -6  -5  -6 23058.9 3765.30  10
   6  -5  -6 30088.2 3801.87  14
   6  -5  -5 29644.6 3823.36  14
  -6   5  -5 36426.6 4745.60   6
  -6   5  -5 24696.3 4417.36   7
   6  -5  -5 35202.9 3813.55  15
  -6  -5  -5 41224.5 3835.11  15
  -6   5  -5 42114.5 3916.58   1
   6   5  -5 39319.6 4138.26  12
   6  -5  -4 21937.5 3149.02  14
  -6   5  -4 33110.6 4335.93   6
   6   5  -4 31579.2 3599.19  12
   6  -5  -4 26272.0 3144.03  15
  -6  -5  -4 27058.0 2982.52  15
  -6   5  -4 21318.4 3869.43   7
  -6   5  -4 30578.5 3300.50   1
   6   5  -3 6379.83 2045.35  12
   6  -5  -3 5853.56 1855.42  14
  -6   5  -3 7642.36 1809.36   1
   6  -5  -3 6403.21 1620.85  15
  -6  -5  -3 6249.09 1480.13  15
   6   5  -3 4011.41 1727.03   5
  -6   5  -3 7052.70 2614.94   7
  -6   5  -3 9833.15 2996.62   6
   6  -5  -2 39628.8 4047.96  14
  -6  -5  -2 33089.2 2973.71  14
  -6  -5  -2 43389.9 4726.54   3
  -6  -5  -2 41657.6 3615.36  15
  -6   5  -2 33009.0 4471.35   7
   6   5  -2 33952.6 3825.81   5
   6  -5  -2 43185.9 3854.60  15
   6   5  -2 49925.8 4521.64  12
  -6   5  -2 47737.4 4082.00   1
   6  -5  -1 19093.6 2325.94  15
  -6  -5  -1 19630.1 2169.67  15
   6  -5  -1 17350.9 2534.87  14
  -6  -5  -1 22503.1 3339.10   3
   6   5  -1 14080.4 2309.89   5
  -6  -5  -1 15204.2 1472.57  14
  -6   5  -1 11318.5 2797.32   7
   6   5  -1 21995.0 2978.94  12
  -6   5   0 11085.9 1190.12   2
  -6  -5   0 8613.04 1603.96   8
   6   5   0 11118.6 2019.76   5
  -6  -5   0 15264.2 2861.97   3
  -6   5   0 9779.24 2482.02   7
   6  -5   0 14552.8 2352.45  14
   6  -5   0 11819.5 1924.49  15
  -6  -5   0 11821.2 1765.19  15
  -6   5   0 13076.5 2117.44   1
  -6  -5   1 13240.4 2731.54   3
  -6   5   1 17925.4 2391.06   1
   6   5   1 18435.5 2779.86  12
  -6   5   1 21698.5 3176.04   9
  -6  -5   1 8864.72 1663.17   8
  -6   5   1 8591.64 2419.52   7
   6   5   1 11757.3 2074.68   5
  -6  -5   1 13753.8 1939.95  15
   6  -5   1 16860.9 2139.21  15
  -6   5   1 12355.2 1482.60   2
  -6   5   2 58438.5 5265.43   9
   6   5   2 55892.1 4864.22  12
  -6   5   2 36651.4 3542.49   2
   6  -5   2 47329.1 4115.65  15
  -6  -5   2 41726.2 3956.11  15
   6  -5   2 47120.6 4372.50  13
   6   5   2 32570.8 3886.47   5
  -6   5   2 49350.7 4289.32   1
   6   5   3 117.306 1248.52   5
  -6   5   3 2375.14 2038.82   9
  -6   5   3 1407.44 1140.90   2
   6  -5   3 1619.56 1309.97  15
  -6  -5   3 1464.12 1373.04  15
   6   5   3 2474.38 1784.75  12
  -6   5   3 590.723 1294.53   1
   6  -5   3 2280.84 1525.02  13
  -6   5   4 34858.7 4186.03   9
  -6   5   4 24010.6 2918.97   2
   6  -5   4 32052.5 3589.77  13
  -6   5   4 34903.7 3428.02   1
   6   5   4 41485.9 4024.35  12
  -6  -5   4 29891.7 3407.93  15
   6  -5   4 33996.9 3395.32  15
   6   5   4 21939.1 3037.22   5
   6   5   5 28640.4 3588.10   5
  -6   5   5 45378.0 4734.64   9
  -6   5   5 33288.2 3617.99   2
   6  -5   5 38320.3 4093.96  13
  -6   5   5 48722.2 4009.30   1
  -6  -5   5 24242.9 3907.70  10
   6   5   5 42102.2 4283.59  12
   6  -5   5 41971.8 3969.87  15
  -6  -5   5 38064.4 4068.25  15
   6   5   6 23868.6 3396.73   5
  -6  -5   6 27803.5 3996.78  10
  -6   5   6 35525.7 4460.15   9
   6  -5   6 35236.6 4004.90  13
  -6   5   6 41881.1 3748.28   1
  -6  -5   6 37898.0 4211.01  15
   6  -5   6 39214.7 3882.97  15
   6   5   6 43212.7 4313.47  12
  -6   5   6 35435.2 3699.00   2
  -6  -5   7 4559.91 2146.34  10
   6   5   7 5084.41 1815.62   5
   6  -5   7 3724.64 1987.18  13
  -6   5   7 7369.12 1767.24   1
  -6   5   7 5993.79 2062.78   2
   6   5   7 5739.06 2274.38  12
  -6  -5   7 5517.58 2320.00  15
   6  -5   7 5655.67 1924.62  15
  -6  -5   8 32122.5 4280.36  15
   6  -5   8 34953.5 3900.09  15
   6  -5   8 28528.4 3174.15   5
  -6   5   8 30130.4 3916.77   2
   6  -5   9 11924.2 1932.37   5
   6   6  -7 22272.4 3061.30  12
   6  -6  -7 14839.5 3018.95  15
  -6   6  -7 21115.3 2889.19   1
   6  -6  -6 21904.6 3306.82  15
  -6  -6  -6 20240.0 3144.47  15
  -6   6  -6 18341.6 4010.53   7
   6   6  -6 31787.0 3599.57  12
   6  -6  -6 22603.1 3487.97  14
  -6   6  -6 23422.1 3072.75   1
  -6   6  -5 45899.4 4483.54   1
  -6   6  -5 33105.0 5031.41   7
   6  -6  -5 47282.0 4651.93  15
  -6  -6  -5 43953.5 4447.05  15
   6  -6  -5 34092.2 4493.30  14
   6   6  -5 56983.5 5064.02  12
  -6   6  -4 47239.1 4627.13   1
   6  -6  -4 45277.9 4671.53  15
  -6  -6  -4 48826.8 4645.82  15
  -6   6  -4 44516.9 5548.45   7
   6  -6  -4 41754.7 4810.81  14
   6   6  -4 57669.2 5182.76  12
   6  -6  -3 4139.08 1777.60  15
  -6  -6  -3 5402.81 1794.92  15
  -6   6  -3 6192.65 1891.98   1
   6   6  -3 6348.56 2141.71  12
  -6   6  -3 4295.29 2436.93   7
   6  -6  -3 3622.26 1879.65  14
  -6  -6  -2 71306.2 6522.03   3
  -6  -6  -2 54617.6 5075.14  15
   6  -6  -2 60249.8 5354.22  15
  -6   6  -2 42982.3 5774.37   7
   6   6  -2 77984.8 6085.67  12
   6  -6  -2 55299.0 5542.45  14
  -6   6  -2 66383.1 5500.05   1
   6   6  -2 51121.9 5375.25   5
   6  -6  -1 12396.9 2246.73  15
  -6  -6  -1 10822.6 1945.15  15
  -6  -6  -1 13051.5 3075.73   3
  -6   6  -1 7767.27 2606.69   7
   6   6  -1 10172.8 2218.17   5
   6   6  -1 14076.4 2622.48  12
   6  -6  -1 12256.5 2533.82  14
  -6   6   0 32371.5 4595.21   7
   6   6   0 36403.6 4069.23   5
   6  -6   0 41946.1 4104.28  15
  -6  -6   0 37104.3 3868.27  15
  -6   6   0 40483.1 4124.28   1
   6  -6   0 45754.2 4518.52  14
  -6  -6   0 42535.3 4944.94   3
   6   6   1 5815.04 1868.90   5
  -6   6   1 10353.0 2121.20   1
   6  -6   1 11435.7 2067.73  15
  -6  -6   1 8618.63 1913.12  15
  -6   6   1 9172.95 2532.39   7
  -6  -6   1 6248.61 1445.57   8
  -6   6   2 81989.3 6402.40   9
   6   6   2 78424.8 6007.30  12
  -6   6   2 44493.4 4383.40   2
  -6   6   2 62672.6 5222.93   1
   6  -6   2 64281.9 5212.47  15
  -6  -6   2 49563.0 4902.14  15
   6   6   2 44824.7 4913.62   5
   6   6   3 1333.57 1451.22   5
  -6   6   3 2377.92 2191.69   9
   6  -6   3 2037.78 1724.66  13
  -6   6   3 1323.17 1603.92   1
  -6   6   3-361.208 1229.26   2
   6   6   3 2102.07 2001.21  12
   6  -6   3 1033.95 1500.20  15
  -6  -6   3 1702.96 1602.56  15
   6   6   4 30326.3 3816.88   5
  -6   6   4 34139.4 3658.24   2
  -6   6   4 41884.1 4146.19   1
   6   6   4 52985.3 4795.35  12
   6  -6   4 38407.8 4024.80  15
  -6  -6   4 35419.3 4053.52  15
  -6   6   4 49605.2 4948.03   9
   6  -6   4 40828.3 4302.52  13
   6   6   5 26109.3 3561.18   5
  -6   6   5 40023.3 3897.45   1
   6  -6   5 39918.0 3970.23  15
  -6  -6   5 33194.3 4002.98  15
   6  -6   5 40026.8 4280.98  13
  -6   6   5 27090.3 3494.65   2
   6   6   5 39901.9 4377.88  12
  -6   6   5 48215.6 4843.63   9
  -6   6   6 34921.1 4347.50   9
  -6   6   6 33927.9 3540.90   1
   6  -6   6 26215.6 3417.30  15
  -6  -6   6 24197.5 3571.27  15
  -6   6   6 21917.0 3241.34   2
   6   6   6 34850.3 4010.16  12
   6  -6   6 28404.9 3721.23  13
  -6  -6   7 10473.9 2792.69  10
  -6   6   7 13634.3 2717.23   2
  -6   6   7 18751.0 3368.15   9
   6  -6   7 12142.1 2519.40  15
  -6  -6   7 13506.4 3082.30  15
   6   6   7 17489.1 3120.88  12
   6   7  -6 43804.5 4703.29  12
   6  -7  -5 37268.4 4543.18  15
  -6  -7  -5 38076.9 4461.16  15
  -6   7  -5 40799.6 4399.12   1
   6   7  -5 49049.0 4747.95  12
  -6   7  -4 11479.5 3317.45   7
   6   7  -4 25129.8 3463.16  12
   6  -7  -4 19664.0 3139.16  15
  -6  -7  -4 15959.4 2855.47  15
   6  -7  -4 18377.3 3240.73  14
  -6   7  -4 21836.7 3043.87   1
  -6  -7  -3 11639.5 2394.47  15
   6  -7  -3 13532.9 2683.49  15
   6   7  -3 17314.0 2903.12  12
  -6   7  -3 14091.3 2597.93   1
   6  -7  -3 11294.0 2654.21  14
  -6   7  -3 8342.42 2981.86   7
   6  -7  -2 33725.8 4055.66  14
   6  -7  -2 28041.2 3585.64  15
  -6  -7  -2 30165.5 3503.26  15
   6   7  -2 30603.1 3891.98   5
  -6   7  -2 27394.5 3543.70   1
  -6   7  -2 18842.1 3945.31   7
  -6   7  -1 22981.5 3927.39   7
   6   7  -1 23501.7 3488.88   5
   6  -7  -1 27909.2 3754.45  14
   6   7  -1 36231.6 4085.80  12
  -6  -7  -1 26233.7 3311.96  15
   6  -7  -1 29615.8 3590.53  15
  -6   7   0 17687.0 3450.87   7
   6  -7   0 22291.1 3056.42  15
  -6  -7   0 21698.1 2954.75  15
   6   7   0 33129.2 3774.03  12
   6  -7   0 21429.2 3300.54  14
  -6   7   0 20073.8 3032.48   1
   6   7   0 19299.7 3065.70   5
   6   7   1 38953.8 4240.21  12
   6   7   1 25681.9 3485.40   5
  -6   7   1 28498.7 3601.18   1
  -6  -7   1 29993.1 3569.27  15
   6  -7   1 30530.3 3591.21  15
   6  -7   2 37893.3 3969.98  15
  -6  -7   2 35385.5 3932.42  15
   6   7   2 26719.7 3699.65   5
  -6   7   2 35402.2 3989.29   1
   6  -7   3 17288.7 2692.04  15
  -6  -7   3 15101.6 2705.92  15
   6   7   3 19579.1 3250.09  12
  -6   7   3 17928.0 2774.73   1
  -6  -7   3 13940.4 3252.81   3
   6   7   3 13031.8 2547.77   5
  -6   7   4 11543.3 2311.40   1
  -6   7   4 12659.2 2945.64   9
   6  -7   4 7758.11 2205.86  15
  -6  -7   4 7026.19 2225.63  15
   6  -7   5 37263.7 4327.34  15
  -6   7   5 39287.4 4354.10   1
  -6   8  -3 12508.2 3512.16   7
  -6   8  -2 5311.24 2931.26   7
   6  -8  -1 28822.4 3787.65  15
   6  -8   0 4359.74 2260.77  15
   6  -8   1 17873.2 3010.00  15
   7   0 -10 556.957 1797.28  12
  -7   0  -9 64977.9 7643.23   6
   7   0  -9 57464.0 5891.26  12
  -7   0  -9 65941.7 7567.11   7
  -7   0  -8-323.005 2890.91   6
   7   0  -8 597.697 1403.71  11
  -7   0  -8 298.449 1798.59  10
  -7   0  -8 2174.65 3134.88   7
   7   0  -8-1238.71 1675.11  12
   7   0  -7 58223.9 5559.03  12
  -7   0  -7 62757.0 7077.93   6
  -7   0  -7 62848.6 6959.79   7
   7   0  -7 55197.1 5287.87  11
  -7   0  -7 52505.8 5373.65  10
  -7   0  -6-317.637 2744.92   6
  -7   0  -6 479.835 1646.15  10
   7   0  -6 329.341 1448.84  12
   7   0  -6 599.974 1420.09  11
   7   0  -5 40481.4 4128.21  12
   7   0  -5 36034.2 3946.88  11
  -7   0  -5 38884.1 5615.93   6
  -7   0  -5 34653.3 4154.77  10
  -7   0  -4 632.711 2658.40   6
  -7   0  -4 334.331 1618.42  10
   7   0  -4 904.712 1361.47  12
   7   0  -4 429.882 1261.15  11
  -7   0  -3 145697. 11747.1  10
  -7   0  -3 161254. 13342.6   6
   7   0  -3 149620. 11448.2  11
   7   0  -2 114.688 348.488  14
   7   0  -2-409.859 1243.31  12
  -7   0  -2-1339.35 1643.73  10
  -7   0  -2 1873.36 1725.68   9
   7   0  -1 45811.9 3585.95  14
  -7   0  -1 67975.4 4255.29   5
  -7   0  -1 40368.4 4823.29   9
   7   0  -1 54587.8 3890.17   5
  -7   0  -1 66345.0 4349.35   3
   7   0  -1 55135.2 4820.27  12
   7   0  -1 50260.6 4742.18  11
   7   0   0-128.393 1078.81  11
  -7   0   0-1177.88 1592.85  10
   7   0   0 16.8288 304.436  14
  -7   0   0 310.133 678.740   5
   7   0   0 217.955 600.991   5
   7   0   0 285.974 581.070   4
  -7   0   0-595.693 926.376   3
   7   0   0 755.781 1088.50  12
   7   0   0 42.1139 542.019   2
   7   0   1 59024.3 4390.59  14
   7   0   1 53704.3 5286.34  11
  -7   0   1 51966.4 5638.25  10
   7   0   1 72841.9 4647.49   4
   7   0   1 56503.9 5252.13  12
  -7   0   1 66955.3 4658.78   5
   7   0   1 62611.3 4638.70   5
   7   0   1 59939.9 4509.71   2
   7   0   2 225.240 1007.96  12
   7   0   2 597.409 715.958   5
  -7   0   2-320.500 608.651   5
   7   0   2-40.3697 544.522  13
   7   0   2-88.6458 665.406   4
  -7   0   2-1326.80 1605.24  10
   7   0   2-124.499 1133.00  11
   7   0   2-32.1167 447.519   2
   7   0   3 144415. 11501.7  12
   7   0   3 183773. 11157.0  13
  -7   0   3 127947. 10916.0  13
   7   0   3 141529. 11600.4  11
  -7   0   3 143052. 12042.7  10
  -7   0   3 152894. 12295.3   8
  -7   0   3 191163. 11943.1   2
  -7   0   3 143111. 10637.0  15
   7   0   3 179474. 10739.5  15
   7   0   3 153961. 11077.3   5
  -7   0   3 168390. 10877.1   5
   7   0   4 215.138 1002.88  12
   7   0   4 718.014 1106.90  11
  -7   0   4-162.522 1584.49  10
  -7   0   4 1500.24 1692.66   8
  -7   0   4 747.025 1436.25   2
  -7   0   4 305.496 1289.05   4
   7   0   4 412.883 810.002   5
  -7   0   4 162.867 672.684  13
  -7   0   4 38.1405 562.441  15
  -7   0   5 67490.5 5399.37   2
   7   0   5 57233.2 4900.60  12
   7   0   5 52742.5 4920.84  11
  -7   0   5 49549.1 5303.85  10
   7   0   5 53032.5 4583.75   5
  -7   0   5 56483.8 5740.70   8
  -7   0   5 71951.1 5361.12   4
   7   0   6 418.386 979.941   5
  -7   0   6 298.638 1556.22  10
  -7   0   6-479.865 1479.39   4
  -7   0   6-974.163 1716.14   2
   7   0   6-220.155 1057.74  11
   7   0   6-396.318 1142.93  12
   7   0   7 55284.7 4820.72   5
  -7   0   7 59149.7 5251.99   4
  -7   0   7 50521.0 5248.79  10
  -7   0   8 403.276 1737.27   4
   7   0   8 704.409 1263.05   5
  -7   0   8-485.471 1885.69   2
  -7   0   8 221.997 2036.88   8
   7   0   9 69188.7 6184.44   5
  -7   0   9 84781.5 7163.42   2
  -7   0   9 84466.9 6815.74   4
  -7   0   9 72528.5 7431.84   8
  -7   0  10-154.878 2041.73   4
   7  -1 -10 403.700 2050.40  12
   7   1 -10-508.117 1776.19  12
  -7  -1  -9 49577.1 6607.29   6
  -7   1  -9 54006.3 6438.08   6
   7  -1  -9 33978.7 4211.31   6
   7  -1  -9 34241.0 4119.15  11
   7   1  -9 42080.1 4459.03  12
   7  -1  -9 40824.5 4757.06  12
  -7   1  -9 46656.4 6418.16   7
  -7   1  -8 318.754 3217.38   7
   7   1  -8 1015.81 1698.62  12
   7  -1  -8 2105.59 1945.85  12
   7  -1  -8 459.672 1537.65  11
  -7  -1  -8 1717.86 1901.28  10
  -7  -1  -8 345.093 3242.70   6
  -7   1  -8 1538.47 2754.90   6
  -7   1  -7 81452.7 7855.18   7
   7   1  -7 62945.0 6089.59  12
   7  -1  -7 66066.5 6336.47  12
   7  -1  -7 57901.4 5859.52  11
  -7   1  -7 75333.8 6253.84  10
  -7  -1  -7 64672.1 6222.60  10
  -7  -1  -7 75048.8 8046.97   6
  -7   1  -7 65730.7 7420.13   6
  -7   1  -6 3403.09 2653.60   7
   7  -1  -6 1924.44 1451.34  11
  -7  -1  -6 3587.56 1984.09  10
  -7   1  -6 3584.44 1892.57  10
  -7   1  -6 5149.19 3184.78   6
   7  -1  -6 4886.92 1878.16  12
   7   1  -6 3842.78 1735.53  12
  -7   1  -5 96225.0 8795.58   7
  -7   1  -5 97446.5 9285.93   6
   7  -1  -5 83662.8 7435.16  11
  -7   1  -5 96951.9 7762.97  10
   7   1  -5 89357.1 7519.46  11
  -7  -1  -5 87863.2 7782.00  10
   7   1  -5 94163.3 7659.91  12
   7  -1  -5 95932.4 7823.06  12
   7  -1  -5 85036.1 6718.55  14
   7   1  -4 1339.42 1380.04  12
  -7   1  -4 954.881 1619.71  10
  -7  -1  -4 1761.77 1756.78  10
   7  -1  -4 2121.63 808.468  14
   7   1  -4 1467.60 1339.35  11
   7  -1  -4 996.097 1211.25  11
  -7   1  -4-614.332 2680.22   6
  -7   1  -3 62210.1 5409.64  10
   7   1  -3 57383.1 5135.43  11
   7  -1  -3 57258.3 5080.73  11
  -7  -1  -3 41393.4 4723.68   9
  -7  -1  -3 50790.1 5332.16  10
  -7   1  -3 66570.1 6933.90   6
   7   1  -3 56462.2 5103.12  12
   7  -1  -3 60038.7 5255.22  12
   7  -1  -3 53064.5 4175.31  14
  -7   1  -2 15907.8 2608.60  10
  -7  -1  -2 13879.5 2533.13  10
   7  -1  -2 12831.2 1443.15  14
  -7   1  -2 17506.1 2751.87   9
  -7  -1  -2 12471.8 2220.50   9
   7   1  -2 15348.3 1641.63   5
   7  -1  -2 17187.5 2423.60  12
   7   1  -1 85542.2 7645.95  11
   7  -1  -1 95173.8 7703.57  11
  -7   1  -1 96653.2 8171.87   9
  -7  -1  -1 75107.1 7564.97   9
   7  -1  -1 90531.4 6750.77   2
   7  -1  -1 93775.2 6802.31  14
   7   1  -1 94236.3 7660.80  12
   7  -1  -1 101757. 7794.96  12
   7   1  -1 99420.1 6968.43   5
   7   1   0 10056.3 1867.46  11
   7  -1   0 7187.39 1716.06  11
  -7   1   0 6823.20 2005.03  10
  -7  -1   0 7466.69 2039.54  10
  -7   1   0 6826.71 2088.86   9
   7  -1   0 7714.20 1096.03  14
   7  -1   0 7396.61 941.912   2
  -7   1   0 9916.45 1147.28   3
  -7  -1   0 11646.2 1834.02   3
   7  -1   0 9416.72 930.924   5
   7   1   0 10504.8 1296.74   5
   7  -1   0 8759.27 1752.30  12
   7   1   0 6424.61 1662.16  12
  -7   1   1 82219.2 7163.05  10
   7   1   1 77966.9 6823.98  11
   7  -1   1 76887.8 6787.20  11
  -7  -1   1 73441.7 7108.63  10
   7  -1   1 87939.4 5946.19   5
  -7  -1   1 93758.5 6252.84   5
   7   1   1 86354.4 6214.04   5
   7  -1   1 79570.7 5795.78   2
   7   1   1 80554.2 6779.73  12
   7  -1   1 81046.0 6736.98  12
   7  -1   2 20618.5 1551.99  15
  -7  -1   2 20974.6 2948.82   8
   7  -1   2 21468.8 2463.54  12
   7   1   2 17467.3 2500.55  12
   7  -1   2 24159.4 2084.23  13
   7   1   2 16613.3 2456.67  11
  -7   1   2 19721.4 2943.37  10
   7  -1   2 18625.6 2474.20  11
  -7  -1   2 12656.2 2649.03  10
   7   1   2 20053.3 2053.12   5
   7  -1   2 17733.5 1793.45   5
  -7  -1   2 19991.9 1964.83   5
  -7   1   2 21778.1 2428.67   2
  -7  -1   3 46513.2 3513.25  15
   7  -1   3 72399.6 4003.82  15
  -7  -1   3 45119.2 3558.51  15
  -7   1   3 49737.3 3888.04  15
   7  -1   3 46388.4 4529.42  11
  -7   1   3 61096.9 5251.05  10
   7   1   3 55627.4 4743.84  11
  -7  -1   3 44989.4 5005.67  10
  -7  -1   3 47824.4 4980.95   8
   7  -1   3 54139.3 4528.62  12
   7  -1   3 71933.7 4453.89  13
  -7   1   3 49349.1 4222.76  13
   7   1   3 59266.8 4770.42  12
  -7   1   3 57864.3 4337.57   4
  -7   1   3 59238.2 4605.40   2
   7   1   3 56802.1 4227.00   5
   7  -1   3 54588.2 4009.80   5
   7   1   4 3203.42 1334.15  12
   7  -1   4 806.767 1156.80  11
  -7   1   4 607.443 1477.20  10
  -7  -1   4 870.473 1666.95  10
  -7  -1   4 1703.77 1607.30   8
   7  -1   4 2667.15 831.044  15
  -7   1   4 1995.27 795.561  15
   7   1   4 2087.85 934.946   5
   7  -1   4 1814.34 872.697   5
  -7   1   4 3557.43 1417.63   2
  -7  -1   4 5235.83 1877.59   2
   7  -1   4 2654.96 1138.01  12
  -7   1   4 3181.04 1365.20   4
  -7  -1   4 1907.14 1450.85   4
  -7  -1   5 127100. 8188.05   4
   7  -1   5 109847. 7266.69  15
   7  -1   5 80032.0 7451.28  11
  -7   1   5 90791.2 7961.36  10
  -7  -1   5 80647.1 8021.89  10
  -7  -1   5 90563.8 8200.19   8
  -7   1   5 104578. 7800.55   2
  -7  -1   5 109188. 8207.28   2
   7   1   5 105040. 7772.76  12
  -7   1   5 102986. 7533.97   4
   7  -1   5 91141.4 7157.50   5
   7   1   5 93175.1 7330.26   5
   7  -1   5 87107.9 7354.29  12
  -7  -1   6 2639.31 1825.09   8
  -7   1   6 4331.74 2178.83   8
  -7   1   6 6072.36 1821.03   2
  -7  -1   6 6101.17 1945.82   2
   7   1   6 5101.96 1427.00   5
   7  -1   6 3679.58 1167.42   5
   7  -1   6 2835.10 1283.65  11
   7  -1   6 5558.18 1235.94  12
   7   1   6 5090.10 1580.00  12
  -7   1   6 6519.39 1702.32   4
  -7  -1   6 5782.69 1962.68   4
  -7   1   6 5102.18 1944.12  10
  -7  -1   6 4259.43 2008.31  10
  -7  -1   7 32873.8 4354.02  10
  -7  -1   7 38229.9 4793.64   8
  -7   1   7 48940.5 5453.95   8
  -7   1   7 56101.1 4787.90   2
  -7  -1   7 58825.1 5144.85   2
   7   1   7 43499.7 4051.87   5
   7  -1   7 42321.3 3922.34   5
  -7   1   7 36947.5 4338.76  10
   7  -1   7 41873.4 4071.36  11
  -7  -1   7 64654.5 5102.05   4
  -7   1   7 50213.5 4329.94   4
   7   1   7 52122.7 4294.84  12
  -7   1   8 4562.12 1823.47   4
  -7  -1   8 5082.97 2206.61   4
   7   1   8 2422.44 1380.23   5
   7  -1   8 2387.18 1283.27   5
  -7   1   8 2318.64 1941.16   2
  -7  -1   8 2790.46 2021.02   2
  -7   1   8 2113.67 2056.94   8
  -7   1   9 57463.3 5280.45   2
  -7  -1   9 54697.5 5385.22   2
   7  -1   9 39647.5 4135.25   5
   7   1   9 39469.8 4198.82   5
  -7   1   9 49259.8 4660.95   4
  -7  -1   9 53001.6 5071.22   4
  -7   1   9 52154.6 5738.54   8
  -7   1  10 1569.39 1955.68   4
   7  -2 -10 4941.98 2134.68   6
   7  -2 -10 4790.01 2570.27  12
   7  -2  -9 26808.6 3571.89   6
  -7   2  -9 31655.7 5091.23   6
   7  -2  -9 29247.6 3594.57  11
   7  -2  -9 31507.9 4342.36  12
   7   2  -9 31387.5 3779.81  12
  -7   2  -9 41819.5 6117.79   7
  -7   2  -8 3279.18 3309.90   7
   7   2  -8 315.687 1636.57  12
   7  -2  -8 2405.78 2011.02  12
   7  -2  -8 937.759 1568.53  11
  -7  -2  -8-733.009 3496.42   6
  -7   2  -8 299.309 2834.37   6
  -7  -2  -8 2270.06 2173.83  10
  -7  -2  -7 48521.3 5823.35  10
  -7   2  -7 68503.6 7412.08   7
   7  -2  -7 67719.5 6203.28  12
   7   2  -7 59904.8 5707.52  12
   7  -2  -7 60722.6 5736.52  11
   7  -2  -7 62585.0 5307.21  14
  -7  -2  -7 76395.9 8199.90   6
  -7   2  -7 70356.7 7327.87   6
   7  -2  -6 2965.64 1250.78  14
  -7   2  -6 4942.91 2996.37   7
   7   2  -6 1826.85 1460.70  12
   7  -2  -6 1856.88 1559.19  11
  -7  -2  -6 1442.23 1885.59  10
  -7  -2  -6 2433.76 3168.07   6
  -7   2  -6 3238.33 2935.14   6
   7   2  -5 49870.3 4785.87  12
  -7  -2  -5 49484.1 6534.32   6
  -7   2  -5 52567.9 6348.04   6
  -7  -2  -5 43667.9 4962.94  10
   7  -2  -5 49863.9 4222.56  14
   7  -2  -4 3161.73 1089.54  14
  -7   2  -4 5951.85 2728.53   7
  -7   2  -4 6115.77 1878.02  10
  -7  -2  -4 4739.81 1982.40  10
  -7  -2  -4 4698.67 3307.35   6
  -7   2  -4 4454.04 2867.19   6
   7   2  -4 4358.16 1648.22  12
  -7   2  -3 80184.9 6851.38  10
  -7  -2  -3 75042.4 6880.46  10
  -7   2  -3 75643.4 7640.06   7
   7  -2  -3 83561.9 6832.75  12
   7   2  -3 75016.1 6561.10  12
  -7   2  -3 87642.5 8345.97   6
   7  -2  -3 73875.9 5908.80  14
   7  -2  -2 684.725 535.399  15
  -7  -2  -2 1159.69 1456.95   3
  -7  -2  -2 1039.53 1511.94  10
  -7   2  -2 1280.65 1572.89  10
  -7   2  -2 1333.83 1884.94   9
  -7  -2  -2 593.697 1223.45   9
   7   2  -2 1848.42 993.103   5
   7  -2  -2 1724.96 1362.09  12
   7  -2  -2 625.755 824.476  14
  -7   2  -2-468.354 2024.52   7
   7   2  -1 75430.7 6425.39  12
   7  -2  -1 78589.9 6492.94  12
   7  -2  -1 74554.4 5741.79  14
  -7  -2  -1 86170.9 6512.74   3
   7  -2  -1 72471.3 5358.58  15
   7   2  -1 72219.1 5794.27   5
  -7   2  -1 83367.5 7119.44   9
  -7   2   0 40290.1 4284.32  10
  -7  -2   0 30394.8 4128.60  10
  -7   2   0 40191.7 4589.94   9
  -7   2   0 50496.3 4067.94   1
   7  -2   0 43586.3 3477.35  14
  -7  -2   0 46633.3 4157.07   3
   7  -2   0 39259.4 3010.78  15
   7  -2   0 38228.0 3923.73  12
   7   2   0 37580.7 3979.52  12
   7   2   0 37944.5 3474.90   5
   7   2   1 104297. 8182.97  12
   7  -2   1 103527. 8027.25  12
   7  -2   1 101698. 7114.90  15
  -7   2   1 98267.3 6980.35   3
  -7  -2   1 81259.7 8202.00  10
  -7   2   1 99071.3 8633.48   9
  -7   2   1 121018. 8079.84   1
  -7   2   1 107096. 7540.21   2
  -7   2   1 89907.6 8261.49  10
   7  -2   1 104380. 7002.60   5
   7   2   1 96032.1 7500.21   5
   7   2   2 401.947 1239.16  12
  -7  -2   2-173.857 1403.53  10
  -7   2   2 934.869 1673.84  10
  -7  -2   2 902.308 1412.76   8
  -7   2   2-310.811 953.929   2
  -7   2   2 893.972 913.633  15
   7  -2   2 211.479 599.619  15
   7  -2   2-36.5324 501.943   5
   7   2   2-312.559 896.764   5
   7  -2   2 483.283 914.812  13
   7  -2   2-336.676 1054.30  12
   7   2   3 88154.5 6561.67  12
  -7   2   3 78733.4 5724.38   4
  -7  -2   3 72216.1 5355.07  15
  -7   2   3 66376.5 5702.28  15
   7  -2   3 92816.4 5734.37  15
  -7   2   3 76927.2 6657.13  10
  -7  -2   3 69519.1 6660.61  10
  -7  -2   3 65752.0 6387.74   8
   7  -2   3 93169.8 6188.14  13
   7  -2   3 74933.0 6114.91  12
  -7  -2   3 70512.8 5249.77  15
  -7   2   3 81931.3 6037.79   2
   7   2   3 74980.1 5906.22   5
   7  -2   3 72580.1 5499.38   5
   7   2   4 3094.47 1650.98  12
  -7   2   4 2417.42 1749.19  10
  -7  -2   4 2106.79 1668.64  10
  -7  -2   4 1282.57 1524.96   8
  -7   2   4 3239.44 1380.70   2
  -7  -2   4 1472.47 988.561  15
   7  -2   4 2482.58 938.666  15
  -7   2   4 2756.61 1090.43   4
   7  -2   4 1525.39 1075.95  12
   7   2   4 2856.60 1155.31   5
   7  -2   4 1835.28 775.809   5
   7  -2   4 3118.94 1287.56  13
   7  -2   5 36105.9 3615.81  12
   7   2   5 54259.6 4502.80  12
   7  -2   5 39514.6 3960.73  11
  -7  -2   5 35973.5 4459.38  10
  -7  -2   5 33651.7 4291.55   8
  -7   2   5 40488.4 3676.66   4
  -7  -2   5 45314.7 3914.11  15
   7  -2   5 51648.6 3845.18  15
  -7  -2   5 51511.0 4563.06   4
  -7   2   5 48519.5 4156.11   2
   7  -2   5 41064.2 3515.02   5
   7   2   5 37504.4 3699.92   5
  -7  -2   6-176.766 1855.25  10
  -7  -2   6 2700.60 1830.40   8
  -7   2   6 1238.26 1437.58   2
  -7  -2   6 2482.13 2004.33   2
   7  -2   6 727.152 1056.50  15
   7   2   6 903.799 1491.23  12
   7  -2   6-218.297 1118.56  11
   7   2   6 1781.14 1265.30   5
   7  -2   6 1565.20 973.911   5
  -7   2   6 1139.96 1198.32   4
  -7  -2   6 3157.12 1888.20   4
  -7  -2   7 73503.8 5815.99   4
  -7  -2   7 44476.5 5246.70  10
  -7  -2   7 41914.3 5259.15   8
  -7   2   7 51488.6 4729.97   4
   7  -2   7 59620.4 4792.74  15
   7   2   7 65920.4 5137.29  12
  -7   2   7 56780.8 5194.91   2
  -7  -2   7 76827.4 6103.37   2
   7  -2   7 46933.7 4451.21   5
   7   2   7 55606.5 4856.42   5
  -7   2   8-250.482 2406.78   8
  -7  -2   8-630.007 1911.16   8
  -7  -2   8 381.568 2211.90   2
  -7   2   8-1332.05 1541.33   4
  -7  -2   8 1052.48 2182.33   4
   7   2   8 1483.45 1394.57   5
   7  -2   8-92.5787 1110.68   5
  -7   2   8 2441.43 1898.39   2
   7  -2   9 21297.3 2814.30   5
   7   2   9 24238.9 3036.83   5
  -7  -2   9 36318.6 4333.28   4
  -7   2   9 27867.4 3283.51   4
  -7   2   9 25294.9 4239.40   8
  -7   2   9 30961.2 3720.85   2
  -7  -2   9 35516.6 4256.66   2
  -7   2  10 3129.91 2059.68   4
  -7   3  -9 37793.2 5619.23   6
   7   3  -9 37231.4 4133.86  12
   7  -3  -9 34530.9 3981.98  14
   7  -3  -8 1952.48 1537.60  14
   7  -3  -8 2732.72 1621.06   6
  -7  -3  -8 4174.03 3859.74   6
  -7   3  -8 4677.17 3146.73   6
   7  -3  -8 3659.18 1869.73  11
   7   3  -8 3961.51 1848.09  12
  -7   3  -8 2031.35 3211.12   7
  -7  -3  -8 2793.10 2168.14  10
   7  -3  -7 23859.7 2990.24  14
  -7  -3  -7 31942.8 5491.43   6
  -7   3  -7 27767.9 4704.62   6
  -7   3  -7 29930.3 5072.94   7
   7   3  -7 22497.5 3232.80  12
  -7  -3  -7 26778.6 3762.15  10
  -7  -3  -6-715.447 3609.94   6
  -7   3  -6 286.969 2590.32   6
   7   3  -6 786.503 1619.16  12
   7  -3  -6 475.717 1270.61  14
  -7  -3  -6 1110.23 1829.85  10
  -7  -3  -5 54968.9 6195.03  10
  -7   3  -5 65508.5 7294.01   7
  -7  -3  -5 70597.1 8168.32   6
  -7   3  -5 71107.5 7614.39   6
   7   3  -5 74612.4 6241.64  12
  -7   3  -5 87440.0 6195.31   1
   7  -3  -5 60185.2 5585.63  14
  -7  -3  -4 13786.6 2737.21  10
   7  -3  -4 14633.5 2097.00  14
   7  -3  -4 19329.1 2036.03  15
   7   3  -4 19300.3 2687.04  12
  -7   3  -4 18450.6 2543.42   1
  -7   3  -4 19708.9 3734.04   7
  -7   3  -4 16462.5 3949.23   6
  -7  -3  -3 21313.4 3394.25  10
   7   3  -3 29487.3 3463.93  12
   7  -3  -3 31248.4 2743.42  15
   7  -3  -3 25537.1 2882.39  14
  -7   3  -3 30586.6 4865.24   6
  -7   3  -3 25609.5 4173.75   7
   7  -3  -2 4656.42 1005.64  15
  -7  -3  -2 3785.70 1942.78   3
   7  -3  -2 3527.62 1209.36  14
  -7  -3  -2 3562.51 1716.02  10
  -7  -3  -2 2284.02 1187.91   9
   7   3  -2 2791.24 1277.00   5
  -7   3  -2 2861.40 2465.72   7
   7   3  -2 4345.74 1589.99  12
  -7   3  -2 4423.78 1538.86   1
  -7   3  -1 90191.5 9267.02   7
   7  -3  -1 115186. 8289.35  14
   7  -3  -1 108831. 7869.46  15
  -7   3  -1 132895. 9758.45   9
   7   3  -1 94582.0 8146.85   5
  -7  -3  -1 136175. 9259.62   3
   7   3   0 12446.8 2171.89  12
  -7  -3   0 7998.76 2243.01  10
   7  -3   0 11753.3 1347.81  15
  -7   3   0 11327.8 2046.29   1
   7  -3   0 12506.6 1804.81  14
  -7  -3   0 9707.53 905.980  15
   7   3   0 11134.1 1694.14   5
  -7  -3   0 10338.7 2305.93   3
   7   3   1 91536.0 7552.38   5
  -7  -3   1 81586.3 8194.53  10
  -7  -3   1 86942.5 7917.00   8
  -7   3   1 106833. 7301.32   2
   7  -3   1 102712. 8019.46  12
  -7  -3   1 92726.8 6841.51  15
   7  -3   1 120434. 7370.38  15
  -7   3   1 126865. 8157.56   1
   7   3   1 113065. 8359.45  12
  -7  -3   2 3405.38 1713.48  10
  -7  -3   2 2071.25 1395.45   8
  -7   3   2 2429.14 2029.48   9
  -7   3   2 4841.59 1567.50   1
  -7   3   2 2851.56 1056.03   2
   7  -3   2 4230.25 1001.64  15
  -7  -3   2 3980.08 736.395  15
   7   3   2 2545.57 1151.32   5
   7  -3   2 3379.47 1252.75  12
   7  -3   2 4038.47 1285.06  13
   7   3   2 5334.04 1725.84  12
   7   3   3 46439.9 4322.08  12
   7  -3   3 47975.1 3562.28  15
  -7  -3   3 40920.0 3263.25  15
   7   3   3 36148.2 3603.32   5
   7  -3   3 34949.1 3054.60   5
  -7  -3   3 35024.7 4294.40  10
  -7  -3   3 28451.8 3813.35   8
  -7   3   3 38880.4 3521.43   2
   7  -3   3 40676.5 3794.85  12
   7  -3   3 46892.6 3896.68  13
  -7   3   3 48728.2 4064.49   1
  -7   3   3 40425.7 3209.16   4
  -7   3   4 20052.5 2425.66   1
   7  -3   4 12006.5 1855.82  12
   7  -3   4 19173.9 2067.61  15
   7   3   4 15569.2 2551.99  12
  -7  -3   4 13157.0 2660.74  10
  -7  -3   4 9609.06 2154.25   8
  -7   3   4 16659.2 2118.98   2
  -7  -3   4 12284.2 1831.04  15
   7  -3   4 13541.5 1558.21   5
  -7   3   4 15703.4 1695.94   4
   7   3   4 11387.3 1937.24   5
   7  -3   4 17053.7 2249.82  13
   7  -3   5 75573.5 6013.89  13
   7   3   5 94821.2 6586.53  12
   7   3   5 65108.7 5642.79   5
   7  -3   5 59256.8 5201.61   5
  -7  -3   5 52556.4 6004.71   8
  -7   3   5 67864.8 5356.09   4
  -7  -3   5 69093.0 5776.96  15
   7  -3   5 81690.8 5764.24  15
  -7  -3   5 62726.6 6424.09  10
  -7   3   5 67256.2 5789.10   2
  -7   3   5 89209.5 6104.20   1
  -7  -3   6 1104.94 1871.36  10
  -7  -3   6 358.354 1577.06   8
  -7   3   6 1103.74 1499.60   2
  -7   3   6 798.023 1105.33   4
  -7  -3   6 669.174 1930.39   4
  -7  -3   6 1138.22 1510.88  15
   7  -3   6 827.533 1182.06  15
   7   3   6 1283.07 1576.73  12
   7   3   6 107.280 1263.50   5
   7  -3   6 715.092 940.398   5
   7   3   7 34344.4 3623.46  12
  -7  -3   7 32486.3 4076.09  10
  -7  -3   7 21259.2 3592.35   8
  -7  -3   7 44167.2 4360.51   4
  -7   3   7 30008.3 3142.92   4
  -7  -3   7 33520.9 3740.30  15
   7  -3   7 34945.6 3356.70  15
   7   3   7 26161.7 3148.33   5
   7  -3   7 28219.0 2880.18   5
  -7   3   7 32755.9 3606.45   2
  -7   3   8 2885.53 1978.33   2
  -7   3   8 3423.59 1681.69   4
  -7  -3   8 4304.18 2469.93   4
  -7  -3   8 2922.73 2127.89   8
   7   3   8 2751.37 1568.24   5
   7  -3   8 1704.53 1139.46   5
  -7   3   9 41630.5 4486.25   2
  -7   3   9 37010.8 3855.44   4
   7  -3   9 32268.4 3393.50   5
  -7   3  10 4502.72 1950.56   4
  -7  -4  -8 11222.0 4599.74   6
  -7   4  -8 17144.0 4151.21   6
  -7  -4  -8 8322.99 2632.72  10
   7  -4  -8 15072.9 2717.99  14
   7   4  -8 17213.3 2678.32  12
   7  -4  -7 29310.1 3772.21  14
  -7  -4  -7 33746.6 6069.61   6
   7   4  -7 40090.7 4090.55  12
  -7   4  -7 41525.2 5524.82   6
  -7   4  -7 42585.2 4093.58   1
  -7  -4  -7 23488.2 3944.17  10
  -7  -4  -6 8718.13 2692.13  10
   7  -4  -6 13780.0 2369.76  14
  -7   4  -6 11073.1 3638.05   7
   7   4  -6 14893.4 2712.60  12
  -7  -4  -6 14846.2 4452.38   6
  -7   4  -6 16192.0 3945.40   6
  -7   4  -6 14358.9 2502.01   1
  -7  -4  -5 34559.9 4601.60  10
  -7   4  -5 37723.1 5587.39   7
   7   4  -5 41453.5 4421.08  12
  -7   4  -5 45854.8 5868.95   6
   7  -4  -5 36863.7 4077.69  14
   7  -4  -5 43968.1 3998.95  15
  -7   4  -4 25583.7 4421.66   6
  -7   4  -4 27525.9 3062.04   1
   7  -4  -4 20985.1 2693.49  14
  -7   4  -4 22235.8 4105.59   7
  -7  -4  -4 14678.3 2921.72  10
   7   4  -4 24684.1 3179.50  12
   7  -4  -4 21507.2 2520.40  15
   7  -4  -3 51447.1 4362.17  15
  -7  -4  -3 41973.1 5064.07  10
  -7   4  -3 48896.1 5927.48   7
   7   4  -3 43875.2 4595.83   5
   7   4  -3 56302.3 5170.41  12
   7  -4  -3 53196.5 4719.52  14
   7   4  -2 3385.79 1619.83  12
  -7  -4  -2 1878.93 1754.95  10
  -7   4  -2 1473.24 2326.94   7
   7  -4  -2 1573.86 1055.29  15
  -7  -4  -2 1771.89 844.429  15
  -7  -4  -2 2225.12 2086.52   3
   7  -4  -2 928.134 1243.89  14
   7   4  -2 806.210 1277.92   5
  -7   4  -2 1890.92 1544.52   1
  -7  -4  -1 64946.5 5695.26   3
   7  -4  -1 48307.5 4293.90  15
  -7  -4  -1 53961.4 4091.83  15
   7  -4  -1 59001.1 4814.74  14
   7   4  -1 49797.8 4629.74   5
  -7   4  -1 45338.8 5621.64   7
   7  -4   0 18942.3 2335.10  14
   7   4   0 18629.2 2775.47  12
  -7  -4   0 12523.4 2590.96  10
  -7   4   0 17224.0 3157.52   9
  -7   4   0 13617.6 3031.49   7
  -7   4   0 20267.6 2525.22   1
  -7  -4   0 18943.3 2983.01   3
   7  -4   0 16059.3 1925.59  15
  -7  -4   0 12959.0 1550.28  15
   7   4   0 14342.3 2187.92   5
   7   4   1 50369.3 4947.10   5
  -7  -4   1 46370.4 5522.26  10
  -7   4   1 79314.0 6640.03   9
  -7  -4   1 48569.8 5075.48   8
  -7   4   1 57814.2 4467.42   2
   7   4   1 68097.4 5812.83  12
  -7  -4   1 69508.8 6012.10   3
  -7   4   1 74562.5 5486.15   1
  -7  -4   1 54946.9 4459.09  15
   7  -4   1 68481.6 4886.59  15
   7   4   2 4183.90 1792.16  12
  -7  -4   2 567.818 1655.71  10
  -7  -4   2 1694.84 1356.72   8
  -7   4   2 2833.44 2128.95   9
  -7   4   2 2124.79 995.691   2
   7   4   2 1175.20 1251.92   5
  -7   4   2 3561.00 1592.36   1
   7  -4   2 2100.79 1035.59  15
  -7  -4   2 1343.52 846.869  15
   7  -4   2 2738.29 1344.38  12
  -7  -4   3 37812.4 4820.31  10
  -7  -4   3 35638.3 4391.75   8
  -7   4   3 62336.4 5837.00   9
  -7   4   3 44748.1 4087.95   2
   7  -4   3 59493.4 4369.08  15
  -7  -4   3 44242.1 4029.50  15
   7   4   3 60545.6 5201.35  12
   7  -4   3 47903.9 4439.32  12
   7  -4   3 61315.9 4799.42  13
  -7   4   3 65134.3 4884.83   1
   7   4   3 42977.0 4286.68   5
  -7  -4   4 25628.3 3662.58  10
  -7   4   4 32729.5 4163.47   9
  -7  -4   4 17737.2 2953.36   8
  -7   4   4 24575.5 2798.26   2
  -7  -4   4 25882.4 2836.29  15
   7  -4   4 32052.3 2963.43  15
   7   4   4 37273.5 3878.45  12
   7  -4   4 25091.4 2794.93  12
   7  -4   4 29857.3 3249.22  13
  -7   4   4 36398.6 3387.04   1
   7   4   4 23110.0 2880.19   5
  -7  -4   5 41066.0 4702.38  10
  -7  -4   5 28489.6 3983.76   8
   7  -4   5 46352.6 3990.50  15
  -7  -4   5 38451.0 3959.26  15
  -7   4   5 38587.6 3891.27   2
   7  -4   5 43138.1 4193.85  13
   7   4   5 54817.4 4761.42  12
   7   4   5 35196.1 3844.14   5
  -7   4   5 51228.6 4283.93   1
  -7  -4   6 14380.9 3004.13  10
   7   4   6 9592.06 2073.80   5
  -7   4   6 20616.6 2637.49   1
  -7   4   6 17358.2 2492.21   2
   7  -4   6 12133.9 2369.66  13
   7   4   6 18734.3 2812.31  12
   7  -4   6 18071.5 2356.90  15
  -7  -4   7 33766.8 4388.24  10
  -7   4   7 34384.9 3840.39   2
   7  -4   7 35712.0 3650.16  15
   7   4   7 29878.3 3490.64   5
   7   4   7 43392.0 4170.06  12
   7  -4   7 32262.9 3840.24  13
  -7   4   8 18043.1 3052.72   2
   7   4   8 23110.4 3169.45  12
  -7   5  -8 22675.0 4554.04   6
  -7   5  -7 29849.0 4929.09   6
   7   5  -7 30536.6 3794.77  12
   7  -5  -7 21729.5 3428.59  14
  -7  -5  -7 20166.6 3678.54  10
  -7   5  -7 30909.4 3643.59   1
   7   5  -6 9576.47 2561.33  12
  -7  -5  -6 5775.39 2452.10  10
   7  -5  -6 9397.25 2435.75  14
   7  -5  -6 13795.2 2333.75  15
  -7   5  -6 6820.40 3521.34   7
  -7   5  -6 18201.6 4061.34   6
  -7   5  -6 15564.5 2676.10   1
  -7  -5  -5 45623.2 5985.94  10
  -7   5  -5 59751.1 7225.15   7
   7  -5  -5 57687.8 5836.33  14
  -7   5  -5 88208.3 7875.85   6
   7  -5  -5 69190.5 5802.92  15
   7   5  -5 77851.6 6471.49  12
  -7   5  -5 76339.2 6098.78   1
   7   5  -4 23883.6 3267.83  12
  -7  -5  -4 13834.3 3105.59  10
  -7   5  -4 14281.9 3787.71   7
   7  -5  -4 23067.4 2739.45  15
  -7   5  -4 32818.7 4687.15   6
   7  -5  -4 17626.7 2754.34  14
  -7   5  -4 24150.7 2995.18   1
  -7  -5  -3 17811.4 3258.10  10
   7   5  -3 20242.8 3004.44   5
  -7   5  -3 19894.8 4174.20   7
   7   5  -3 30815.6 3692.63  12
  -7   5  -3 28654.8 3227.88   1
   7  -5  -3 24798.4 2828.89  15
   7  -5  -3 27604.9 3210.97  14
  -7  -5  -2 16394.2 1981.85  15
  -7  -5  -2 22601.6 3573.32   3
  -7   5  -2 14521.6 2449.38   1
   7   5  -2 17235.2 2885.03  12
   7   5  -2 13329.5 2390.31   5
  -7   5  -2 11983.4 3234.25   7
  -7  -5  -2 9861.14 2637.28  10
   7  -5  -2 15519.2 2533.77  14
   7  -5  -2 16246.3 2200.11  15
   7   5  -1 35961.3 3999.74   5
   7  -5  -1 42424.2 3830.94  15
  -7   5  -1 28371.7 4697.33   7
  -7  -5  -1 50213.1 5162.30   3
  -7  -5  -1 41420.2 3530.74  15
   7  -5  -1 41207.9 4186.17  14
   7   5  -1 48929.9 4794.21  12
   7  -5   0 14022.9 1988.71  15
  -7  -5   0 7219.04 2368.99  10
   7   5   0 12133.3 2200.21   5
  -7  -5   0 18585.0 3342.16   3
  -7   5   0 9493.29 2849.64   7
   7  -5   0 15851.7 2391.92  14
  -7  -5   0 11962.7 1671.99  15
  -7   5   0 13371.3 2331.08   1
   7   5   1 34627.1 3675.39   5
  -7  -5   1 26765.5 4026.25  10
  -7   5   1 53287.0 5182.80   9
  -7  -5   1 25842.4 3368.27   8
  -7   5   1 26056.9 4187.94   7
  -7  -5   1 33157.4 3150.06  15
   7  -5   1 38041.8 3485.72  15
  -7  -5   1 48924.0 4829.38   3
   7   5   1 45924.0 4578.92  12
  -7   5   1 44361.3 3972.83   1
   7   5   2 17189.9 2880.22  12
  -7  -5   2 9324.88 2607.34  10
  -7   5   2 18099.1 3234.28   9
  -7  -5   2 6726.48 1817.09   8
  -7  -5   2 11345.9 2834.79   3
   7  -5   2 13509.3 1966.24  15
  -7   5   2 13752.7 2258.44   1
   7   5   2 11169.8 2085.34   5
  -7  -5   3 18802.3 3491.69  10
  -7   5   3 36623.4 4414.61   9
  -7  -5   3 17044.8 2833.21   8
  -7   5   3 25905.9 2688.13   2
   7  -5   3 31349.6 3383.86  13
  -7   5   3 32403.1 3370.94   1
   7   5   3 36799.5 3940.25  12
   7  -5   3 31404.1 3060.49  15
   7   5   3 26572.8 3092.51   5
   7   5   4 15716.8 2844.14  12
  -7  -5   4 9670.22 2669.43  10
  -7   5   4 21590.3 3604.64   9
  -7  -5   4 10310.8 2278.19   8
  -7   5   4 12133.9 2012.37   2
   7   5   4 12577.3 2232.58   5
  -7   5   4 21395.6 2746.96   1
   7  -5   4 21567.0 2705.07  13
   7  -5   4 17413.7 2312.23  15
   7   5   5 39900.2 4530.06   5
  -7  -5   5 37211.1 5189.94  10
  -7   5   5 56563.1 5969.33   9
   7  -5   5 59625.9 4809.46  15
   7  -5   5 54248.3 5056.38  13
  -7   5   5 62288.8 5102.13   1
   7   5   5 66455.3 5608.52  12
  -7   5   5 44652.2 4534.12   2
  -7   5   6 7566.58 2094.80   1
  -7  -5   6 3309.02 2245.36  10
  -7   5   6 4072.13 2733.34   9
   7   5   6 3495.27 1717.48   5
   7  -5   6 6509.27 2084.49  13
  -7   5   6 4775.06 1822.47   2
   7  -5   6 5030.43 1727.14  15
   7   5   6 4357.08 2091.88  12
   7   5   7 29108.7 3599.12  12
  -7   5   7 27622.0 3207.56   1
  -7   5   7 18106.2 3679.04   9
  -7  -5   7 15385.9 3321.27  10
  -7   5   7 18895.2 3057.62   2
   7  -5   7 20873.4 3097.78  13
  -7   5   8 15002.2 2928.49   2
   7   5   8 27184.7 3458.13  12
   7   6  -7 43502.1 4813.92  12
  -7  -6  -6 6384.85 2489.85  10
   7   6  -6 11663.3 2772.36  12
  -7   6  -6 8864.88 2504.62   1
  -7   6  -5 23990.1 3175.60   1
  -7   6  -5 16508.9 4032.88   7
   7  -6  -5 21685.5 2942.70  15
  -7  -6  -5 10795.2 3050.38  10
   7  -6  -5 15421.5 2905.01  14
   7   6  -5 20754.9 3335.74  12
   7   6  -4 25979.0 3640.08  12
   7  -6  -4 20520.1 2844.50  15
  -7  -6  -4 10500.3 2929.64  10
   7  -6  -4 19730.2 3095.24  14
  -7   6  -4 21749.8 2995.36   1
  -7   6  -4 19520.2 4063.34   7
  -7   6  -3 19274.3 4216.96   7
  -7   6  -3 28104.1 3389.05   1
   7  -6  -3 24878.5 3108.98  15
   7  -6  -3 22432.3 3314.68  14
   7  -6  -2 23260.7 2884.20  15
  -7   6  -2 20998.9 3030.14   1
   7   6  -2 19346.5 3090.44   5
   7   6  -2 28178.5 3718.74  12
  -7   6  -2 12162.2 3649.41   7
  -7  -6  -2 30989.2 4304.26   3
   7  -6  -2 25147.0 3307.84  14
  -7   6  -1 20956.2 4341.46   7
   7  -6  -1 34228.5 3497.20  15
  -7  -6  -1 41594.5 4887.52   3
   7  -6  -1 33013.8 3823.70  14
   7   6  -1 22932.2 3476.90   5
   7   6  -1 40981.4 4376.24  12
   7   6   0 15311.4 2672.31   5
  -7   6   0 12332.1 3356.18   7
   7  -6   0 20587.6 2920.42  14
  -7  -6   0 20726.1 3672.13   3
  -7   6   0 19159.9 2827.24   1
   7  -6   0 16836.2 2478.80  15
   7   6   0 21751.7 3380.13  12
  -7   6   1 26654.1 4306.59   7
   7   6   1 29266.9 3532.98   5
   7  -6   1 31845.8 3392.86  15
  -7   6   1 33781.2 3733.81   1
  -7  -6   1 40204.4 4717.69   3
  -7   6   2 20658.2 3538.05   9
  -7   6   2 15187.9 2669.22   1
   7  -6   2 15037.9 2318.93  15
   7   6   2 17695.3 3053.55  12
  -7  -6   2 16109.0 3273.51   3
   7   6   2 11309.7 2319.93   5
  -7  -6   3 15114.4 2690.76   8
  -7   6   3 26402.3 3261.16   1
   7  -6   3 23273.3 2861.10  15
   7   6   3 21186.0 2967.26   5
   7   6   3 34134.0 3856.28  12
  -7   6   3 35936.4 4348.86   9
  -7   6   4 28575.3 3408.31   1
   7  -6   4 29004.3 3505.14  13
   7  -6   4 26983.5 3098.67  15
   7   6   4 22719.2 3115.05   5
   7   6   4 30395.0 3933.68  12
  -7   6   4 28086.6 4137.22   9
  -7  -6   4 15021.3 3486.76  10
   7  -6   5 21011.7 2806.50  15
   7  -6   5 22871.7 3085.35  13
   7   6   5 20834.2 3449.14  12
  -7  -6   5 11498.0 3242.05  10
  -7   6   5 24329.4 3974.81   9
  -7   6   5 23614.5 3120.79   1
  -7  -6   6 2655.80 2344.85  10
  -7   6   6 3605.33 2055.30   1
   7  -7  -3 25267.7 3283.09  15
  -7   7  -3 21113.8 4359.14   7
   7  -7  -2 13657.6 2480.12  15
  -7   7  -2 10949.5 3600.05   7
   7  -7  -2 16044.0 2936.03  14
   7  -7  -1 18017.4 2665.67  15
  -7   7  -1 12393.0 3476.14   7
   7  -7  -1 15846.6 2902.30  14
   7  -7   0 10369.7 2259.91  15
   7  -7   0 11537.5 2616.23  14
   7  -7   1 11475.6 2352.61  15
   7  -7   1 11764.4 2644.16  14
   7  -7   2 24664.1 3150.03  15
   7  -7   3 29975.8 3497.17  15
   8   0  -9-389.213 1828.33  12
  -8   0  -8 62628.7 7930.41   6
  -8   0  -8 61387.2 5907.23  10
   8   0  -8 56008.0 5535.46  11
   8   0  -8 55095.2 5779.13  12
  -8   0  -7 1102.89 2184.56  10
   8   0  -7-679.944 1692.73  11
  -8   0  -7-3507.20 3799.17   6
   8   0  -7-551.856 1793.72  12
  -8   0  -6 43753.1 6403.28   6
  -8   0  -6 35499.2 4334.76  10
   8   0  -6 35370.3 4032.88  11
   8   0  -6 35116.9 4127.47  12
  -8   0  -5 1141.91 2068.52  10
   8   0  -5 333.789 1493.86  11
  -8   0  -5-3048.05 3687.75   6
   8   0  -5-853.505 1578.86  12
   8   0  -4 58131.9 5701.80  12
   8   0  -4 60096.3 5759.23  11
  -8   0  -4 73228.4 8120.86   6
  -8   0  -4 61975.8 6140.45  10
   8   0  -3-159.281 1425.60  11
  -8   0  -3 783.688 1868.64  10
   8   0  -2 64955.6 5965.29  12
  -8   0  -2 67209.1 6293.21   9
  -8   0  -2 67365.3 6456.03  10
   8   0  -1 245.856 619.281   5
   8   0  -1 876.373 1273.80  12
  -8   0  -1 570.379 1716.15   9
   8   0  -1 151.338 1343.15  11
  -8   0   0 136436. 12517.4  10
  -8   0   0 117946. 12159.0   9
   8   0   0 144179. 12087.8  11
   8   0   0 148410. 12043.5  12
   8   0   0 174330. 11220.3   5
  -8   0   0 195047. 11708.7   3
   8   0   1 721.857 1213.07  11
   8   0   1 150.985 676.314   5
   8   0   1-528.801 1241.91  12
  -8   0   1 1766.27 1993.52  10
  -8   0   1-429.875 1128.95   3
   8   0   2 57648.6 5500.08  12
   8   0   2 60644.3 5682.26  11
   8   0   2 71119.6 4986.00   5
  -8   0   2 61776.9 6291.95  10
   8   0   3-62.6473 789.615   5
   8   0   3-278.202 1191.06  11
   8   0   3 124.727 1207.24  12
  -8   0   3-579.967 1989.44  10
   8   0   4 46467.4 4519.44  12
   8   0   4 49444.0 4732.89  11
   8   0   4 48496.7 4072.71   5
  -8   0   4 62925.1 5160.42   2
  -8   0   4 47844.3 5245.16  10
  -8   0   5 1573.91 2029.38   8
  -8   0   5 1650.53 1850.33   2
   8   0   5 77.8775 938.731   5
   8   0   5-263.990 1277.62  11
   8   0   5-583.750 1201.51  12
  -8   0   5 471.997 1480.89   4
  -8   0   5 1099.89 1992.34  10
  -8   0   6 36920.7 3698.34   4
   8   0   6 23861.0 3020.92  12
  -8   0   6 26444.6 3679.57  10
   8   0   6 24028.9 3115.10  11
  -8   0   6 31731.9 4315.90   8
   8   0   6 28867.9 2859.87   5
  -8   0   6 36844.9 3928.96   2
  -8   0   7 1172.24 1932.31   2
  -8   0   7 298.192 1919.52   4
  -8   0   7 334.546 1890.34  10
   8   0   7 914.378 1143.64   5
  -8   0   8 63076.6 5579.26   2
  -8   0   8 63571.8 5444.77   4
   8   0   9 105.610 1359.23   5
  -8   0   9-637.781 2101.93   4
   8  -1  -9 3095.90 2300.60  12
   8   1  -9 2190.76 2047.65  12
  -8   1  -8 70644.1 8241.70   6
   8  -1  -8 53769.3 5619.62  11
  -8  -1  -8 58748.0 5944.58  10
   8   1  -8 59010.8 5839.14  12
   8  -1  -8 61467.3 6112.27  12
  -8   1  -8 62980.6 7821.65   7
   8  -1  -7 7161.90 2277.04  12
   8   1  -7 8398.43 2277.09  12
   8  -1  -7 4107.22 1805.96  11
  -8   1  -7 10616.9 4190.19   7
  -8   1  -7 7606.21 2456.21  10
  -8  -1  -7 7851.87 2573.56  10
  -8   1  -7 4542.60 3970.42   6
  -8   1  -6 30520.9 5427.75   6
  -8  -1  -6 30141.2 3994.48  10
   8   1  -6 26585.8 3514.48  12
   8  -1  -6 24669.8 3558.08  12
  -8   1  -6 28378.7 5094.37   7
  -8   1  -6 25555.3 3729.94  10
   8  -1  -6 24647.2 3360.95  11
   8   1  -5 1686.30 1714.80  12
   8  -1  -5 3574.01 1839.41  12
   8  -1  -5 3277.83 1656.40  11
   8   1  -5 3186.69 1589.81  11
  -8   1  -5 3922.83 2154.18  10
  -8  -1  -5 5473.11 2371.45  10
  -8   1  -5 742.151 3438.42   6
  -8   1  -4 73586.3 7939.53   6
   8  -1  -4 50717.3 5312.61  11
   8   1  -4 59765.2 5565.65  11
  -8   1  -4 56300.6 5768.80  10
  -8  -1  -4 56466.2 5861.31  10
   8   1  -4 58720.0 5500.00  12
  -8   1  -3 9930.51 2564.54  10
  -8  -1  -3 6718.50 2361.17  10
   8  -1  -3 8752.79 2145.07  12
   8   1  -3 7493.52 1868.65  11
   8  -1  -3 7770.52 1956.20  11
  -8   1  -2 98725.1 8603.97  10
   8   1  -2 94131.5 8154.35  12
   8  -1  -2 104887. 8346.29  12
  -8  -1  -2 95970.2 8751.24  10
  -8   1  -2 106404. 8840.41   9
  -8  -1  -2 85221.4 8235.33   9
   8   1  -2 108376. 7405.49   5
  -8   1  -1 2423.00 2069.25   9
  -8  -1  -1 508.696 1716.79   9
  -8  -1  -1 4174.71 1487.66   3
   8   1  -1 2996.39 997.398   5
   8  -1  -1 1681.07 661.238  14
   8  -1  -1 1739.76 1420.29  12
   8   1  -1 2022.79 1493.44  12
   8  -1  -1 1478.56 1296.82  11
   8   1  -1 2512.01 1412.12  11
   8  -1   0 37491.1 4092.40  11
   8   1   0 35368.1 4101.60  11
  -8   1   0 41228.4 4621.52  10
  -8  -1   0 28708.1 4361.92  10
  -8   1   0 36227.8 4655.16   9
  -8  -1   0 49956.0 4123.66   3
  -8   1   0 48048.2 3326.36   3
   8   1   0 39470.0 4126.50  12
   8  -1   0 39877.9 4100.20  12
   8  -1   0 39545.0 3206.18  14
   8   1   0 43648.6 3468.57   5
   8  -1   1 1061.77 1163.35  12
  -8  -1   1 1675.04 1412.43   3
  -8   1   1 1722.71 925.085   3
   8   1   1 2529.26 957.253   5
   8  -1   1 1810.39 628.508   5
   8   1   1 1812.99 1315.49  12
   8   1   1 1654.76 1396.33  11
   8  -1   1 845.749 1167.44  11
   8  -1   1 2201.53 731.725  14
  -8   1   1 1852.81 1835.72  10
  -8  -1   1 612.123 1920.46  10
   8  -1   2 115783. 9277.04  12
   8   1   2 114279. 9373.04  12
  -8  -1   2 112065. 10020.7  10
   8  -1   2 129908. 8522.25   5
   8   1   2 126589. 8765.39   5
   8  -1   2 107878. 9319.92  11
  -8   1   2 117645. 9919.52  10
   8   1   2 110322. 9403.15  11
  -8   1   3 7860.01 2212.88  10
  -8  -1   3 6086.77 2328.54  10
  -8  -1   3 4416.15 2067.05   8
  -8   1   3 10060.1 2035.21   2
   8  -1   3 6872.66 1607.00  12
   8  -1   3 8139.07 1280.60  13
   8  -1   3 6836.55 1132.14   5
   8   1   3 7772.32 1322.87   5
   8   1   3 7431.50 1696.06  12
   8   1   3 6748.77 1770.79  11
   8  -1   3 5103.63 1597.17  11
  -8  -1   4 56335.5 5793.41  10
  -8  -1   4 52805.7 5691.50   8
  -8   1   4 57843.0 4837.66   4
  -8   1   4 69938.4 5339.27   2
   8   1   4 55517.2 5114.56  12
   8  -1   4 52291.7 4861.78  12
   8  -1   4 61618.2 4679.78  13
   8  -1   4 49844.1 5013.32  11
  -8   1   4 53089.9 5557.60  10
   8   1   4 55900.9 4607.95   5
   8  -1   4 55051.3 4423.99   5
  -8  -1   5 2718.10 1991.54   8
  -8   1   5 4248.66 1784.43   2
  -8  -1   5 7182.82 2300.11   2
   8   1   5 3657.21 1229.75   5
   8  -1   5 4451.46 1130.13   5
   8  -1   5 2447.93 1369.09  11
   8  -1   5 2996.30 1314.55  12
   8   1   5 2460.96 1464.39  12
  -8   1   5 3512.86 1557.50   4
  -8  -1   5 2041.12 1807.42   4
  -8   1   5 1412.16 1875.60  10
  -8  -1   5 2935.72 2114.09  10
  -8  -1   6 33079.5 4574.53  10
  -8  -1   6 38700.4 4885.92   8
  -8   1   6 50512.9 4568.25   2
  -8  -1   6 51856.9 4964.02   2
  -8   1   6 55513.3 4497.68   4
  -8   1   6 42416.0 4655.15  10
   8  -1   6 36112.1 4035.86  11
   8  -1   6 34657.6 3587.43   5
   8   1   6 40140.1 3801.59   5
  -8  -1   6 56676.3 4706.83   4
   8   1   6 49530.0 4393.24  12
   8   1   7 5803.24 1599.18   5
   8  -1   7 4424.48 1337.65   5
  -8   1   7 6097.09 1996.20   4
  -8  -1   7 5527.37 2193.37   4
  -8   1   7 7953.70 2781.15   8
  -8  -1   7 6140.39 2527.37   8
  -8   1   7 6487.05 2220.70   2
  -8  -1   7 6254.53 2598.83   2
  -8   1   7 5664.62 2140.89  10
  -8  -1   7 4507.31 2133.35  10
  -8   1   8 52803.7 5351.13   2
  -8  -1   8 60571.1 5526.64   4
   8  -1   8 43693.2 4353.21   5
   8   1   8 46615.7 4522.38   5
  -8   1   8 56505.4 5013.53   4
  -8  -1   8 49343.8 5784.32   8
  -8   1   8 53127.5 6129.72   8
   8  -1   9 2030.04 1358.89   5
  -8   1   9 2388.67 1909.67   4
  -8  -1   9 4307.20 2426.48   4
   8  -2  -9 759.515 1726.45   6
   8   2  -9 5790.66 2053.36  12
   8  -2  -8 44862.5 5064.24  12
   8   2  -8 41560.6 4577.32  12
   8  -2  -8 38242.6 4489.21  11
  -8   2  -8 49488.3 6889.39   6
  -8  -2  -8 39320.9 4925.60  10
  -8   2  -7 8354.20 3805.24   7
  -8  -2  -7 6206.99 4223.26   6
  -8   2  -7 10591.9 4275.40   6
   8  -2  -7 6194.34 2006.63  11
  -8  -2  -7 5319.64 2359.46  10
   8  -2  -7 7720.30 2460.07  12
   8   2  -7 4295.72 1911.86  12
  -8   2  -6 34106.5 5383.02   7
   8  -2  -6 30687.6 3992.21  12
   8   2  -6 29917.8 3752.24  12
   8  -2  -6 29731.4 3748.90  11
  -8  -2  -6 39571.6 6612.88   6
  -8   2  -6 36203.1 5872.55   6
  -8  -2  -6 30937.4 4328.98  10
   8  -2  -5 253.414 975.261  14
  -8  -2  -5 4002.53 4092.62   6
  -8   2  -5-360.931 3518.86   6
   8  -2  -5 1839.54 1497.31  11
  -8  -2  -5 209.264 2140.03  10
   8  -2  -5 554.116 1735.65  12
   8   2  -5 330.605 1553.43  12
   8  -2  -4 65598.9 5298.30  14
   8   2  -4 68025.9 6139.27  12
  -8   2  -4 83201.2 6777.71  10
   8  -2  -4 57985.9 5961.40  11
  -8   2  -4 85856.7 8610.65   6
  -8  -2  -4 58765.9 6428.94  10
  -8   2  -4 78204.5 7867.31   7
  -8   2  -3 15585.3 3758.27   7
   8  -2  -3 8932.07 2137.63  11
   8  -2  -3 12156.4 1618.52  14
  -8   2  -3 16743.7 2907.06  10
  -8  -2  -3 9996.76 2546.94  10
   8  -2  -3 14497.1 2521.68  12
   8   2  -3 12546.2 2314.66  12
   8   2  -2 55086.7 4267.21   5
   8  -2  -2 44197.7 3968.17  14
  -8   2  -2 59094.8 5707.74   9
  -8  -2  -2 43778.7 4683.35   9
  -8  -2  -2 43394.5 5128.67  10
  -8   2  -2 58265.7 5463.35  10
   8  -2  -2 56180.8 5077.04  12
   8  -2  -1 3760.38 1639.39  12
  -8   2  -1 2398.76 2044.01   9
  -8  -2  -1 2974.95 1574.53   9
   8   2  -1 3524.83 1149.10   5
  -8  -2  -1 2187.32 1615.14   3
   8  -2  -1 3456.24 1010.78  14
   8   2  -1 3218.20 1509.26  12
  -8  -2   0 58016.1 6388.25  10
  -8   2   0 74689.5 6949.74   9
  -8  -2   0 86942.0 6369.34   3
   8  -2   0 68397.5 5332.71  14
   8  -2   0 65928.6 6009.00  12
   8   2   0 66836.7 6112.21  12
   8   2   0 67610.9 5449.58   5
  -8   2   0 70811.6 6568.30  10
  -8   2   1 3694.49 2041.59  10
  -8  -2   1 3651.41 2093.71  10
  -8   2   1 6059.53 2446.92   9
  -8  -2   1 5463.35 1803.57   3
   8  -2   1 6072.59 1204.49  14
   8  -2   1 5166.31 1653.62  12
   8   2   1 5852.87 1879.28  12
   8   2   1 6387.42 1285.37   5
  -8   2   2 49294.4 5577.85   9
  -8   2   2 63184.6 4733.33   2
   8   2   2 57695.1 5135.40  12
   8  -2   2 54740.6 4861.90  12
  -8  -2   2 40717.8 5255.66  10
   8   2   2 50519.7 4410.54   5
  -8   2   2 54019.5 5450.13  10
  -8   2   3 11248.2 2527.76  10
  -8  -2   3 7168.23 2387.01  10
  -8  -2   3 9623.39 2417.02   8
  -8   2   3 9922.36 1842.26   2
   8  -2   3 12826.6 1696.65  13
   8  -2   3 8345.03 1734.54  12
   8   2   3 7685.53 1517.40   5
   8   2   3 10035.7 2089.05  12
   8  -2   3 9250.10 1934.67  11
  -8  -2   4 61729.0 7187.16  10
  -8  -2   4 74450.2 7233.35   8
  -8   2   4 83341.9 6650.34   2
   8  -2   4 74440.0 6451.15  12
   8  -2   4 95512.5 6586.36  13
  -8   2   4 91629.4 6330.57   4
   8   2   4 93894.8 7168.62  12
   8  -2   4 75103.8 5969.37   5
   8   2   4 82008.2 6404.24   5
  -8   2   4 85525.8 7388.58  10
   8  -2   4 76999.1 6736.69  11
  -8  -2   5 624.999 2212.56  10
  -8  -2   5 196.708 1776.67   8
  -8   2   5 2068.38 1541.46   2
   8  -2   5 1452.59 1240.64  13
  -8   2   5 285.194 1380.69   4
   8   2   5 565.619 1132.89   5
   8  -2   5 2041.47 951.412   5
   8  -2   5 691.801 1082.33  12
   8   2   5 147.487 1576.47  12
   8  -2   5 767.162 1230.37  11
   8  -2   6 34552.5 3836.78  11
  -8  -2   6 36334.2 4760.52  10
  -8  -2   6 33913.4 4522.06   8
  -8   2   6 47577.2 4357.40   2
   8  -2   6 36633.5 3842.75  13
   8   2   6 50105.3 4484.31  12
  -8  -2   6 58162.5 4933.31   4
   8   2   6 40017.0 3797.94   5
   8  -2   6 37383.3 3493.08   5
  -8   2   6 48181.5 3973.37   4
  -8   2   7 8784.93 2318.56   2
  -8  -2   7 14232.3 3205.40   2
  -8  -2   7 6312.95 2491.14  10
   8   2   7 11081.6 2245.60  12
  -8   2   7 9276.73 1952.88   4
  -8  -2   7 11169.2 2788.09   4
  -8  -2   7 7670.68 2569.22   8
   8   2   7 8153.99 1810.79   5
   8  -2   7 7359.07 1499.84   5
   8   2   8 40257.3 3953.72   5
   8  -2   8 31762.4 3607.93   5
  -8  -2   8 47001.5 4949.04   4
  -8   2   8 42773.8 4155.88   4
  -8   2   8 45269.9 4673.62   2
   8  -2   9 3785.90 1347.75   5
   8   3  -9 1393.04 1948.32  12
  -8   3  -8 49942.4 6804.96   6
   8  -3  -8 46235.0 5097.95  11
   8   3  -8 52953.0 5224.02  12
   8   3  -7 15030.7 2789.55  12
   8  -3  -7 12932.0 2660.78  11
   8  -3  -7 10239.7 2808.46  12
  -8  -3  -7 15279.8 5095.56   6
  -8   3  -7 18271.0 4712.33   6
  -8  -3  -7 12052.4 3114.93  10
  -8   3  -6 49038.7 6651.88   6
   8  -3  -6 39037.7 3918.30  14
   8   3  -6 42355.0 4541.24  12
  -8  -3  -6 34114.8 4746.68  10
   8  -3  -5 2848.60 1366.25  14
  -8   3  -5 3848.35 3488.36   6
  -8  -3  -5 4230.11 2185.26  10
  -8   3  -5 2888.42 3044.26   7
   8   3  -5 2060.27 1696.90  12
  -8  -3  -4 66382.7 6513.45  10
  -8   3  -4 68008.6 7519.79   7
   8   3  -4 68213.7 6145.47  12
   8  -3  -4 56828.0 5264.95  14
   8  -3  -3 6486.93 1449.42  14
  -8   3  -3 8861.95 2152.42   1
   8   3  -3 6723.00 2056.07  12
  -8  -3  -3 4405.35 2163.65  10
  -8   3  -3 8197.31 3176.69   7
  -8  -3  -2 51944.3 5677.95   9
  -8  -3  -2 64192.8 6667.19  10
  -8   3  -2 67747.2 7454.75   7
  -8   3  -2 99323.5 6663.24   1
  -8  -3  -2 102094. 7104.30   3
   8  -3  -2 68467.7 6342.84  12
   8   3  -2 69395.4 5785.33   5
   8  -3  -2 70678.5 5665.80  14
   8  -3  -1 7027.66 1888.52  12
  -8   3  -1 9965.72 2980.87   9
  -8  -3  -1 2706.86 1590.89   9
   8  -3  -1 7881.27 1489.87  14
  -8  -3  -1 12904.8 2473.15   3
   8   3  -1 5090.10 1890.78  12
   8   3  -1 7595.08 1582.40   5
  -8   3   0 52633.8 4585.64   1
   8  -3   0 44470.1 3903.54  14
   8   3   0 44486.5 3952.97   5
   8  -3   0 38111.7 4251.04  12
   8   3   0 40559.3 4448.55  12
  -8   3   0 50616.4 5380.03   9
  -8  -3   0 31319.9 4559.51  10
  -8  -3   0 49986.5 4770.02   3
  -8  -3   1 10293.4 2384.62   3
  -8   3   1 10147.4 2247.53   1
   8  -3   1 10393.4 1982.97  12
   8   3   1 11999.4 2311.76  12
   8   3   1 9815.66 1723.04   5
  -8  -3   1 7911.13 2434.36  10
  -8  -3   2 52103.4 5924.19   8
   8   3   2 69649.5 6214.55  12
   8  -3   2 68040.6 5862.71  12
   8   3   2 64899.0 5500.68   5
  -8   3   2 70335.8 5402.89   2
  -8  -3   2 57567.8 6393.84  10
  -8  -3   3 2237.77 1782.28   8
  -8   3   3 2029.61 2231.84   9
  -8   3   3 3210.07 1387.38   2
   8  -3   3 6271.87 1591.56  12
   8  -3   3 6664.79 1451.72  13
   8   3   3 2129.57 1771.79  12
  -8  -3   3 4444.48 2139.88  10
   8   3   3 4629.80 1435.95   5
  -8   3   4 41543.5 3919.95   2
   8   3   4 50421.7 4780.18  12
   8   3   4 42326.0 3900.85   5
  -8  -3   4 36342.2 4419.87   8
  -8  -3   4 30696.1 4518.43  10
   8  -3   4 41852.5 3901.31  12
   8  -3   4 46870.1 4023.39  13
  -8  -3   5 3023.79 1803.41   8
  -8   3   5 3765.14 1654.78   2
   8  -3   5 5279.85 1557.41  13
   8   3   5 5831.88 1974.80  12
   8   3   5 1994.39 1308.56   5
  -8  -3   5 1275.33 1963.39  10
  -8  -3   6 28607.2 4206.58   8
  -8   3   6 37297.5 3901.31   2
   8   3   6 45315.7 4347.08  12
   8  -3   6 33948.9 3715.15  11
   8   3   6 36105.5 3632.10   5
  -8  -3   6 32716.3 4500.00  10
   8  -3   6 39990.1 3835.80  13
   8   3   7 14391.7 2287.09   5
   8  -3   7 17084.3 2511.64  13
  -8  -3   7 13097.4 3240.30  10
  -8  -3   7 10198.5 2701.99   8
  -8   3   7 12158.3 2509.89   2
   8   3   7 19443.3 2751.90  12
  -8   3   8 48714.5 4999.84   2
   8   4  -8 41504.3 4406.47  12
   8  -4  -8 32282.5 4334.06  11
  -8   4  -7 25009.4 5373.69   6
   8   4  -7 21484.2 3188.49  12
  -8  -4  -7 14804.5 3376.00  10
   8  -4  -7 17249.4 2742.00  14
  -8   4  -6 53321.8 7052.37   7
   8  -4  -6 54160.6 5070.99  14
  -8  -4  -6 42772.4 5643.68  10
   8   4  -6 56922.3 5537.56  12
  -8   4  -5 8101.31 3678.90   6
  -8   4  -5 5988.86 2142.37   1
   8  -4  -5 3776.99 1636.93  14
  -8  -4  -5 2642.23 2353.48  10
   8   4  -5 3744.80 2116.43  12
  -8   4  -5 1970.69 3167.84   7
   8  -4  -4 39378.2 4148.05  14
   8   4  -4 51674.5 4985.63  12
  -8   4  -4 54726.0 4895.25   1
  -8  -4  -4 38997.5 5055.29  10
  -8   4  -4 45973.5 6056.40   7
  -8   4  -3 38825.0 5470.35   7
   8  -4  -3 34246.7 3611.08  14
  -8  -4  -3 26779.8 4210.86  10
   8   4  -3 38830.2 4311.42  12
  -8   4  -3 45510.2 4262.53   1
  -8   4  -2 37212.6 3746.01   1
   8   4  -2 27257.8 3621.68  12
  -8  -4  -2 38191.6 4350.13   3
   8  -4  -2 27280.6 3110.24  14
  -8   4  -2 25720.5 4691.74   7
   8   4  -2 25842.7 3179.52   5
  -8  -4  -2 25428.2 3913.72  10
   8   4  -1 6592.17 1681.11   5
  -8   4  -1 4381.64 3064.43   7
  -8  -4  -1 7127.40 2473.94   3
   8  -4  -1 3830.69 1518.05  14
  -8  -4   0 43813.7 4594.17   3
   8  -4   0 40311.2 3643.38  14
   8   4   0 35162.5 4110.50  12
  -8  -4   0 25004.8 4024.35  10
   8   4   0 29563.8 3413.51   5
  -8   4   0 37093.8 3904.44   1
  -8  -4   1 6465.75 2521.62  10
  -8   4   1 14763.0 3417.08   9
  -8   4   1 17303.5 2607.38   1
   8   4   1 13500.9 2094.50   5
   8  -4   1 12553.2 2205.94  12
  -8  -4   1 12014.8 2767.22   3
   8   4   1 15402.4 2753.71  12
   8   4   2 34641.4 3793.36  12
  -8   4   2 31764.9 3353.51   1
   8  -4   2 23276.5 2942.77  12
   8   4   2 22053.8 2764.55   5
  -8   4   2 28964.0 4285.29   9
  -8  -4   2 17158.0 3432.48  10
  -8  -4   2 19962.0 3065.83   8
   8   4   3 34392.3 3966.36  12
  -8   4   3 32150.1 3495.85   1
   8  -4   3 25144.5 3018.89  12
   8  -4   3 31804.7 3168.00  13
   8   4   3 23381.3 2929.84   5
  -8  -4   3 19210.8 3720.18  10
  -8   4   3 34858.4 4503.76   9
  -8  -4   3 19095.2 3128.81   8
  -8  -4   4 25882.3 3793.44   8
  -8   4   4 33764.2 4761.72   9
  -8   4   4 50049.4 4299.17   1
   8  -4   4 42067.7 3787.93  13
  -8   4   4 30408.7 3362.63   2
   8   4   4 31527.8 3501.13   5
   8   4   4 47529.5 4635.68  12
  -8  -4   4 33719.6 4557.52  10
  -8  -4   5 3557.79 2173.05  10
  -8  -4   5 1462.14 1723.63   8
  -8   4   5-953.953 2474.56   9
  -8   4   5 2116.52 1521.28   2
   8  -4   5 2445.24 1477.09  13
   8   4   5 6442.18 2180.88  12
  -8   4   5 2512.25 1817.27   1
   8   4   5 1620.56 1416.30   5
   8   4   6 47526.4 4382.92   5
  -8   4   6 44444.3 4439.67   2
   8   4   6 60421.2 5207.11  12
   8  -4   6 52033.4 4608.32  13
[truncated: 23,730 more chars]
