# Supplementary material for: Reverse Weak Polarity‐Induced Ordered Layer Control for Enhanced Second‐Harmonic Generation in Ultraviolet Nonlinear Optical Crystals
Source: Adv Sci (Weinh). 2026 May 11;13(43):e75642. doi: 10.1002/advs.75642 (PMC13335983; doi:10.1002/advs.75642)
Supplement: Supplementary file 2 — Supporting data: advs75642‐sup‐0002‐Data.zip. [file ADVS-13-e75642-s001.zip › GCN_2.cif]

data_7502d_auto
_audit_creation_date               2023-11-17
_audit_creation_method
;
Olex2 1.2
(compiled 2018.05.29 svn.r3508 for OlexSys, GUI svn.r5506)
;
_shelx_SHELXL_version_number       '2018/1'
_audit_contact_author_address      ?
_audit_contact_author_email        ?
_audit_contact_author_name         ''
_audit_contact_author_phone        ?
_publ_contact_author_id_orcid      ?
_publ_section_references
;
Dolomanov, O.V., Bourhis, L.J., Gildea, R.J, Howard, J.A.K. & Puschmann, H.
 (2009), J. Appl. Cryst. 42, 339-341.

Sheldrick, G.M. (2015). Acta Cryst. C71, 3-8.
;
_chemical_name_common              ?
_chemical_name_systematic          ?
_chemical_formula_moiety           '0.5(C6 H20 Gd2 O16), N O3'
_chemical_formula_sum              'C3 H10 Gd N O11'
_chemical_formula_weight           393.37
_chemical_absolute_configuration   ?
_chemical_melting_point            ?
_chemical_oxdiff_formula           'Gd C O H N '
loop_
  _atom_type_symbol
  _atom_type_description
  _atom_type_scat_dispersion_real
  _atom_type_scat_dispersion_imag
  _atom_type_scat_source
 'C' 'C' 0.0033 0.0016 'International Tables Vol C Tables 4.2.6.8 and 6.1.1.4'
 'H' 'H' 0.0000 0.0000 'International Tables Vol C Tables 4.2.6.8 and 6.1.1.4'
 'Gd' 'Gd' -0.1653 3.9035
 'International Tables Vol C Tables 4.2.6.8 and 6.1.1.4'
 'N' 'N' 0.0061 0.0033 'International Tables Vol C Tables 4.2.6.8 and 6.1.1.4'
 'O' 'O' 0.0106 0.0060 'International Tables Vol C Tables 4.2.6.8 and 6.1.1.4'

_shelx_space_group_comment
;
The symmetry employed for this shelxl refinement is uniquely defined
by the following loop, which should always be used as a source of
symmetry information in preference to the above space-group names.
They are only intended as comments.
;
_space_group_crystal_system        'orthorhombic'
_space_group_IT_number             31
_space_group_name_H-M_alt          'P m n 21'
_space_group_name_Hall             'P 2ac -2'
loop_
  _space_group_symop_operation_xyz
 'x, y, z'
 '-x+1/2, -y, z+1/2'
 '-x, y, z'
 'x+1/2, -y, z+1/2'

_cell_length_a                     8.0875(3)
_cell_length_b                     6.73074(18)
_cell_length_c                     9.3125(3)
_cell_angle_alpha                  90
_cell_angle_beta                   90
_cell_angle_gamma                  90
_cell_volume                       506.92(3)
_cell_formula_units_Z              2
_cell_measurement_reflns_used      4377
_cell_measurement_temperature      99.99(10)
_cell_measurement_theta_max        31.3250
_cell_measurement_theta_min        3.0090
_shelx_estimated_absorpt_T_max     ?
_shelx_estimated_absorpt_T_min     ?
_exptl_absorpt_coefficient_mu      6.596
_exptl_absorpt_correction_T_max    1.00000
_exptl_absorpt_correction_T_min    0.63653
_exptl_absorpt_correction_type     multi-scan
_exptl_absorpt_process_details
;
CrysAlisPro 1.171.43.94a (Rigaku Oxford Diffraction, 2023)
Empirical absorption correction using spherical harmonics,
implemented in SCALE3 ABSPACK scaling algorithm.
;
_exptl_absorpt_special_details     ?
_exptl_crystal_colour              'Colorless'
_exptl_crystal_density_diffrn      2.577
_exptl_crystal_density_meas        ?
_exptl_crystal_density_method      ?
_exptl_crystal_description         'Prism'
_exptl_crystal_F_000               374
_exptl_crystal_size_max            0.0500
_exptl_crystal_size_mid            0.0300
_exptl_crystal_size_min            0.0200
_exptl_transmission_factor_max     ?
_exptl_transmission_factor_min     ?
_diffrn_reflns_av_R_equivalents    0.0499
_diffrn_reflns_av_unetI/netI       0.0445
_diffrn_reflns_Laue_measured_fraction_full  1.000
_diffrn_reflns_Laue_measured_fraction_max  0.915
_diffrn_reflns_limit_h_max         7
_diffrn_reflns_limit_h_min         -11
_diffrn_reflns_limit_k_max         9
_diffrn_reflns_limit_k_min         -8
_diffrn_reflns_limit_l_max         12
_diffrn_reflns_limit_l_min         -13
_diffrn_reflns_number              5812
_diffrn_reflns_point_group_measured_fraction_full  0.992
_diffrn_reflns_point_group_measured_fraction_max  0.862
_diffrn_reflns_theta_full          25.242
_diffrn_reflns_theta_max           31.457
_diffrn_reflns_theta_min           3.026
_diffrn_ambient_environment        N~2~
_diffrn_ambient_temperature        99.99(10)
_diffrn_detector                   'Hybrid Pixel Array Detector'
_diffrn_detector_area_resol_mean   10.0000
_diffrn_detector_type              HyPix
_diffrn_measured_fraction_theta_full  1.000
_diffrn_measured_fraction_theta_max  0.915
_diffrn_measurement_details
;
List of Runs (angles in degrees, time in seconds):

  # Type    Start    End  Width  t~exp~   \w     \q     \k     \f   Frames
--------------------------------------------------------------------------
  1  \w     -7.00  93.00   0.50    0.05    --   17.02  77.00 -60.00  200
  2  \w    -93.00 -41.00   0.50    0.05    --  -16.39 178.00  30.00  104
  3  \w    -19.00  59.00   0.50    0.05    --  -16.39  19.00  60.00  156
  4  \w     56.00  98.00   0.50    0.05    --   17.02-178.00 -90.00   84
  5  \w    -17.00  22.00   0.50    0.05    --  -16.39 -99.00-120.00   78
  6  \w    -17.00   9.00   0.50    0.05    --  -16.39 -38.00-120.00   52
  7  \w    -94.00 -61.00   0.50    0.05    --  -16.39 -38.00-120.00   66
  8  \w    -89.00 -62.00   0.50    0.05    --  -16.39 -57.00 -30.00   54
  9  \w    -38.00  11.00   0.50    0.05    --  -16.39 -57.00 -30.00   98
;
_diffrn_measurement_device         'four-circle diffractometer'
_diffrn_measurement_device_type    'XtaLAB Synergy R, HyPix'
_diffrn_measurement_method         '\w scans'
_diffrn_orient_matrix_type        
 'CrysAlisPro convention (1999,Acta A55,543-557)'
_diffrn_orient_matrix_UB_11        0.0485330000
_diffrn_orient_matrix_UB_12        0.0235319000
_diffrn_orient_matrix_UB_13        0.0611431000
_diffrn_orient_matrix_UB_21        -0.0691934000
_diffrn_orient_matrix_UB_22        -0.0179339000
_diffrn_orient_matrix_UB_23        0.0450071000
_diffrn_orient_matrix_UB_31        0.0235974000
_diffrn_orient_matrix_UB_32        -0.1010688000
_diffrn_orient_matrix_UB_33        0.0062418000
_diffrn_oxdiff_digest_frames
;
01ea7312e9437c25af71c662b3365d307400892782c
;
_diffrn_oxdiff_digest_hkl
;
01ff59da7fbd927ef1d00d63de3486624d7433
;
_diffrn_radiation_monochromator    mirror
_diffrn_radiation_probe            x-ray
_diffrn_radiation_type             MoK\a
_diffrn_radiation_wavelength       0.71073
_diffrn_source                     'micro-focus sealed X-ray tube'
_diffrn_source_type                'Mova (Mo) X-ray Source'
_reflns_Friedel_coverage           0.789
_reflns_Friedel_fraction_full      0.983
_reflns_Friedel_fraction_max       0.802
_reflns_number_gt                  1506
_reflns_number_total               1537
_reflns_odcompleteness_completeness  100.00
_reflns_odcompleteness_iscentric   1
_reflns_odcompleteness_theta       28.22
_reflns_special_details
;
 Reflections were merged by SHELXL according to the crystal
 class for the calculation of statistics and refinement.
 
 _reflns_Friedel_fraction is defined as the number of unique
 Friedel pairs measured divided by the number that would be
 possible theoretically, ignoring centric projections and
 systematic absences.
;
_reflns_threshold_expression       'I > 2\s(I)'
_computing_cell_refinement         'CrysAlisPro 1.171.43.94a (Rigaku OD, 2023)'
_computing_data_collection        
 'CrysAlisPro system (CCD 43.94a 64-bit (release 20-10-2023))'
_computing_data_reduction          'CrysAlisPro 1.171.43.94a (Rigaku OD, 2023)'
_computing_molecular_graphics      'Olex2 (Dolomanov et al., 2009)'
_computing_publication_material    'Olex2 (Dolomanov et al., 2009)'
_computing_structure_refinement    'ShelXL (Sheldrick, 2015)'
_computing_structure_solution      ?
_refine_diff_density_max           1.191
_refine_diff_density_min           -1.227
_refine_diff_density_rms           0.181
_refine_ls_abs_structure_details
;
 Flack x determined using 641 quotients [(I+)-(I-)]/[(I+)+(I-)]
 (Parsons, Flack and Wagner, Acta Cryst. B69 (2013) 249-259).
;
_refine_ls_abs_structure_Flack     0.002(19)
_refine_ls_extinction_coef         0.0073(13)
_refine_ls_extinction_expression  
 'Fc^*^=kFc[1+0.001xFc^2^\l^3^/sin(2\q)]^-1/4^'
_refine_ls_extinction_method       'SHELXL-2018/1 (Sheldrick 2018)'
_refine_ls_goodness_of_fit_ref     1.089
_refine_ls_hydrogen_treatment      constr
_refine_ls_matrix_type             full
_refine_ls_number_parameters       86
_refine_ls_number_reflns           1537
_refine_ls_number_restraints       1
_refine_ls_R_factor_all            0.0275
_refine_ls_R_factor_gt             0.0269
_refine_ls_restrained_S_all        1.089
_refine_ls_shift/su_max            0.000
_refine_ls_shift/su_mean           0.000
_refine_ls_structure_factor_coef   Fsqd
_refine_ls_weighting_details      
 'w=1/[\s^2^(Fo^2^)+(0.0268P)^2^+0.0399P] where P=(Fo^2^+2Fc^2^)/3'
_refine_ls_weighting_scheme        calc
_refine_ls_wR_factor_gt            0.0587
_refine_ls_wR_factor_ref           0.0592
_refine_special_details            ?
_olex2_refinement_description
;
1. Fixed Uiso
 At 1.2 times of:
  All C(H,H) groups
 At 1.5 times of:
  All O(H) groups, All O(H,H) groups
2.a Rotating group:
 O1(H1), O3(H3), O2(H2A,H2B)
2.b Secondary CH2 refined with riding coordinates:
 C2(H2C,H2D)
;
_atom_sites_solution_hydrogens     mixed
_atom_sites_solution_primary       ?
_atom_sites_solution_secondary     ?
loop_
  _atom_site_label
  _atom_site_type_symbol
  _atom_site_fract_x
  _atom_site_fract_y
  _atom_site_fract_z
  _atom_site_U_iso_or_equiv
  _atom_site_adp_type
  _atom_site_occupancy
  _atom_site_site_symmetry_order
  _atom_site_calc_flag
  _atom_site_refinement_flags_posn
  _atom_site_refinement_flags_adp
  _atom_site_refinement_flags_occupancy
  _atom_site_disorder_assembly
  _atom_site_disorder_group
 Gd1 Gd 1.000000 0.01671(4) 0.41851(10) 0.00637(14) Uani 1 2 d S T P . .
 O4 O 0.7571(7) -0.1338(9) 0.4946(6) 0.0322(14) Uani 1 1 d . . . . .
 O7 O 1.000000 0.6738(9) 0.8723(6) 0.0129(13) Uani 1 2 d S T P . .
 O1 O 1.000000 -0.3261(9) 0.3295(8) 0.0210(15) Uani 1 2 d S T P . .
 H1 H 0.902589 -0.383448 0.346280 0.031 Uiso 1 1 d GR . . . .
 O3 O 1.000000 0.0673(10) 0.6765(7) 0.0113(12) Uani 1 2 d S T P . .
 H3 H 0.902450 0.016424 0.724032 0.017 Uiso 1 1 d GR . . . .
 O6 O 0.8685(11) 0.5233(10) 0.7038(10) 0.060(3) Uani 1 1 d . . . . .
 N1 N 1.000000 0.5726(12) 0.7569(9) 0.0159(17) Uani 1 2 d S T P . .
 O2 O 0.8298(6) 0.3072(8) 0.4611(5) 0.0297(14) Uani 1 1 d . . . . .
 H2A H 0.849692 0.359200 0.548690 0.044 Uiso 1 1 d GR . . . .
 H2B H 0.722193 0.272992 0.466068 0.044 Uiso 1 1 d GR . . . .
 C2 C 0.500000 -0.2612(12) 0.5701(10) 0.0099(16) Uani 1 2 d S T P . .
 H2C H 0.499999 -0.310598 0.469912 0.012 Uiso 1 2 calc RS T P . .
 H2D H 0.500001 -0.377843 0.634834 0.012 Uiso 1 2 calc RS T P . .
 C1 C 0.6559(8) -0.1396(9) 0.5960(7) 0.0134(12) Uani 1 1 d . . . . .
 O5 O 0.6764(6) -0.0561(7) 0.7158(5) 0.0131(9) Uani 1 1 d . . . . .

loop_
  _atom_site_aniso_label
  _atom_site_aniso_U_11
  _atom_site_aniso_U_22
  _atom_site_aniso_U_33
  _atom_site_aniso_U_23
  _atom_site_aniso_U_13
  _atom_site_aniso_U_12
 Gd1 0.00754(19) 0.00680(19) 0.00476(19) 0.0004(4) 0.000 0.000
 O4 0.029(3) 0.049(4) 0.019(3) -0.019(2) 0.016(2) -0.028(3)
 O7 0.015(3) 0.014(3) 0.010(3) -0.002(2) 0.000 0.000
 O1 0.037(4) 0.010(3) 0.016(3) -0.003(3) 0.000 0.000
 O3 0.013(3) 0.013(3) 0.008(3) -0.002(3) 0.000 0.000
 O6 0.047(5) 0.066(5) 0.067(6) -0.056(4) -0.044(5) 0.040(4)
 N1 0.029(5) 0.004(3) 0.014(4) 0.000(3) 0.000 0.000
 O2 0.022(3) 0.036(3) 0.031(3) -0.023(2) -0.0150(19) 0.016(2)
 C2 0.008(4) 0.008(4) 0.013(4) -0.001(3) 0.000 0.000
 C1 0.016(3) 0.013(3) 0.012(3) -0.004(2) 0.000(2) -0.006(2)
 O5 0.014(2) 0.015(2) 0.010(2) -0.0039(18) 0.0036(18) -0.0052(19)

_geom_special_details
;
 All esds (except the esd in the dihedral angle between two l.s. planes)
 are estimated using the full covariance matrix.  The cell esds are taken
 into account individually in the estimation of esds in distances, angles
 and torsion angles; correlations between esds in cell parameters are only
 used when they are defined by crystal symmetry.  An approximate (isotropic)
 treatment of cell esds is used for estimating esds involving l.s. planes.
;
loop_
  _geom_bond_atom_site_label_1
  _geom_bond_atom_site_label_2
  _geom_bond_distance
  _geom_bond_site_symmetry_2
  _geom_bond_publ_flag
 Gd1 O4 2.321(5) 3_755 ?
 Gd1 O4 2.321(5) . ?
 Gd1 O1 2.452(6) . ?
 Gd1 O3 2.426(7) . ?
 Gd1 O2 2.424(5) 3_755 ?
 Gd1 O2 2.424(5) . ?
 Gd1 O5 2.381(5) 4_554 ?
 Gd1 O5 2.381(5) 2_654 ?
 O4 C1 1.250(7) . ?
 O7 N1 1.273(9) . ?
 O6 N1 1.219(8) . ?
 C2 C1 1.523(7) . ?
 C2 C1 1.523(7) 3_655 ?
 C1 O5 1.261(7) . ?

loop_
  _geom_angle_atom_site_label_1
  _geom_angle_atom_site_label_2
  _geom_angle_atom_site_label_3
  _geom_angle
  _geom_angle_site_symmetry_1
  _geom_angle_site_symmetry_3
  _geom_angle_publ_flag
 O4 Gd1 O4 115.6(3) 3_755 . ?
 O4 Gd1 O1 72.09(16) 3_755 . ?
 O4 Gd1 O1 72.09(16) . . ?
 O4 Gd1 O3 76.06(16) . . ?
 O4 Gd1 O3 76.06(15) 3_755 . ?
 O4 Gd1 O2 141.51(19) 3_755 . ?
 O4 Gd1 O2 79.7(2) 3_755 3_755 ?
 O4 Gd1 O2 79.7(2) . . ?
 O4 Gd1 O2 141.51(19) . 3_755 ?
 O4 Gd1 O5 142.93(19) . 4_554 ?
 O4 Gd1 O5 77.49(18) 3_755 4_554 ?
 O4 Gd1 O5 77.49(18) . 2_654 ?
 O4 Gd1 O5 142.93(19) 3_755 2_654 ?
 O3 Gd1 O1 117.8(2) . . ?
 O2 Gd1 O1 144.53(14) 3_755 . ?
 O2 Gd1 O1 144.53(14) . . ?
 O2 Gd1 O3 74.01(17) 3_755 . ?
 O2 Gd1 O3 74.01(17) . . ?
 O2 Gd1 O2 69.2(3) . 3_755 ?
 O5 Gd1 O1 80.62(19) 2_654 . ?
 O5 Gd1 O1 80.62(19) 4_554 . ?
 O5 Gd1 O3 140.28(14) 2_654 . ?
 O5 Gd1 O3 140.28(14) 4_554 . ?
 O5 Gd1 O2 112.35(18) 2_654 3_755 ?
 O5 Gd1 O2 112.35(18) 4_554 . ?
 O5 Gd1 O2 72.51(16) 2_654 . ?
 O5 Gd1 O2 72.51(16) 4_554 3_755 ?
 O5 Gd1 O5 73.6(2) 2_654 4_554 ?
 C1 O4 Gd1 143.0(4) . . ?
 O6 N1 O7 119.2(5) 3_755 . ?
 O6 N1 O7 119.2(5) . . ?
 O6 N1 O6 121.5(10) . 3_755 ?
 C1 C2 C1 111.8(7) 3_655 . ?
 O4 C1 C2 116.1(6) . . ?
 O4 C1 O5 124.7(6) . . ?
 O5 C1 C2 119.3(6) . . ?
 C1 O5 Gd1 132.3(4) . 2_655 ?

_shelx_res_file
;
TITL 7502D_auto in Pmn21 #31
    7502d_auto.res
    created by SHELXL-2018/1 at 17:30:47 on 17-Nov-2023
REM reset to Pmn21 #31
CELL 0.71073 8.087516 6.73074 9.31249 90 90 90
ZERR 2 0.000259 0.000184 0.000299 0 0 0
LATT -1
SYMM 0.5-X,-Y,0.5+Z
SYMM -X,+Y,+Z
SYMM 0.5+X,-Y,0.5+Z
SFAC C H Gd N O
UNIT 6 20 2 2 22

L.S. 15
PLAN  5
TEMP -173
fmap 2
acta
REM <olex2.extras>
REM <HklSrc "%.\\olex2\\history.hkl">
REM </olex2.extras>

WGHT    0.026800    0.039900
EXTI    0.007314
FVAR       3.78518
GD1   3    1.000000    0.016709    0.418510    10.50000    0.00754    0.00680 =
         0.00476    0.00039    0.00000    0.00000
O4    5    0.757066   -0.133817    0.494612    11.00000    0.02901    0.04904 =
         0.01864   -0.01907    0.01570   -0.02766
O7    5    1.000000    0.673806    0.872343    10.50000    0.01506    0.01391 =
         0.00971   -0.00242    0.00000    0.00000
O1    5    1.000000   -0.326149    0.329523    10.50000    0.03691    0.00983 =
         0.01613   -0.00311    0.00000    0.00000
AFIX   7
H1    2    0.902589   -0.383448    0.346280    11.00000   -1.50000
AFIX   0
O3    5    1.000000    0.067343    0.676452    10.50000    0.01256    0.01302 =
         0.00845   -0.00164    0.00000    0.00000
AFIX   7
H3    2    0.902450    0.016424    0.724032    11.00000   -1.50000
AFIX   0

O6    5    0.868468    0.523256    0.703751    11.00000    0.04684    0.06607 =
         0.06747   -0.05570   -0.04354    0.03980
N1    4    1.000000    0.572564    0.756905    10.50000    0.02895    0.00428 =
         0.01435   -0.00015    0.00000    0.00000
O2    5    0.829784    0.307151    0.461130    11.00000    0.02154    0.03640 =
         0.03102   -0.02281   -0.01499    0.01564
AFIX   7
H2A   2    0.849692    0.359200    0.548690    11.00000   -1.50000
H2B   2    0.722193    0.272992    0.466068    11.00000   -1.50000
AFIX   0
C2    1    0.500000   -0.261221    0.570052    10.50000    0.00827    0.00803 =
         0.01330   -0.00091    0.00000    0.00000
AFIX  23
H2C   2    0.499999   -0.310598    0.469912    10.50000   -1.20000
H2D   2    0.500001   -0.377843    0.634834    10.50000   -1.20000
AFIX   0
C1    1    0.655899   -0.139595    0.595956    11.00000    0.01582    0.01265 =
         0.01186   -0.00386    0.00011   -0.00590
O5    5    0.676435   -0.056136    0.715825    11.00000    0.01409    0.01527 =
         0.00990   -0.00394    0.00356   -0.00516
HKLF 4


REM  7502D_auto in Pmn21 #31
REM R1 =  0.0269 for    1506 Fo > 4sig(Fo)  and  0.0275 for all    1537 data
REM     86 parameters refined using      1 restraints

END

WGHT      0.0268      0.0399

REM Highest difference peak  1.191,  deepest hole -1.227,  1-sigma level  0.181
Q1    1   1.0857  0.0205  0.3655  11.00000  0.05    1.19
Q2    1   1.0859  0.0177  0.4745  11.00000  0.05    1.18
Q3    1   0.8454  0.4937  0.7398  11.00000  0.05    0.93
Q4    1   0.5000 -0.1106  0.7173  10.50000  0.05    0.91
Q5    1   1.0000 -0.1124  0.2282  10.50000  0.05    0.91
;
_shelx_res_checksum                6074
_shelx_hkl_file
;
   0   0 -12 42769.7 2920.82   9
   0   0 -11 99.9327 167.850   9
   0   0 -10 48546.8 2980.54   9
   0   0  -9 85.6247 176.131   9
   0   0  -8 31235.1 2115.85   9
   0   0  -7 272.540 214.224   9
   0   0  -6 84668.4 3717.93   9
   0   0  -5 103.749 174.242   7
   0   0  -5 48.9714 100.742   9
   0   0  -4 203058. 7887.21   7
   0   0  -4 201281. 6984.84   9
   0   0  -3 63.6069 130.839   7
   0   0  -3 59.3908 93.3150   9
   0   0  -2 114860. 4144.23   3
   0   0  -2 114606. 4385.81   7
   0   0  -1-15.4484 36.6910   3
   0   0  -1 87.4316 63.5797   7
   0   0   1 80.1643 63.2183   3
   0   0   1 135.292 80.3869   7
   0   0   2 115214. 4200.58   3
   0   0   3 957.669 288.496   3
   0   0   4 216106. 8028.70   3
   0   0   5 267.071 259.072   3
   0   0   6 80780.5 3333.08   1
   0   0   6 80217.0 4368.54   3
   0   0   7 148.681 155.769   1
   0   0   7 132.532 385.525   3
   0   0   8 39642.6 2146.27   1
   0   0   8 38410.5 3215.97   3
   0   0   9-181.237 372.774   3
   0   0   9-57.7273 167.931   1
   0   0  10 45906.9 4034.05   3
   0   0  11-237.737 691.552   3
   0   0  12 51979.1 4836.79   3
   0   1 -13-129.351 217.262   9
   0  -1 -12 36925.0 2477.26   9
   0   1 -12 34948.0 2777.75   9
   0   1 -11 705.514 395.639   9
   0  -1 -11 839.162 345.998   9
   0   1 -10 66356.7 3816.49   9
   0  -1 -10 63886.4 3352.18   9
   0   1  -9 406.425 296.072   9
   0  -1  -9 768.813 299.766   9
   0  -1  -8 57797.5 2872.43   9
   0   1  -8 57482.7 3289.09   9
   0  -1  -7 1972.10 421.299   9
   0   1  -7 3548.36 682.751   9
   0   1  -6 79716.5 3853.27   9
   0  -1  -6 84626.9 3443.69   9
   0   1  -5 13925.8 1558.61   7
   0   1  -5 14298.9 1248.43   9
   0  -1  -5 15919.8 1624.31   7
   0  -1  -5 15184.8 1002.72   9
   0  -1  -4 136933. 4630.84   9
   0   1  -4 125107. 5081.20   9
   0  -1  -4 132108. 5669.38   7
   0   1  -4 132896. 5741.91   7
   0  -1  -3 23497.6 1052.54   9
   0   1  -3 24208.3 1697.32   7
   0  -1  -3 22814.4 1617.01   7
   0   1  -2 127966. 3867.99   2
   0  -1  -2 120314. 4310.46   3
   0   1  -2 114365. 4571.98   7
   0  -1  -2 115922. 3850.08   9
   0  -1  -2 120137. 4543.72   7
   0  -1  -1 19170.2 977.009   7
   0  -1  -1 20118.5 884.428   3
   0  -1   0 203988. 6237.57   4
   0   1   0 184569. 6013.38   2
   0   1   0 208449. 6258.74   4
   0  -1   0 183825. 6028.79   2
   0  -1   1 18268.7 885.814   3
   0   1   1 18441.0 785.075   2
   0   1   1 18730.7 872.810   3
   0   1   1 20513.1 1252.58   5
   0  -1   1 19108.6 782.181   2
   0   1   1 18326.8 955.017   7
   0  -1   2 118577. 4613.26   3
   0   1   2 132547. 4151.48   9
   0   1   2 125298. 4169.88   2
   0  -1   2 134760. 4150.60   2
   0   1   2 133417. 4904.22   7
   0   1   2 126409. 4634.79   3
   0  -1   3 26500.1 975.907   2
   0   1   3 22862.3 1724.91   7
   0   1   3 25628.8 1582.94   3
   0   1   3 24587.5 1006.21   2
   0   1   4 134833. 4508.25   2
   0  -1   4 149478. 4462.94   2
   0   1   4 148272. 5773.33   3
   0  -1   4 134913. 4521.30   1
   0   1   5 15422.4 678.313   2
   0   1   5 15897.5 1518.39   3
   0  -1   5 15269.9 605.032   2
   0  -1   5 15675.4 802.800   1
   0  -1   6 84224.4 3139.45   1
   0   1   6 90683.9 4657.08   3
   0   1   6 88789.2 2856.16   2
   0   1   7 2915.01 804.785   3
   0  -1   7 1986.43 306.269   1
   0   1   8 64534.7 4277.45   3
   0  -1   8 59461.4 2432.22   1
   0   1   9 1081.84 643.166   3
   0   1  10 60428.7 4688.02   3
   0   1  11 1173.99 683.882   3
   0   1  12 41800.8 4274.00   3
   0   2 -12 29604.3 2687.60   9
   0   2 -11 3093.47 819.713   9
   0   2 -10 61184.0 3866.22   9
   0  -2 -10 61623.2 3008.63   9
   0   2  -9 13935.7 1626.24   9
   0  -2  -9 14807.2 1190.15   9
   0   2  -8 65287.5 3784.88   9
   0  -2  -8 65129.1 2909.02   9
   0   2  -7 5335.99 917.330   9
   0  -2  -7 6200.93 645.990   9
   0  -2  -6 103457. 3768.92   9
   0   2  -6 96167.0 4663.62   9
   0  -2  -5 4044.42 796.280   7
   0   2  -5 3607.72 787.345   7
   0  -2  -5 4531.42 436.435   9
   0   2  -4 158049. 6597.40   7
   0  -2  -4 161329. 6500.32   7
   0  -2  -3 20214.1 826.744   8
   0   2  -3 20231.7 764.416   1
   0  -2  -3 19794.1 1472.68   7
   0   2  -3 20393.7 1562.16   7
   0   2  -3 21377.1 969.476   2
   0   2  -2 45443.6 2289.55   7
   0  -2  -2 49629.4 1966.82   2
   0   2  -2 48835.7 1863.64   2
   0   2  -1 17479.9 997.653   4
   0  -2  -1 16364.9 1347.36   5
   0   2  -1 14744.9 804.436   2
   0  -2  -1 15505.2 1148.67   4
   0   2   0 189973. 6705.52   5
   0  -2   0 181151. 5952.06   2
   0  -2   0 180548. 6264.66   4
   0   2   0 195579. 6370.39   4
   0   2   0 168640. 5872.69   2
   0   2   1 14157.8 1294.04   5
   0   2   1 13856.5 695.851   3
   0  -2   1 12538.6 721.086   3
   0   2   1 13472.3 760.450   2
   0  -2   1 14036.7 784.370   2
   0   2   1 14171.1 811.368   7
   0   2   2 32359.9 1778.45   7
   0   2   2 34070.4 1631.93   3
   0   2   2 31152.6 2193.38   5
   0  -2   2 31722.5 1410.59   2
   0   2   2 34059.2 1434.95   2
   0  -2   2 34348.6 1677.12   3
   0   2   3 17515.5 778.852   9
   0   2   3 18185.0 935.710   2
   0  -2   3 18256.7 1317.44   3
   0   2   3 16183.9 1396.05   7
   0   2   3 18580.1 1304.65   3
   0  -2   3 19456.7 937.961   2
   0  -2   4 187413. 5983.86   2
   0  -2   4 179508. 7045.55   3
   0   2   4 189456. 7079.05   3
   0   2   4 177473. 5991.64   2
   0   2   5 4777.71 403.227   2
   0  -2   5 3871.01 354.620   2
   0   2   5 4185.91 773.158   3
   0  -2   5 3857.53 758.438   3
   0   2   6 99043.8 4930.81   3
   0   2   6 94205.0 3307.34   2
   0  -2   6 98179.8 4984.52   3
   0   2   7 5279.91 408.917   2
   0   2   7 5657.12 1105.01   3
   0  -2   7 4756.63 1032.91   3
   0   2   8 69951.2 4529.94   3
   0  -2   8 69901.1 4578.00   3
   0   2   9 15690.8 2143.97   3
   0  -2   9 16827.2 2260.33   3
   0   2  10 67496.3 5002.23   3
   0  -2  10 73140.9 5247.82   3
   0   2  11 4922.30 1340.92   3
   0  -2  11 3606.78 1251.09   3
   0   2  12 34786.6 3828.35   3
   0  -2  12 30345.7 3686.06   3
   0   3 -12 18071.4 2165.77   9
   0   3 -11 3176.51 885.159   9
   0   3 -10 32624.4 2823.91   9
   0   3  -9 10966.6 1532.78   9
   0   3  -8 60069.8 3758.40   9
   0   3  -7 11466.7 1435.04   9
   0  -3  -6 60926.4 2247.98   8
   0   3  -5 17482.0 1804.75   7
   0  -3  -5 21768.2 922.876   8
   0   3  -4 133997. 4489.88   2
   0   3  -4 127580. 4117.79   1
   0   3  -4 122571. 5551.84   7
   0   3  -3 942.266 330.404   7
   0   3  -3 658.850 167.324   2
   0   3  -3 1094.31 152.876   1
   0  -3  -3 566.378 272.814   4
   0   3  -3 938.254 259.345   4
   0  -3  -3 219.285 261.500   5
   0  -3  -2 189186. 6637.04   2
   0   3  -2 180719. 6428.74   2
   0   3  -2 211567. 6889.89   4
   0  -3  -2 203619. 7947.83   5
   0  -3  -2 205307. 7515.50   4
   0   3  -2 192847. 6884.30   7
   0   3  -1 20224.1 1352.43   4
   0  -3  -1 18789.0 1463.01   4
   0  -3  -1 19083.8 927.229   6
   0   3  -1 20689.4 1103.81   2
   0   3   0 161584. 6043.20   4
   0  -3   0 148091. 5886.90   4
   0  -3   0 157106. 5562.07   2
   0   3   1 15084.6 937.976   2
   0  -3   1 14713.9 796.399   3
   0   3   1 16528.9 886.639   7
   0  -3   1 15380.5 992.207   2
   0   3   1 15635.3 1600.15   5
   0   3   2 194092. 6449.54   3
   0   3   2 189829. 6404.72   2
   0   3   2 200098. 6079.92   8
   0  -3   2 177583. 6515.37   3
   0   3   2 195264. 8036.26   5
   0   3   2 186332. 6707.51   7
   0  -3   2 175730. 6415.68   2
   0   3   3 339.860 81.7440   9
   0  -3   3 221.583 147.296   3
   0   3   3 50.4338 85.0496   3
   0   3   3 421.348 143.165   2
   0  -3   3 321.277 132.386   2
   0   3   4 128771. 5246.46   3
   0  -3   4 120245. 4476.96   2
   0   3   4 130550. 4095.61   9
   0  -3   4 120237. 5264.27   3
   0   3   4 122671. 4451.19   2
   0  -3   5 21540.2 1186.01   2
   0  -3   5 23504.7 1936.46   3
   0   3   5 21557.9 1169.78   2
   0   3   5 21750.3 1831.85   3
   0   3   6 69864.9 3875.11   3
   0   3   6 60505.2 2491.20   2
   0  -3   6 65217.2 2528.13   2
   0  -3   6 62304.4 3793.34   3
   0   3   7 13876.0 1709.31   3
   0   3   7 10667.4 745.656   2
   0  -3   7 11984.6 1621.62   3
   0  -3   8 59496.4 4262.85   3
   0   3   8 71289.8 4514.50   3
   0  -3   9 9188.36 1667.61   3
   0   3   9 12659.2 1923.70   3
   0  -3  10 37829.5 3698.55   3
   0   3  10 37876.6 3633.43   3
   0  -3  11 3647.52 1261.97   3
   0   3  11 2552.00 1105.76   3
   0  -3  12 16495.1 2730.51   3
   0   3  12 23097.7 3088.02   3
   0   4 -11 5178.04 1183.79   9
   0   4 -10 31785.6 2901.68   9
   0   4  -9 4695.95 1055.11   9
   0   4  -7 7902.71 1277.54   9
   0   4  -6 65672.7 3893.37   9
   0   4  -5 23392.5 930.339   1
   0   4  -5 21726.0 881.482   1
   0   4  -4 78877.2 2745.04   1
   0   4  -4 81573.7 3967.05   7
   0   4  -3 24330.5 1685.76   7
   0  -4  -3 19492.0 1856.20   4
   0  -4  -2 58741.2 2736.39   2
   0  -4  -2 62431.8 3416.58   4
   0   4  -2 60589.0 2708.62   7
   0   4  -1 38989.1 1721.23   7
   0   4  -1 43453.5 1622.73   6
   0  -4  -1 40088.6 2507.46   4
   0   4   0 72985.4 4046.24   5
   0  -4   0 67003.4 3333.71   4
   0  -4   0 66128.2 2972.77   2
   0   4   1 45987.9 3232.02   5
   0  -4   1 42039.0 2135.72   2
   0   4   1 42978.7 1708.57   7
   0   4   2 59221.8 2283.45   8
   0   4   2 60655.4 4011.70   5
   0  -4   2 60415.4 2715.68   2
   0  -4   2 61202.4 2583.61   3
   0   4   2 60649.3 2375.98   3
   0  -4   3 24999.6 1477.76   2
   0  -4   3 23268.0 1583.36   3
   0   4   3 24687.0 1506.05   3
   0  -4   4 91856.3 3625.80   2
   0  -4   4 84710.0 4099.35   3
   0   4   4 90727.4 4040.96   3
   0  -4   5 29600.1 1619.10   2
   0  -4   5 27328.5 2170.51   3
   0   4   5 30767.0 2199.32   3
   0  -4   6 69010.0 4054.32   3
   0   4   6 72608.6 4054.08   3
   0  -4   7 3483.01 901.450   3
   0   4   7 6371.00 1166.34   3
   0  -4   8 46254.8 3702.39   3
   0   4   8 53612.2 3835.83   3
   0   4   9 8427.55 1566.78   3
   0  -4   9 6794.63 1470.25   3
   0   4  10 39633.6 3699.91   3
   0  -4  10 38826.2 3732.20   3
   0   4  11 6621.89 1593.03   3
   0  -4  11 6295.04 1638.03   3
   0   4  12 15171.6 2535.77   3
   0  -5 -11 13582.1 2062.26   4
   0  -5 -10 21878.4 2522.10   4
   0  -5  -9 5391.64 1211.42   4
   0   5  -8 51218.5 3712.76   9
   0  -5  -8 46460.9 3682.25   4
   0   5  -7 3488.89 913.704   9
   0  -5  -7 3457.04 933.332   4
   0   5  -6 46807.2 3279.98   9
   0  -5  -6 41888.6 3286.26   4
   0   5  -5 17242.6 896.409   1
   0  -5  -5 20130.3 2104.05   4
   0   5  -5 20918.0 1996.59   9
   0   5  -4 47749.7 1931.49   1
   0   5  -4 46933.3 2753.89   7
   0  -5  -3 3548.64 816.418   4
   0   5  -3 5581.73 740.325   7
   0   5  -2 52354.7 1985.35   6
   0   5  -2 46935.8 2159.10   7
   0  -5  -2 43800.3 2994.61   4
   0  -5  -2 46608.8 2505.90   2
   0  -5  -2 44906.4 1831.78   6
   0   5  -1 38846.8 3015.29   5
   0  -5  -1 35441.9 2474.28   4
   0  -5   0 20928.8 1752.11   4
   0   5   0 20456.2 2209.96   5
   0  -5   0 19728.1 1464.60   2
   0   5   1 38166.9 3176.70   5
   0  -5   1 36065.7 2082.31   2
   0  -5   2 49028.9 2477.67   2
   0   5   2 48829.3 3768.76   5
   0  -5   2 44718.5 1973.23   3
   0   5   2 43943.7 1931.98   8
   0  -5   3 6755.55 786.196   3
   0   5   3 6001.77 626.882   3
   0  -5   3 6360.41 759.290   2
   0   5   3 5474.36 1313.67   5
   0  -5   4 40676.6 2511.82   3
   0   5   4 45992.4 2445.25   3
   0  -5   4 43326.7 2299.63   2
   0  -5   5 19070.3 1790.69   3
   0   5   5 19973.3 1714.14   3
   0  -5   5 21263.3 1440.90   2
   0  -5   6 51658.8 3410.89   3
   0   5   6 54940.3 3348.13   3
   0   5   7 5510.31 1106.26   3
   0  -5   7 3955.00 1002.19   3
   0  -5   8 42869.3 3554.79   3
   0   5   8 53001.7 3774.52   3
   0   5   9 11530.3 1886.19   3
   0  -5   9 10952.5 1852.95   3
   0   5  10 33243.8 3344.33   3
   0  -5  10 29860.1 3303.03   3
   0  -5  11 13136.2 2320.64   3
   0  -6 -10 27026.6 2890.46   4
   0   6  -9 9706.25 1669.38   9
   0  -6  -9 8608.93 1574.71   4
   0  -6  -8 15988.6 2130.15   4
   0   6  -8 19857.3 2310.27   9
   0  -6  -7 12656.9 1855.62   4
   0   6  -7 14472.2 1889.47   9
   0  -6  -6 29812.4 2783.52   4
   0   6  -6 29999.3 2691.84   9
   0  -6  -5 20992.7 2260.92   4
   0   6  -5 24392.2 2293.04   9
   0   6  -4 37982.2 2828.28   9
   0  -6  -4 36487.4 2959.13   4
   0   6  -4 37629.5 1782.75   1
   0  -6  -3 8344.51 1317.20   4
   0   6  -3 11618.9 808.245   6
   0  -6  -3 9232.84 657.111   6
   0   6  -2 69932.4 4512.26   5
   0  -6  -2 64309.9 3896.91   4
   0   6  -1 24465.0 2608.12   5
   0  -6  -1 28210.8 2277.39   4
   0  -6   0 50147.1 3122.74   4
   0   6   0 51297.1 3961.02   5
   0  -6   0 46800.6 2683.96   2
   0   6   1 30869.2 3047.97   5
   0  -6   1 25693.8 1841.02   2
   0   6   2 68701.5 4974.25   5
   0  -6   2 66701.6 3320.95   2
   0   6   3 10673.9 772.200   9
   0   6   3 9250.27 1775.47   5
   0  -6   3 9602.84 873.867   3
   0  -6   3 11693.6 1146.50   2
   0  -6   4 33613.5 2168.12   3
   0  -6   5 20505.3 1805.73   3
   0  -6   6 29516.3 2457.64   3
   0  -6   7 11702.0 1680.40   3
   0  -6   8 16701.3 2157.22   3
   0  -6   9 10885.4 1862.16   3
   0  -6  10 22705.6 2838.24   3
   0  -7  -8 15235.2 2130.02   4
   0   7  -8 16867.4 2189.92   9
   0   7  -7 14544.4 1974.17   9
   0  -7  -7 15712.7 2107.94   4
   0   7  -6 23211.1 2447.90   9
   0  -7  -6 24105.6 2548.11   4
   0   7  -5 33229.4 2824.24   9
   0  -7  -5 28338.9 2754.31   4
   0  -7  -4 15229.0 1920.66   4
   0   7  -4 17412.0 1919.88   9
   0   7  -3 23482.4 2652.51   5
   0   7  -3 20833.8 2037.14   9
   0   7  -3 22905.2 1433.51   1
   0  -7  -3 21017.3 2186.55   4
   0   7  -2 36133.1 2600.02   9
   0  -7  -2 36556.3 2850.05   4
   0   7  -2 31803.0 3169.87   5
   0  -7  -1 31784.6 2594.64   4
   0   7  -1 31607.5 2301.30   9
   0   7  -1 32252.9 3250.07   5
   0   7   0 36325.9 3527.14   5
   0   7   0 32717.7 2241.38   9
   0  -7   0 37782.5 2792.25   4
   0   7   1 29772.0 3250.55   5
   0   7   1 31149.4 1991.80   9
   0   7   2 31188.9 3397.58   5
   0   7   3 23359.9 3008.87   5
   0  -8  -6 17156.4 2193.17   4
   0   8  -6 18839.4 2236.58   9
   0   8  -5 14261.0 1871.53   9
   0  -8  -5 13350.7 1849.35   4
   0   8  -4 11182.3 1951.70   5
   0   8  -4 12124.0 1630.57   9
   0  -8  -4 11130.2 1657.99   4
   0   8  -3 19326.4 2595.87   5
   0  -8  -3 18495.4 2132.71   4
   0   8  -3 24287.6 2231.98   9
   0   8  -2 17876.6 2493.51   5
   0  -8  -2 18946.5 2078.46   4
   0   8  -2 15461.1 1728.17   9
   0   8  -1 23966.4 2015.43   9
   0   8  -1 22479.6 2884.66   5
   0  -8  -1 23219.0 2299.72   4
   0   8   0 8280.76 1766.71   5
   0   8   1 17523.5 2619.28   5
   0   8   2 19162.0 2800.68   5
   0   9  -4 9679.15 1509.04   9
   0   9  -2 20121.5 2823.75   5
   0   9  -1 16448.1 2589.31   5
   0   9   0 7323.14 1736.69   5
   0   9   1 12244.3 2282.21   5
   0   9   2 8826.44 2075.50   5
  -1   0 -13 26258.8 2297.05   9
  -1   0 -12 108.348 181.956   9
   1   0 -12-105.246 216.470   9
   1   0 -11 49943.5 3147.43   9
  -1   0 -11 50901.3 3167.41   9
  -1   0 -10 95.3297 226.424   9
   1   0 -10 94.6085 194.611   9
  -1   0  -9 72998.7 3755.92   9
   1   0  -9 71824.7 3748.13   9
  -1   0  -8-77.2027 158.807   9
   1   0  -8-78.8768 132.483   9
   1   0  -7 66579.7 3301.39   9
  -1   0  -7 66612.2 3275.73   9
   1   0  -6-60.8853 144.613   9
  -1   0  -6-59.3816 99.7397   9
   1   0  -5 79217.6 4144.79   7
  -1   0  -5 74410.1 3279.66   9
  -1   0  -4 40.4664 83.2353   9
  -1   0  -4 197.404 206.737   3
   1   0  -4-82.8036 139.060   7
  -1   0  -3 229563. 8119.82   3
  -1   0  -3 231707. 7650.94   9
   1   0  -3 225072. 8347.93   7
  -1   0  -2 178.122 117.097   1
  -1   0  -2 83.6400 121.709   3
   1   0  -1 179000. 5542.26   1
  -1   0  -1 176597. 5765.27   1
  -1   0  -1 162355. 6039.87   3
   1   0  -1 185992. 5895.18   5
   1   0   0 17.5963 62.7013   6
   1   0   0 74.4002 41.8829   1
  -1   0   0 32.2368 38.3057   8
   1   0   1 186517. 5812.99   9
   1   0   1 169081. 6218.25   3
   1   0   2 43.9545 73.8799   1
  -1   0   2 51.9147 151.038   7
   1   0   2 355.207 129.188   9
  -1   0   2 93.3179 47.1152   1
   1   0   2 139.895 146.539   3
   1   0   3 234967. 7802.66   9
   1   0   3 247392. 7769.58   1
  -1   0   3 214271. 8559.59   7
   1   0   3 225812. 8453.83   3
   1   0   4 243.076 215.151   3
   1   0   4 82.0554 108.949   9
   1   0   4 34.9274 82.9621   1
  -1   0   4-97.4234 163.614   7
   1   0   5 92422.7 3600.50   1
   1   0   5 90056.7 4584.64   3
  -1   0   5 91156.0 4387.50   3
  -1   0   5 84558.1 4799.95   7
   1   0   6 120.892 287.143   3
  -1   0   6 213.061 253.037   3
  -1   0   6 151.150 179.530   7
   1   0   6 92.7726 134.981   1
   1   0   7 72245.7 3172.29   1
   1   0   7 65077.9 4299.50   3
  -1   0   7 72604.5 4286.88   3
  -1   0   8-151.727 441.336   3
   1   0   8-56.1566 133.374   1
   1   0   8 167.475 198.877   3
  -1   0   9 80058.5 3627.56   1
   1   0   9 83390.2 5479.50   3
   1   0  10 219.151 368.033   3
  -1   0  10-204.917 344.130   3
  -1   0  11 50507.3 4452.30   3
   1   0  11 54480.7 4737.81   3
   1   0  12-273.325 918.058   3
  -1   0  12-260.598 437.712   3
   1   1 -13 24312.5 2346.98   9
  -1   1 -13 25793.5 2396.34   9
   1   1 -12 252.496 259.847   9
  -1   1 -12 250.047 332.117   9
  -1  -1 -12 468.829 294.753   9
   1  -1 -11 39228.6 2479.42   9
  -1  -1 -11 39018.6 2536.77   9
   1   1 -11 39808.6 2923.51   9
  -1   1 -11 34666.3 2716.27   9
  -1   1 -10 216.094 287.354   9
   1   1 -10 336.181 326.356   9
   1  -1 -10 907.285 348.103   9
  -1  -1 -10 888.386 359.206   9
  -1  -1  -9 55920.9 2959.36   9
   1   1  -9 53516.7 3307.43   9
   1  -1  -9 50622.1 2803.40   9
  -1   1  -9 56820.9 3335.53   9
   1  -1  -8 1914.44 462.278   9
  -1   1  -8 1553.45 501.232   9
  -1  -1  -8 2407.53 516.386   9
   1   1  -8 2863.62 663.931   9
   1  -1  -7 79825.3 3519.39   9
   1   1  -7 79781.0 4031.54   9
  -1  -1  -7 86604.4 3648.25   9
  -1   1  -7 80520.8 3979.14   9
   1  -1  -6 6305.06 681.565   9
  -1   1  -6 5179.37 785.125   9
  -1  -1  -6 6314.25 705.191   9
   1  -1  -5 143316. 6302.10   7
  -1  -1  -5 148135. 6455.48   7
  -1  -1  -5 139548. 5105.30   9
  -1   1  -5 145026. 5891.33   3
  -1  -1  -5 140944. 5849.63   3
  -1   1  -5 129669. 6314.73   7
   1   1  -5 144523. 6305.14   7
   1  -1  -5 141032. 5048.85   9
  -1   1  -5 136670. 5520.73   9
   1   1  -4 6272.62 921.393   7
  -1   1  -4 6317.96 812.787   3
  -1   1  -4 6239.46 323.997   2
  -1   1  -4 5950.70 546.086   1
  -1  -1  -4 5456.56 542.523   9
  -1  -1  -4 5773.14 784.287   3
  -1  -1  -4 5288.86 881.780   7
  -1  -1  -4 5863.16 375.700   2
  -1   1  -3 105813. 3446.25   2
  -1  -1  -3 109456. 3512.71   2
  -1   1  -3 105999. 4308.77   3
  -1  -1  -3 104578. 4311.06   3
  -1   1  -3 104934. 3715.10   1
   1   1  -3 102250. 4461.93   7
   1  -1  -3 107782. 4661.65   5
   1   1  -2 21851.3 790.451   1
  -1  -1  -2 21268.6 1336.12   3
  -1   1  -2 21591.2 1221.07   9
  -1  -1  -2 21168.7 904.386   2
  -1   1  -2 24397.6 1377.93   3
  -1   1  -2 21664.6 985.847   1
  -1   1  -1 195610. 6816.74   3
  -1  -1  -1 200633. 6507.41   8
   1   1  -1 208232. 6553.71   4
  -1   1  -1 210829. 6680.76   9
  -1   1  -1 193295. 6437.06   1
   1   1  -1 207668. 6460.11   1
   1  -1  -1 211130. 7245.15   5
  -1  -1  -1 204538. 6915.57   3
   1  -1  -1 211839. 6629.02   4
   1  -1   0 6217.88 393.139   9
  -1   1   0 6665.46 403.320   9
  -1   1   0 6300.78 502.706   6
   1   1   0 6867.82 408.498   6
   1   1   0 6322.56 490.219   1
  -1   1   0 6571.25 395.049   1
  -1  -1   0 6332.03 416.406   6
   1  -1   1 198690. 6031.04   1
  -1  -1   1 187033. 6103.06   1
   1   1   1 195001. 6592.72   3
   1  -1   1 189772. 6558.16   3
   1   1   1 201620. 6455.28   1
  -1   1   1 176178. 6250.20   4
  -1  -1   1 188935. 6114.85   4
   1  -1   2 23035.4 1470.00   3
  -1  -1   2 23753.6 908.874   1
   1   1   2 23533.3 1075.72   9
   1  -1   2 22704.6 1260.39   9
   1   1   2 25006.2 1510.28   3
   1  -1   2 24938.3 992.933   1
  -1  -1   2 23040.1 1485.35   7
  -1   1   3 111305. 4875.54   7
   1   1   3 110484. 4276.00   1
   1  -1   3 112153. 3742.03   1
   1  -1   3 106305. 4631.48   3
   1   1   3 112274. 3918.03   9
   1   1   3 115412. 4713.40   3
  -1  -1   3 113109. 4831.08   7
   1  -1   4 6670.53 503.954   1
  -1   1   4 6115.67 979.539   7
   1   1   4 7022.93 758.600   1
  -1  -1   4 6991.38 1063.25   7
   1   1   4 6496.14 604.204   9
   1   1   4 6887.68 934.639   3
   1  -1   4 5747.01 884.090   3
  -1  -1   4 6721.52 328.940   1
  -1  -1   5 150105. 6914.34   7
  -1   1   5 149603. 6249.09   3
   1   1   5 154885. 5739.63   1
  -1   1   5 151316. 6936.60   7
   1   1   5 152270. 5433.72   9
  -1  -1   5 149947. 4679.89   1
   1  -1   5 150178. 5055.54   1
   1   1   5 158370. 6622.69   3
  -1  -1   5 140832. 4781.91   2
   1   1   6 6438.91 1106.88   3
  -1  -1   6 7244.00 418.656   2
  -1   1   6 6960.19 466.777   2
  -1   1   6 7504.27 1139.77   3
   1  -1   6 6167.95 566.167   1
   1   1   6 5917.33 797.974   1
  -1  -1   6 6358.31 508.323   1
  -1   1   6 5009.92 1099.49   7
  -1  -1   6 6165.21 375.233   1
  -1   1   7 75542.5 2694.81   2
  -1  -1   7 75587.0 2643.36   1
  -1  -1   7 82060.6 2610.35   2
  -1   1   7 85244.9 4652.90   3
   1  -1   7 78165.7 3056.76   1
  -1  -1   7 77453.3 2913.30   1
   1   1   7 82556.9 4822.70   3
  -1  -1   8 2298.70 328.859   1
  -1  -1   8 2232.06 238.117   1
   1   1   8 2175.32 773.080   3
  -1   1   8 3772.46 984.211   3
  -1   1   8 2693.30 232.307   2
   1  -1   8 2324.67 372.649   1
  -1   1   9 64095.2 4431.63   3
   1   1   9 61226.3 4531.97   3
  -1  -1   9 56503.9 2056.57   1
  -1   1  10-202.717 240.746   3
   1   1  10 217.775 447.931   3
   1   1  11 43443.3 4204.40   3
  -1   1  11 45611.6 4166.34   3
  -1   1  12-256.323 608.768   3
   1   1  12 270.345 642.069   3
   1   2 -12 2043.70 717.963   9
  -1   2 -12 2496.27 757.733   9
   1   2 -11 39677.9 3084.07   9
  -1   2 -11 36014.1 2886.44   9
   1  -2 -10 1577.24 388.203   9
  -1   2 -10 1987.52 645.345   9
   1   2 -10 2597.26 757.488   9
  -1   2  -9 51890.0 3327.87   9
   1   2  -9 52855.3 3438.58   9
   1  -2  -9 47694.5 2419.92   9
  -1   2  -8 945.630 415.809   9
   1   2  -8 1451.50 531.910   9
   1  -2  -8 1577.22 339.611   9
  -1   2  -7 81502.5 4238.29   9
   1  -2  -7 85370.1 3313.83   9
   1  -2  -6 4022.11 440.984   9
  -1   2  -6 3691.63 707.416   9
  -1   2  -5 112781. 3791.87   1
  -1  -2  -5 98527.2 4609.93   3
  -1  -2  -5 102624. 3689.77   2
   1  -2  -5 105442. 3616.48   9
  -1   2  -5 105049. 3524.31   2
  -1  -2  -5 103088. 5075.49   7
   1   2  -5 103745. 5076.72   7
  -1  -2  -4 9975.17 1177.20   7
  -1  -2  -4 10233.7 675.720   2
  -1   2  -4 10765.0 1066.24   3
  -1   2  -4 9661.17 1014.80   9
   1   2  -4 9601.95 1134.25   7
  -1   2  -4 9420.72 640.542   1
  -1  -2  -4 10154.4 1047.06   3
   1  -2  -4 9496.42 1277.14   5
   1  -2  -4 9814.47 494.995   9
  -1   2  -4 10372.3 601.125   2
   1   2  -3 131574. 5267.62   7
   1  -2  -3 133123. 5843.98   5
  -1   2  -3 120470. 4365.92   2
  -1  -2  -3 135366. 4526.09   2
  -1   2  -3 133892. 5076.12   3
  -1  -2  -3 133054. 5066.25   3
  -1   2  -3 137617. 5157.01   9
  -1   2  -3 134192. 4382.27   1
  -1  -2  -3 128827. 4430.17   8
  -1  -2  -3 136358. 5323.92   7
   1   2  -2 11384.8 777.065   4
  -1   2  -2 11524.6 679.759   2
   1   2  -2 10799.7 633.391   1
  -1  -2  -2 10905.9 1128.53   5
   1  -2  -2 11156.7 1232.35   5
  -1   2  -2 11028.9 617.299   1
  -1  -2  -2 11827.3 723.824   2
  -1   2  -2 10768.4 903.312   9
  -1  -2  -2 10706.7 867.053   3
  -1  -2  -2 10064.2 879.177   7
  -1  -2  -2 10956.8 667.231   8
   1  -2  -2 11326.2 953.238   4
  -1   2  -2 12197.4 896.242   3
   1   2  -1 133472. 4994.19   4
   1  -2  -1 141398. 5048.72   4
  -1   2  -1 139073. 4602.73   1
  -1   2  -1 138020. 4954.14   9
  -1   2  -1 138252. 4824.57   3
  -1  -2  -1 152853. 5488.10   5
  -1  -2  -1 145690. 4962.33   3
  -1   2  -1 138401. 4711.40   2
   1  -2   0 71667.9 2821.07   4
  -1  -2   0 71170.7 2663.34   2
   1   2   0 64169.1 2983.01   5
  -1   2   0 77784.9 2734.39   3
  -1   2   0 74439.1 2819.83   6
   1   2   0 73507.0 2625.37   2
  -1   2   0 73889.9 2672.20   9
  -1   2   1 153886. 4775.63   9
   1   2   1 144971. 4960.25   2
   1   2   1 157722. 5408.32   3
  -1   2   1 147509. 5456.29   4
  -1   2   1 147260. 6199.02   5
   1   2   1 157549. 5028.27   8
  -1  -2   1 135414. 4985.73   2
  -1  -2   1 152285. 5271.01   4
   1  -2   1 149818. 5327.07   3
  -1  -2   1 147431. 5103.23   7
  -1   2   1 154519. 5064.35   2
   1   2   1 151480. 5690.67   5
  -1   2   2 6887.38 1052.34   5
  -1  -2   2 9647.06 614.889   2
   1   2   2 8505.63 829.087   3
   1   2   2 8621.58 569.519   2
   1  -2   2 9587.04 877.935   3
  -1  -2   2 9528.97 870.299   7
  -1   2   2 8839.38 616.697   2
   1   2   3 123859. 4417.02   2
  -1   2   3 136796. 5627.56   7
   1   2   3 133963. 4507.35   9
   1  -2   3 133433. 4279.29   1
   1  -2   3 126917. 5329.35   3
   1   2   3 137573. 5366.80   3
  -1   2   3 133436. 4553.56   2
  -1  -2   3 129403. 5439.56   7
  -1  -2   3 139242. 4501.59   2
  -1   2   4 10239.8 1046.52   3
   1  -2   4 9614.76 1143.07   3
  -1  -2   4 9266.72 1035.08   3
   1   2   4 8664.51 661.776   9
   1   2   4 10173.9 601.190   2
   1  -2   4 8423.85 477.853   1
  -1   2   4 9306.14 1224.99   7
  -1   2   4 8308.95 620.244   2
   1   2   4 9459.52 1107.57   3
  -1  -2   4 9474.55 615.420   2
   1  -2   5 101564. 5035.63   3
  -1   2   5 105524. 3711.35   2
   1  -2   5 105998. 3434.64   1
  -1  -2   5 102339. 3613.29   2
  -1  -2   5 106973. 4896.65   3
  -1   2   5 105383. 4803.59   3
   1   2   5 100223. 3874.95   9
   1   2   5 101938. 5021.76   3
  -1   2   5 99094.7 5312.77   7
  -1   2   6 2584.47 794.579   7
   1   2   6 3465.90 504.327   9
  -1  -2   6 3728.47 364.962   2
   1  -2   6 4705.82 959.367   3
  -1   2   6 3622.45 386.707   2
  -1  -2   6 3756.10 816.144   3
  -1   2   6 3567.89 776.012   3
   1   2   6 3534.23 838.607   3
   1  -2   6 3742.51 305.847   1
  -1   2   7 83991.6 4774.95   3
   1  -2   7 83693.9 4999.69   3
  -1  -2   7 81792.3 4792.81   3
  -1   2   7 81735.0 3123.58   2
  -1  -2   7 90842.2 3078.20   2
   1   2   7 80048.4 4893.67   3
   1  -2   7 88738.9 2947.09   1
   1  -2   8 1818.86 208.033   1
  -1  -2   8 1564.69 645.712   3
  -1   2   8 1499.51 668.257   3
   1  -2   8 1706.72 732.560   3
   1   2   8 2670.68 865.531   3
  -1  -2   8 1591.37 205.873   2
  -1   2   9 49801.5 3938.72   3
   1   2   9 54426.0 4230.54   3
  -1  -2   9 56110.1 4198.58   3
   1  -2   9 46913.3 4019.67   3
  -1   2  10 1202.06 630.039   3
   1  -2  10 664.656 645.024   3
  -1  -2  10 628.306 498.164   3
   1   2  10 1515.15 771.589   3
  -1   2  11 42933.8 4030.10   3
  -1  -2  11 34373.4 3668.58   3
   1   2  11 35115.1 3796.65   3
   1  -2  11 37818.5 3912.61   3
   1  -2  12 1649.21 983.379   3
  -1   2  12 3309.40 1249.69   3
   1   2  12 4303.65 1395.21   3
  -1  -2  12 3968.82 1336.08   3
  -1   3 -12 3238.69 900.234   9
   1   3 -12 1971.99 707.474   9
  -1   3 -11 39068.6 3215.20   9
   1   3 -11 44462.8 3457.92   9
   1   3 -10 6811.38 1277.10   9
  -1   3 -10 8840.50 1411.17   9
   1   3  -9 49221.3 3467.81   9
  -1   3  -9 44909.6 3258.32   9
   1   3  -8 4351.98 947.670   9
  -1   3  -8 5108.71 997.726   9
  -1   3  -6 3705.11 378.148   2
  -1  -3  -6 4633.91 482.918   8
  -1   3  -5 94221.0 4531.07   9
  -1  -3  -5 93628.2 3465.46   8
  -1   3  -5 103623. 3483.43   2
  -1  -3  -5 83780.3 4506.31   7
   1   3  -5 92804.3 4698.96   7
  -1   3  -5 100742. 3428.00   1
  -1  -3  -5 90807.8 4282.85   3
  -1  -3  -5 91369.9 3640.95   2
   1   3  -4 20016.3 1653.37   7
  -1  -3  -4 18059.3 1399.37   3
  -1  -3  -4 18934.6 999.953   8
  -1   3  -4 19753.4 1611.78   9
   1   3  -4 24203.9 1371.83   4
   1  -3  -4 17277.1 1564.30   4
  -1   3  -4 18273.1 1023.33   2
  -1  -3  -4 19794.9 1189.83   2
  -1  -3  -4 19822.0 1626.55   7
  -1   3  -4 17334.8 946.395   1
  -1   3  -3 75276.1 3198.04   3
   1   3  -3 80087.1 2729.41   1
   1  -3  -3 72301.8 3542.23   4
  -1  -3  -3 74340.0 4020.45   5
  -1  -3  -3 68204.2 3099.49   3
  -1   3  -3 71659.9 3442.34   9
  -1   3  -3 71846.1 2659.44   1
  -1  -3  -3 71742.0 2944.79   2
  -1  -3  -3 66037.1 3236.13   7
  -1   3  -3 68955.4 2768.54   2
   1   3  -3 66297.9 3285.19   7
   1   3  -3 82017.9 3160.61   4
   1   3  -2 5999.81 538.514   2
  -1   3  -2 6865.28 509.347   1
   1  -3  -2 6312.72 807.821   4
   1   3  -2 6733.27 731.622   4
  -1  -3  -2 7499.34 973.562   4
  -1  -3  -2 6995.31 653.628   3
  -1   3  -2 6940.91 694.318   4
  -1  -3  -2 6800.47 639.401   2
  -1  -3  -2 5427.49 914.453   5
  -1   3  -2 6887.95 787.888   9
  -1   3  -2 6901.21 590.132   2
  -1  -3  -2 6002.29 616.487   7
  -1   3  -2 7034.24 638.838   3
  -1   3  -1 150035. 5492.05   9
  -1   3  -1 148736. 5197.65   2
  -1  -3  -1 132405. 5941.92   5
  -1  -3  -1 150473. 5129.21   3
   1  -3  -1 158294. 5739.52   4
   1   3  -1 150019. 5699.24   4
  -1   3  -1 150257. 5030.27   3
   1  -3  -1 152653. 5282.15   6
  -1   3   0 14476.7 938.987   9
   1   3   0 12828.4 1254.30   5
   1  -3   0 14516.3 1082.70   4
  -1  -3   0 13475.7 936.043   2
  -1   3   0 14795.2 665.988   3
  -1  -3   0 11921.9 841.570   3
   1   3   0 13343.8 849.224   2
   1   3   0 11949.0 1141.72   4
  -1  -3   1 143490. 5162.26   2
  -1   3   1 149401. 4900.28   9
   1  -3   1 146621. 5190.66   3
  -1  -3   1 147534. 5511.54   4
  -1   3   1 145154. 5735.97   4
   1   3   1 143161. 5036.52   2
   1   3   1 147997. 6118.60   5
  -1   3   1 136264. 6494.43   5
  -1   3   1 148056. 5139.26   2
   1   3   2 6029.56 510.975   8
  -1   3   2 4844.39 1010.73   5
  -1   3   2 6522.99 597.597   2
   1   3   2 7097.42 747.149   3
  -1  -3   2 6280.89 590.526   2
  -1   3   2 6440.16 572.101   3
   1  -3   2 6110.65 710.042   3
   1   3   2 6461.72 556.564   2
  -1   3   3 79010.2 3256.81   3
  -1   3   3 75294.4 2980.99   2
  -1  -3   3 78326.4 2983.55   2
   1  -3   3 75554.9 3557.10   3
   1   3   3 77183.5 3530.65   3
   1   3   3 69875.4 2835.28   2
  -1   3   3 78255.3 4649.51   5
  -1   3   3 75526.3 3746.24   7
   1   3   4 19346.7 1074.90   2
   1   3   4 21276.0 1712.87   3
  -1   3   4 20315.7 1852.77   7
  -1  -3   4 21956.3 1187.65   2
  -1   3   4 19681.8 1153.65   2
  -1   3   4 17640.6 1440.53   3
  -1  -3   4 20442.5 1604.06   3
   1   3   4 19375.3 1031.05   9
   1  -3   4 16274.5 1562.00   3
  -1  -3   5 92711.3 4619.66   3
  -1  -3   5 106357. 3728.01   2
  -1   3   5 102676. 4634.05   3
  -1   3   5 97270.5 5155.50   7
  -1   3   5 95056.3 3668.53   2
   1   3   5 103015. 4908.45   3
   1   3   5 95080.6 3539.30   2
   1   3   5 96544.4 3600.40   9
   1  -3   5 95566.7 4864.88   3
  -1   3   6 4870.11 1091.56   7
  -1   3   6 4592.79 858.958   3
   1   3   6 4154.44 510.060   9
   1   3   6 4712.43 970.652   3
  -1  -3   6 3853.32 454.343   2
  -1   3   6 4306.58 491.002   2
   1  -3   6 3420.41 846.894   3
   1   3   6 4076.22 423.902   2
  -1  -3   6 4721.49 923.718   3
   1   3   7 59594.1 3993.17   3
  -1  -3   7 62323.7 3960.70   3
  -1  -3   7 61478.9 2452.00   2
  -1   3   7 57359.6 3772.15   3
  -1   3   7 58518.9 2462.33   2
   1  -3   7 57556.5 3999.79   3
  -1  -3   8 6925.90 579.199   2
   1   3   8 5987.10 1264.36   3
  -1  -3   8 6345.02 1250.70   3
   1  -3   8 5512.78 1226.09   3
  -1   3   8 6133.41 1220.72   3
   1  -3   9 56590.0 4402.31   3
   1   3   9 60703.0 4465.43   3
  -1   3   9 51299.5 4000.20   3
  -1  -3   9 55973.5 4256.97   3
   1  -3  10 6196.57 1546.28   3
  -1   3  10 6523.76 1499.08   3
  -1  -3  10 6934.64 1531.94   3
   1   3  10 7985.59 1654.07   3
  -1  -3  11 44652.7 4249.57   3
   1   3  11 41223.3 4121.79   3
   1  -3  11 50683.9 4560.57   3
  -1   3  11 47937.0 4265.54   3
  -1   3  12 2277.22 1086.39   3
   1   3  12 3491.23 1237.80   3
   1  -3  12 2482.17 1183.64   3
  -1   4 -11 27547.5 2744.25   9
   1   4 -11 30346.8 2960.12   9
   1   4 -10 3632.45 987.781   9
  -1   4 -10 4436.86 1034.84   9
  -1   4  -9 30448.1 2760.55   9
   1   4  -9 37662.7 3129.03   9
  -1  -4  -8 11797.6 789.977   8
  -1   4  -7 50135.7 3331.63   9
  -1  -4  -7 48064.7 1989.67   8
  -1   4  -6 12876.7 868.291   2
  -1   4  -6 11557.0 1449.78   9
  -1   4  -6 12251.0 670.098   1
   1  -4  -6 11458.0 1454.47   4
   1  -4  -5 61326.1 3683.27   4
  -1  -4  -5 62450.0 3524.20   7
  -1   4  -5 65657.6 2515.06   1
  -1  -4  -5 65013.2 2925.79   2
   1   4  -5 66220.1 3675.63   7
  -1   4  -5 67204.0 3713.91   9
  -1   4  -4 30713.7 2286.02   9
   1   4  -4 34271.0 1493.70   1
  -1   4  -4 32479.9 1518.33   1
   1  -4  -4 32644.9 2405.16   4
   1   4  -4 32359.8 2184.00   7
  -1  -4  -4 35622.9 1910.79   2
   1  -4  -3 75358.6 4018.38   4
  -1  -4  -3 85639.2 3567.31   2
   1   4  -3 93901.6 3428.91   1
  -1  -4  -3 74840.3 4312.58   4
  -1  -4  -3 83526.2 3406.45   3
  -1   4  -3 84075.2 3146.75   1
  -1   4  -3 81508.5 3983.30   9
  -1  -4  -2 2816.79 732.257   5
  -1   4  -2 2515.79 337.277   1
  -1  -4  -2 2655.41 359.976   3
  -1   4  -2 2704.34 531.647   9
   1  -4  -2 2959.04 618.706   4
  -1  -4  -2 3292.95 734.938   4
  -1  -4  -2 2539.38 444.482   2
   1  -4  -2 2803.29 454.724   6
  -1  -4  -1 79229.6 2856.29   3
   1  -4  -1 78205.9 3769.28   4
  -1   4  -1 84112.0 3614.18   9
  -1   4  -1 90613.6 3300.50   6
   1   4  -1 88783.9 4246.28   5
  -1  -4   0 37303.6 1527.02   3
   1  -4   0 42727.7 2333.08   4
  -1   4   0 39734.4 1989.18   9
  -1  -4   0 41446.5 2086.59   2
  -1   4   0 43555.3 3155.28   5
   1   4   0 40078.9 2711.74   5
   1   4   1 89229.3 4592.65   5
  -1  -4   1 79458.3 3828.37   4
  -1  -4   1 88787.6 3582.73   2
  -1   4   1 86732.2 3277.27   9
  -1   4   1 82435.7 4972.44   5
  -1  -4   2 3215.90 445.140   3
   1   4   2 2992.43 399.266   8
   1   4   2 4253.40 906.788   5
  -1   4   2 4235.19 419.133   3
  -1   4   2 3706.44 335.792   9
  -1   4   2 2370.56 802.503   5
  -1  -4   2 2436.99 431.240   2
   1  -4   2 3189.60 515.505   3
  -1   4   2 3238.21 575.476   7
   1  -4   3 83536.4 3902.85   3
  -1   4   3 88909.2 3545.05   3
  -1  -4   3 87920.0 3563.04   2
   1   4   3 85933.1 3816.90   3
  -1   4   3 85927.3 4099.86   7
  -1   4   3 75221.1 5130.57   5
  -1  -4   3 85982.6 3702.60   3
   1   4   4 40500.4 2503.32   3
   1   4   4 39244.2 1706.13   9
  -1  -4   4 37188.7 2342.28   3
   1  -4   4 39976.0 2570.53   3
  -1   4   4 40449.8 2292.72   3
  -1  -4   4 42124.3 2054.13   2
  -1   4   4 39514.3 2729.10   7
   1   4   5 69875.9 3816.18   3
  -1   4   5 70952.1 3607.72   3
   1   4   5 66205.8 2598.15   9
  -1  -4   5 62359.5 3573.02   3
  -1  -4   5 69847.4 2954.34   2
   1  -4   5 68280.1 3861.18   3
  -1   4   5 74282.0 4225.72   7
   1   4   6 11630.1 823.218   9
  -1  -4   6 13906.1 1585.82   3
  -1  -4   6 13899.9 1027.78   2
  -1   4   6 13994.7 1542.40   3
  -1   4   6 15534.4 1926.60   7
   1   4   6 12402.0 1570.17   3
   1  -4   6 12733.5 1611.79   3
   1   4   7 58919.7 3896.04   3
  -1  -4   7 51678.7 3636.75   3
   1  -4   7 49933.1 3722.54   3
  -1  -4   7 54549.8 2461.86   2
  -1   4   7 53552.8 3555.00   3
  -1   4   8 10791.5 1637.32   3
  -1  -4   8 13388.5 976.478   2
  -1  -4   8 12853.9 1822.37   3
   1  -4   8 13439.3 1959.02   3
   1   4   8 14304.9 1944.81   3
  -1  -4   9 30839.7 3114.65   3
   1  -4   9 33871.8 3339.97   3
   1   4   9 41470.4 3617.33   3
  -1   4   9 34372.9 3163.31   3
  -1  -4  10 4637.76 1282.30   3
   1   4  10 3889.02 1182.08   3
   1  -4  10 3330.32 1185.40   3
  -1   4  10 4528.39 1264.99   3
  -1   4  11 28577.9 3245.26   3
   1   4  11 38136.1 3868.02   3
  -1  -4  11 28056.2 3333.93   3
   1  -4  11 28451.5 3383.48   3
  -1   4  12 4675.87 1496.78   3
   1  -5 -11 17987.6 2222.72   4
   1   5 -10 7925.61 1525.88   9
   1  -5 -10 5884.03 1240.35   4
   1  -5  -9 23606.7 2489.46   4
  -1   5  -9 30198.7 2796.05   9
  -1   5  -8 9831.11 1510.37   9
   1  -5  -8 9130.99 1443.92   4
   1   5  -8 7636.58 1413.51   9
  -1   5  -7 34648.6 2844.98   9
   1  -5  -7 34380.2 2858.06   4
   1  -5  -6 10523.6 1472.52   4
  -1  -5  -6 7389.37 1359.86   4
  -1   5  -6 10179.8 1432.04   9
   1  -5  -5 54933.9 3564.35   4
   1   5  -5 55420.1 1945.84   1
  -1   5  -5 56050.1 2320.54   1
  -1   5  -5 58061.4 3532.67   9
  -1  -5  -5 50954.9 3711.91   4
   1   5  -4 17312.8 1162.76   1
   1  -5  -4 20030.9 1915.28   4
  -1  -5  -4 18373.4 2028.99   4
  -1   5  -4 18818.5 1796.67   9
  -1   5  -4 15141.7 1581.37   7
  -1  -5  -4 18948.2 1449.78   2
  -1   5  -4 19488.1 1130.94   1
  -1  -5  -3 55018.8 2756.98   2
   1  -5  -3 53973.0 3243.72   4
   1  -5  -3 51041.7 2540.56   6
  -1   5  -3 53737.3 2300.87   1
  -1  -5  -3 46949.5 3356.19   4
  -1   5  -3 50518.8 3040.70   9
  -1   5  -2 24662.9 1421.53   6
   1  -5  -2 23485.0 1952.26   4
  -1   5  -2 23152.8 1790.95   9
  -1  -5  -2 19611.0 1974.54   4
  -1   5  -2 22751.9 1319.91   1
   1  -5  -2 22794.8 1340.27   6
  -1  -5  -2 24273.2 1657.40   2
   1  -5  -1 56373.8 3218.95   4
   1   5  -1 58665.7 3683.18   5
  -1   5  -1 62669.5 3065.35   9
  -1   5   0 35539.2 1996.82   9
  -1   5   0 35481.6 3106.94   5
   1   5   0 36387.8 2839.14   5
   1  -5   0 30280.6 2188.28   4
  -1  -5   0 38044.2 2116.59   2
  -1   5   1 62248.8 2652.49   9
  -1   5   1 59781.9 2703.73   7
  -1  -5   1 58227.5 2875.24   2
   1   5   1 57659.2 3896.01   5
  -1   5   1 57707.1 4313.50   5
  -1  -5   1 56953.8 3211.50   4
  -1   5   2 21707.8 1525.60   7
   1   5   2 18638.4 2140.59   5
   1   5   2 19485.4 1206.86   8
  -1  -5   2 21146.9 1482.95   2
  -1   5   2 21996.1 1119.39   9
  -1   5   2 20022.8 2483.39   5
  -1  -5   2 19205.2 1174.56   3
   1  -5   3 54112.2 2857.03   3
  -1  -5   3 58202.5 2784.34   2
  -1   5   3 58768.6 3083.53   7
  -1  -5   3 53979.2 2670.74   3
  -1   5   3 53315.7 4374.93   5
  -1   5   3 56119.7 2388.24   3
  -1  -5   4 17582.8 1343.10   2
  -1  -5   4 18922.3 1547.30   3
   1  -5   4 17752.0 1648.07   3
   1   5   4 17658.5 1512.95   3
  -1   5   4 19971.1 1818.09   7
  -1   5   4 18066.0 1370.80   3
   1   5   5 57327.9 3326.73   3
  -1   5   5 57607.9 3096.06   3
  -1  -5   5 60704.6 2816.74   2
   1  -5   5 52294.2 3356.48   3
  -1  -5   5 51033.2 3152.03   3
  -1   5   5 53533.4 3548.93   7
  -1   5   6 10704.4 1337.92   3
  -1  -5   6 9774.53 954.737   2
   1   5   6 8916.30 1299.88   3
   1  -5   6 8869.79 1377.05   3
  -1  -5   6 8046.42 1230.22   3
  -1   5   7 40289.5 2942.58   3
  -1  -5   7 37672.7 2072.85   2
   1   5   7 40102.8 3116.22   3
  -1  -5   7 33983.2 2861.60   3
   1  -5   7 33506.4 2993.11   3
   1   5   8 14238.3 1943.07   3
  -1  -5   8 10046.2 1608.13   3
   1  -5   8 11865.6 1856.86   3
  -1   5   8 9537.11 1574.73   3
   1   5   9 34413.2 3276.88   3
   1  -5   9 29135.5 3118.05   3
  -1   5   9 30863.1 2980.61   3
  -1  -5   9 26496.0 2849.37   3
   1  -5  10 10662.8 2009.06   3
  -1  -5  10 9730.92 1795.87   3
  -1   5  10 7694.66 1588.24   3
   1   5  10 7843.64 1690.65   3
   1  -5  11 20317.9 2865.31   3
  -1  -5  11 18084.7 2653.07   3
   1  -6 -10 9676.59 1611.55   4
  -1  -6  -9 22418.5 2657.88   4
   1   6  -9 22773.0 2642.50   9
   1  -6  -9 19271.8 2292.70   4
  -1   6  -9 22204.6 2506.98   9
  -1   6  -8 15696.0 2000.59   9
   1  -6  -8 14456.3 1892.45   4
   1   6  -8 15518.7 2082.96   9
  -1   6  -7 31084.5 2766.93   9
  -1  -6  -7 27000.0 2854.94   4
   1   6  -7 33776.1 3033.24   9
   1  -6  -7 30648.8 2753.65   4
   1  -6  -6 10499.0 1577.10   4
  -1  -6  -6 9821.61 1657.54   4
  -1   6  -6 14482.0 1756.60   9
  -1  -6  -5 22556.0 2457.91   4
  -1   6  -5 27815.3 2384.57   9
   1  -6  -5 21742.9 2205.92   4
  -1   6  -4 26700.0 1490.17   1
  -1   6  -4 26772.6 2268.44   9
  -1  -6  -4 25468.0 2540.86   4
   1  -6  -4 23594.8 2213.12   4
  -1  -6  -4 24895.7 1849.56   2
  -1   6  -3 35483.8 1839.41   1
   1  -6  -3 35185.6 2658.45   4
  -1  -6  -3 36156.9 2275.18   2
   1  -6  -3 31553.9 1753.49   6
  -1  -6  -3 35084.0 2896.66   4
  -1   6  -3 36502.9 1922.59   6
  -1   6  -3 34951.1 2537.01   9
  -1   6  -2 16109.3 1090.09   6
  -1  -6  -2 19270.6 2020.96   4
   1  -6  -2 21147.7 1901.50   4
   1   6  -2 18836.1 2079.72   5
  -1  -6  -2 20203.4 1608.34   2
  -1   6  -2 17933.9 1242.10   1
  -1   6  -2 17492.3 1623.99   9
  -1   6  -1 55651.0 4161.61   5
   1  -6  -1 46647.4 3051.68   4
  -1   6  -1 54304.9 2930.37   9
   1   6  -1 53747.6 3767.65   5
  -1   6   0 31850.2 1951.72   9
  -1   6   0 37459.1 3407.85   5
  -1   6   0 29102.8 1393.54   7
  -1  -6   0 30152.1 2046.20   2
   1   6   0 30352.6 2824.23   5
  -1   6   1 52684.7 4242.48   5
  -1  -6   1 43848.6 2579.86   2
  -1   6   1 49668.6 2361.95   9
   1   6   1 46279.8 3636.45   5
  -1   6   1 45313.3 2000.99   7
  -1  -6   1 42809.1 2905.28   4
  -1  -6   2 14937.3 1350.34   2
  -1   6   2 15057.6 1135.28   7
  -1   6   2 14923.1 2317.02   5
  -1   6   2 15343.5 996.419   9
   1   6   2 14571.3 2050.74   5
  -1   6   3 37841.6 3821.12   5
  -1   6   3 38647.7 2244.05   7
  -1  -6   3 38296.2 2262.99   2
  -1  -6   3 29244.9 1755.78   3
   1  -6   4 23090.7 1852.90   3
  -1  -6   4 27485.0 1862.41   2
  -1  -6   4 25280.5 1799.34   3
   1  -6   5 25127.8 2136.81   3
  -1  -6   5 22707.2 1932.96   3
  -1  -6   6 13346.6 1566.11   3
  -1  -6   6 13476.9 1240.66   2
   1  -6   6 10919.6 1524.40   3
   1  -6   7 31539.2 2913.62   3
  -1  -6   7 38023.0 2221.76   2
  -1  -6   7 37528.5 2979.30   3
   1  -6   8 12322.9 1890.45   3
  -1  -6   8 16770.1 2069.04   3
   1  -6   9 20242.4 2601.61   3
  -1  -6   9 22326.7 2614.21   3
   1  -6  10 11326.1 2042.04   3
  -1  -6  10 8863.17 1756.31   3
   1  -7  -8 10877.8 1702.33   4
  -1  -7  -8 17447.0 2361.03   4
  -1  -7  -7 13377.7 2012.53   4
   1   7  -7 14541.9 2072.42   9
   1  -7  -7 16945.3 2050.59   4
  -1   7  -7 14006.9 1891.29   9
  -1  -7  -6 15827.0 2176.83   4
   1   7  -6 19776.3 2311.86   9
   1  -7  -6 18261.6 2106.50   4
  -1   7  -6 20790.8 2225.46   9
  -1   7  -5 21774.2 2214.20   9
   1  -7  -5 20821.2 2193.52   4
  -1  -7  -5 23326.0 2529.03   4
  -1  -7  -4 21397.3 2381.79   4
   1   7  -4 25769.6 2656.21   5
  -1   7  -4 27103.0 2338.25   9
   1  -7  -4 23254.6 2256.23   4
  -1   7  -3 34358.4 1942.68   1
  -1  -7  -3 32027.6 2867.92   4
  -1   7  -3 34873.5 2607.60   9
   1  -7  -3 35187.0 2747.11   4
   1   7  -3 33107.3 3036.46   5
  -1  -7  -2 18686.6 1687.31   2
   1  -7  -2 19266.5 1919.79   4
  -1   7  -2 19685.6 1400.69   1
  -1   7  -2 22526.1 1909.09   9
  -1  -7  -2 17125.4 1986.13   4
  -1   7  -2 15948.0 2325.09   5
   1   7  -2 20246.0 2355.34   5
   1  -7  -1 28041.4 2323.46   4
   1   7  -1 24197.9 2674.27   5
  -1   7  -1 24007.0 1894.64   9
  -1   7  -1 23996.6 2907.90   5
  -1   7   0 14817.0 2369.83   5
  -1  -7   0 17062.7 1571.51   2
  -1   7   0 14411.9 1335.23   9
   1   7   0 15253.9 2152.28   5
  -1   7   1 25409.2 3108.35   5
   1   7   1 24349.6 2781.16   5
  -1  -7   1 23025.1 1864.50   2
  -1   7   1 24591.9 1612.23   9
  -1   7   2 17607.0 2662.54   5
  -1  -7   2 21515.8 1761.22   2
   1   7   2 15403.4 2250.58   5
  -1   7   3 36167.3 3956.90   5
  -1  -7   3 37233.6 2446.87   2
  -1  -7   4 27191.9 2021.62   2
  -1  -7   5 19882.3 1686.65   2
   1   8  -6 14956.2 2053.75   9
  -1   8  -6 17391.0 2121.38   9
   1  -8  -6 19361.8 2181.07   4
   1   8  -5 14558.2 1933.65   9
  -1   8  -5 13174.1 1763.14   9
  -1  -8  -5 12436.9 1894.96   4
   1  -8  -5 15100.8 1880.71   4
   1  -8  -4 16454.7 1965.81   4
  -1  -8  -4 20742.6 2374.36   4
   1   8  -4 20693.4 2240.94   9
  -1   8  -4 20448.0 2087.48   9
  -1   8  -4 21707.2 2855.57   5
  -1  -8  -3 18524.7 2218.61   4
   1  -8  -3 22958.0 2234.76   4
  -1   8  -3 18810.1 1934.49   9
   1   8  -3 17555.4 2374.46   5
  -1   8  -3 23887.4 2948.57   5
   1  -8  -2 22930.7 2244.00   4
  -1  -8  -2 21870.0 2326.30   4
  -1   8  -2 20913.7 2883.28   5
  -1   8  -2 20952.5 1587.40   1
   1   8  -2 25204.6 2850.00   5
  -1   8  -2 23418.8 2034.33   9
   1   8  -1 17181.3 2346.33   5
  -1   8  -1 15886.2 1371.76   1
  -1   8  -1 13930.5 2351.98   5
   1   8   0 27213.9 3014.23   5
  -1   8   0 22976.0 3092.55   5
  -1  -8   1 12639.8 1452.27   2
   1   8   1 11088.5 1980.60   5
  -1   8   1 13696.7 2431.42   5
  -1   8   2 18726.0 2925.41   5
  -1  -8   2 18937.6 1774.79   2
  -1   8   3 17038.2 2766.74   5
  -1   9  -4 13429.7 2367.53   5
   1   9  -4 14020.8 1881.00   9
   1   9  -3 8715.92 1416.65   9
  -1   9  -3 7774.67 1838.02   5
  -1   9  -2 12965.0 2424.57   5
  -1   9  -1 8631.62 1920.69   5
  -1   9  -1 11049.8 1199.45   1
  -1   9   0 25937.2 1946.39   1
  -1   9   0 22205.8 3199.57   5
  -1   9   1 8313.90 2029.57   5
  -1   9   2 17089.9 2846.17   5
  -2   0 -13 118.763 244.298   9
  -2   0 -12 43558.3 2973.84   9
   2   0 -12 36905.9 2736.96   9
  -2   0 -11 106.324 218.687   9
   2   0 -11-104.313 214.549   9
   2   0 -10 30552.7 2307.32   9
  -2   0 -10 31162.7 2320.81   9
   2   0  -9-91.1515 187.488   9
  -2   0  -9 89.8544 238.598   9
  -2   0  -8 102859. 4603.54   9
   2   0  -8 94928.0 4522.85   9
  -2   0  -7 143.737 147.882   9
  -2   0  -6 101670. 4346.34   9
  -2   0  -5 29.5932 23.2651   2
  -2   0  -5 107.896 110.965   9
  -2   0  -4 165588. 6142.63   1
  -2   0  -4 164734. 5936.04   9
  -2   0  -4 158603. 6538.75   3
   2   0  -3 58.1179 119.537   5
  -2   0  -3 139.987 143.962   3
  -2   0  -3-45.2330 107.428   1
   2   0  -2 154297. 5616.54   5
  -2   0  -2 147053. 5938.83   3
   2   0  -2 158360. 5015.36   1
  -2   0  -2 148347. 5464.97   1
   2   0  -1 21.4985 67.5644   8
  -2   0  -1 29.1503 77.4209   1
   2   0  -1 103.824 58.1432   1
  -2   0  -1 60.5230 160.716   3
   2   0   0 166851. 5464.12   1
   2   0   0 159505. 5739.36   6
  -2   0   0 168469. 5501.07   8
  -2   0   1 36.3105 143.015   5
   2   0   1 64.4856 153.159   3
   2   0   2 135222. 5597.02   3
  -2   0   2 136713. 4566.46   1
   2   0   2 139719. 4799.52   9
   2   0   2 134140. 4781.67   1
  -2   0   3-18.6045 44.1854   1
   2   0   3 70.1109 83.2559   1
   2   0   3 36.3285 74.7203   9
   2   0   3-84.3863 141.715   3
   2   0   4 144228. 5412.05   9
  -2   0   4 145671. 4894.91   1
   2   0   4 152868. 6541.82   3
   2   0   4 151249. 5368.62   1
  -2   0   5-21.4506 44.1231   1
   2   0   5 46.0815 109.444   1
   2   0   5 54.1561 143.802   9
   2   0   5-117.063 139.012   3
   2   0   6 99417.7 3993.45   1
   2   0   6 94742.8 5316.42   3
  -2   0   6 95726.9 3444.22   1
  -2   0   7 132.252 157.063   3
   2   0   7 55.6260 132.128   1
  -2   0   7 77.7651 61.6010   1
   2   0   7-158.452 266.107   3
  -2   0   8 100421. 3695.85   1
   2   0   8 109159. 6235.53   3
  -2   0   8 106823. 5797.50   3
   2   0   9 412.185 423.889   3
  -2   0   9-29.2366 60.1339   1
  -2   0   9 178.502 211.970   3
   2   0  10 32460.4 3533.86   3
  -2   0  10 35905.9 3476.03   3
  -2   0  10 33764.2 1608.55   1
   2   0  11 258.805 307.416   3
  -2   0  11 231.949 275.534   3
   2   0  12 53197.7 5011.15   3
  -2   0  12 45260.7 4473.56   3
  -2   1 -13 528.224 384.537   9
   2   1 -13 665.846 387.772   9
   2   1 -12 33399.2 2759.01   9
  -2   1 -12 32572.9 2697.61   9
  -2   1 -11 959.021 450.942   9
   2   1 -11 1115.02 488.661   9
   2  -1 -11 737.519 323.832   9
   2   1 -10 38079.7 2879.52   9
  -2  -1 -10 40651.9 2591.46   9
  -2   1 -10 44982.0 2997.88   9
   2  -1 -10 38399.9 2428.15   9
   2  -1  -9 2980.19 584.241   9
  -2   1  -9 3472.33 752.685   9
  -2  -1  -9 2856.80 602.367   9
   2   1  -9 2418.79 658.622   9
  -2  -1  -8 93172.0 4140.44   9
   2  -1  -8 84410.7 3934.24   9
  -2   1  -8 95322.0 4518.74   9
   2  -1  -7 2289.71 472.119   9
  -2  -1  -7 2511.94 511.405   9
  -2   1  -7 2880.65 607.216   9
  -2  -1  -6 91713.2 3035.71   2
  -2  -1  -6 90688.0 3857.72   9
  -2   1  -6 88167.2 4122.92   9
   2  -1  -5 847.547 417.509   5
  -2  -1  -5 409.613 101.361   2
  -2   1  -5 508.880 218.368   1
  -2   1  -5 566.858 280.230   9
  -2   1  -5 519.354 97.5240   2
   2  -1  -4 149487. 6406.87   5
  -2  -1  -4 163595. 6316.49   3
  -2   1  -4 155777. 6194.92   3
  -2  -1  -4 143882. 4896.36   2
  -2   1  -4 163330. 5580.82   1
   2   1  -3 3364.60 268.703   1
   2  -1  -3 2678.05 593.469   5
  -2   1  -3 3514.05 620.092   3
  -2  -1  -3 3888.74 664.095   3
  -2   1  -3 3893.42 538.331   9
  -2   1  -3 3844.92 465.343   1
   2  -1  -2 135510. 4369.90   8
  -2   1  -2 123267. 4613.16   1
   2   1  -2 132953. 4368.79   4
   2  -1  -2 131796. 4418.29   4
  -2  -1  -2 134374. 5078.59   1
   2  -1  -2 126363. 5313.00   5
  -2   1  -2 127486. 4761.74   9
  -2  -1  -2 124399. 5277.74   3
   2   1  -2 141872. 4378.72   1
  -2   1  -2 122666. 5180.92   3
   2  -1  -1 2618.38 282.196   1
  -2   1  -1 2327.32 309.041   1
   2   1  -1 2506.36 298.086   1
  -2   1  -1 2638.64 343.873   9
  -2   1  -1 3024.20 517.202   3
  -2  -1  -1 2166.68 471.123   3
  -2  -1   0 69690.6 2859.85   6
   2   1   0 73574.3 2765.41   8
  -2   1   0 71458.4 2670.91   1
   2   1   0 72811.4 2797.94   1
  -2   1   0 72178.1 3034.71   6
   2   1   0 76581.6 2832.39   6
   2  -1   0 71510.1 2643.79   9
  -2   1   1 3077.40 582.847   5
  -2   1   1 2977.89 294.536   8
  -2  -1   1 2386.96 306.491   4
  -2  -1   1 3030.82 361.898   1
  -2   1   1 3031.02 303.815   4
   2  -1   1 2546.60 294.631   1
   2  -1   1 2700.17 541.108   3
   2   1   1 3120.87 424.455   1
   2  -1   2 121359. 4427.99   1
   2  -1   2 132983. 5478.33   3
   2   1   2 137006. 5521.11   3
  -2   1   2 129112. 4449.44   1
  -2   1   2 132911. 5599.78   5
  -2  -1   2 141604. 4486.99   1
   2   1   3 3565.64 528.480   1
   2  -1   3 4532.43 774.200   3
  -2  -1   3 3435.42 326.824   1
   2  -1   3 3864.85 402.846   1
   2  -1   3 3104.40 470.410   9
   2   1   3 3302.93 423.035   9
  -2  -1   3 3333.41 681.791   7
  -2   1   3 3757.24 381.348   1
   2   1   3 3948.32 734.163   3
   2  -1   4 151925. 5877.32   9
   2  -1   4 157406. 5427.21   1
   2   1   4 160016. 5644.62   9
  -2  -1   4 158210. 5155.62   1
  -2   1   4 160690. 7070.42   7
   2  -1   4 160200. 6826.71   3
   2   1   4 157810. 6818.87   3
   2   1   4 157086. 5926.29   1
  -2  -1   4 161958. 6973.39   7
  -2  -1   5 927.296 445.289   7
   2  -1   5 709.195 397.396   3
  -2  -1   5 632.817 130.473   1
   2   1   5 538.559 236.347   1
   2   1   5 332.929 170.366   9
  -2   1   5 691.696 434.998   7
   2  -1   5 702.149 199.317   1
   2   1   5 822.385 394.996   3
   2  -1   6 94385.2 3599.77   1
  -2  -1   6 90747.2 3175.29   1
   2   1   6 96381.7 3986.01   9
  -2  -1   6 97945.9 5569.09   7
   2  -1   6 81254.9 4943.54   3
   2   1   6 100585. 5320.82   3
  -2   1   6 94827.9 5555.09   7
  -2  -1   7 2978.23 303.659   1
   2  -1   7 2953.01 446.563   1
  -2   1   7 3114.94 805.761   3
  -2  -1   7 3775.26 1078.67   7
   2   1   7 2223.40 759.574   3
  -2   1   7 2873.53 969.220   7
   2   1   8 106878. 6185.13   3
  -2  -1   8 104290. 3481.17   2
   2  -1   8 96232.4 3927.11   1
  -2  -1   8 98386.2 3447.36   1
  -2   1   8 108240. 5801.22   3
  -2   1   8 102147. 6554.72   7
  -2  -1   9 2368.29 272.105   1
  -2   1   9 2110.77 784.475   3
   2   1   9 1439.93 735.942   3
  -2   1  10 41308.0 2066.65   1
  -2   1  10 51102.1 4123.47   3
   2   1  10 47328.4 4235.87   3
  -2   1  11 915.649 608.053   3
   2   1  11 258.907 532.770   3
  -2   1  12 36688.0 3951.86   3
   2   1  12 34055.0 4004.38   3
   2   2 -12 34165.8 2989.32   9
  -2   2 -12 34889.0 2926.95   9
   2   2 -11 3338.02 886.039   9
  -2   2 -11 4242.11 951.287   9
   2   2 -10 36165.2 2924.76   9
   2  -2 -10 34412.7 1992.57   9
  -2   2 -10 37545.7 2832.92   9
  -2   2  -9 2043.03 633.493   9
   2   2  -9 770.440 433.199   9
   2  -2  -9 1525.21 357.706   9
   2  -2  -8 70970.1 3025.70   9
  -2   2  -8 70203.0 3915.01   9
   2  -2  -7 2159.03 373.010   9
  -2   2  -7 949.202 409.297   9
  -2   2  -6 65333.2 2417.55   2
  -2  -2  -6 69760.6 2634.36   2
   2  -2  -6 71316.6 2737.96   9
   2  -2  -5 2311.44 303.676   9
  -2  -2  -5 2870.35 350.233   2
  -2   2  -5 2857.12 302.092   2
  -2  -2  -5 2352.58 656.400   7
  -2   2  -5 2354.53 407.862   1
   2   2  -4 139603. 4477.15   4
   2  -2  -4 121644. 4861.21   4
   2   2  -4 130499. 3918.67   1
  -2  -2  -4 117573. 4301.76   2
  -2   2  -4 115324. 4193.55   2
  -2   2  -4 124703. 5269.25   3
   2  -2  -4 119775. 4018.11   8
  -2   2  -4 120597. 5079.11   9
  -2  -2  -4 122424. 5322.92   3
   2  -2  -4 116448. 5756.23   5
  -2   2  -4 122292. 4538.42   1
  -2  -2  -3 12887.5 785.265   2
  -2  -2  -3 11787.6 840.843   8
  -2   2  -3 10738.3 804.797   1
   2   2  -3 12132.8 629.961   1
  -2   2  -3 12295.2 1074.67   9
   2  -2  -3 13773.3 1030.16   4
   2   2  -3 12504.0 833.191   4
  -2  -2  -3 11529.0 1162.61   3
  -2   2  -3 13868.2 1210.06   3
   2  -2  -3 9106.87 1265.64   5
  -2   2  -2 140172. 4786.21   1
  -2  -2  -2 132988. 4707.83   2
  -2  -2  -2 134085. 4840.62   8
   2   2  -2 141958. 4955.64   4
   2  -2  -2 140579. 4439.60   9
   2   2  -2 148016. 4720.70   1
  -2  -2  -2 127995. 5410.30   3
  -2   2  -2 136456. 5124.10   9
   2  -2  -2 136458. 5958.22   5
   2  -2  -2 129374. 4892.88   4
  -2   2  -2 132902. 5308.76   3
   2  -2  -1 49117.1 2045.58   4
  -2   2  -1 47349.5 2121.87   9
   2   2  -1 47888.2 1879.74   5
  -2  -2  -1 49582.6 2370.34   5
   2  -2  -1 47570.5 2350.65   6
  -2  -2  -1 46408.4 2515.86   3
  -2   2  -1 46678.4 1971.40   1
   2   2  -1 56723.9 2195.72   1
  -2   2  -1 48454.6 2406.06   3
   2  -2  -1 46182.6 1834.86   9
  -2  -2   0 128226. 4885.69   4
   2   2   0 135718. 4714.13   1
  -2   2   0 121474. 4338.67   1
  -2   2   0 123401. 4314.99   9
  -2   2   0 133028. 4481.37   4
   2  -2   0 127341. 4367.60   9
   2   2   0 124472. 4481.22   8
  -2  -2   0 126204. 4423.89   5
  -2   2   0 129062. 4809.44   6
  -2  -2   0 112031. 4277.28   2
  -2  -2   1 48890.5 2301.67   4
  -2   2   1 50182.6 2091.88   1
   2   2   1 56132.4 2521.68   1
   2  -2   1 53453.9 2280.00   9
  -2   2   1 49766.1 2293.05   4
   2   2   1 51794.0 2193.55   8
   2  -2   1 52703.1 2013.46   1
   2  -2   2 145561. 4781.97   1
   2   2   2 148127. 5523.07   1
  -2  -2   2 144716. 5606.58   7
  -2   2   2 143217. 4598.01   8
   2   2   2 143029. 5838.71   3
   2  -2   2 138923. 5814.91   3
  -2  -2   2 136030. 4968.54   1
   2  -2   2 141128. 5266.24   9
  -2  -2   3 11873.2 1278.03   7
  -2  -2   3 13088.2 781.582   1
   2  -2   3 12257.7 1322.04   3
   2   2   3 14710.9 1422.88   3
   2  -2   3 13795.6 772.688   1
  -2  -2   4 123225. 5830.02   7
   2  -2   4 132869. 5930.50   3
   2   2   4 130029. 5860.97   3
  -2  -2   4 117212. 4181.66   1
   2  -2   4 130343. 4369.63   1
   2   2   4 125865. 5245.69   1
   2   2   4 129061. 4669.29   9
  -2  -2   4 147089. 4550.51   2
  -2   2   4 129028. 6093.02   7
  -2  -2   5 4320.41 442.496   2
   2  -2   5 4476.27 930.690   3
   2   2   5 4836.15 583.317   9
  -2  -2   5 4424.52 963.027   7
  -2   2   5 3784.39 922.533   7
   2   2   5 6781.27 1130.21   3
   2  -2   5 4992.00 453.293   1
   2   2   6 78520.3 3423.41   9
  -2   2   6 85157.9 4409.62   3
   2  -2   6 83775.6 2985.82   1
   2  -2   6 87331.2 4886.15   3
   2   2   6 87122.5 4869.64   3
  -2   2   6 74822.8 4911.74   7
  -2  -2   6 73128.2 4801.15   7
  -2  -2   6 74991.5 2959.35   2
  -2  -2   7 3262.13 376.207   2
   2  -2   7 2892.17 357.733   1
   2   2   7 2230.24 761.198   3
   2  -2   7 2253.79 769.141   3
  -2  -2   7 1774.70 653.706   3
  -2   2   7 2712.57 373.495   2
  -2   2   7 2038.98 664.803   3
  -2   2   7 3849.46 1099.25   7
  -2  -2   8 81605.8 2937.63   2
   2  -2   8 74034.4 5079.52   3
   2   2   8 80366.8 5239.46   3
  -2  -2   8 76633.5 4867.81   3
   2  -2   8 77106.8 2939.43   1
  -2   2   8 74076.2 5487.11   7
  -2   2   8 78880.2 4795.71   3
  -2   2   9 1390.01 653.971   3
  -2  -2   9 1286.22 618.743   3
   2  -2   9 1658.97 740.081   3
   2   2   9 1653.26 737.545   3
  -2  -2  10 37079.0 3618.91   3
   2  -2  10 41451.2 3996.33   3
   2   2  10 40360.4 3964.40   3
  -2   2  10 45326.7 3896.15   3
  -2  -2  11 5723.17 1480.11   3
  -2   2  11 4304.12 1271.87   3
   2   2  11 5979.48 1551.89   3
   2  -2  11 5713.22 1550.20   3
   2  -2  12 40500.2 4432.32   3
  -2  -2  12 42957.2 4355.98   3
   2   2  12 40906.4 4426.45   3
  -2   2  12 49332.2 4504.34   3
   2   3 -12 30174.8 2961.34   9
   2   3 -11 3776.16 980.037   9
  -2   3 -11 3037.59 847.527   9
   2   3 -10 39548.3 3260.39   9
  -2   3 -10 38139.7 3012.99   9
  -2   3  -9 887.843 452.636   9
  -2   3  -8 43086.6 3034.43   9
  -2   3  -7 8613.07 594.158   2
  -2  -3  -7 8495.58 808.521   8
  -2  -3  -6 48672.0 2281.84   8
  -2   3  -6 54350.2 2360.81   1
  -2  -3  -6 53034.1 2280.05   2
  -2   3  -6 49283.0 2006.65   2
  -2   3  -6 47760.8 3016.43   9
  -2  -3  -5 4493.06 873.346   7
   2   3  -5 5539.90 640.238   4
  -2   3  -5 5096.37 491.479   2
   2  -3  -5 4557.70 771.971   4
  -2  -3  -5 5638.62 590.910   2
  -2  -3  -5 4980.28 559.587   8
  -2   3  -5 4895.19 823.984   9
  -2   3  -5 5089.49 570.614   1
  -2   3  -4 80489.7 3816.06   9
  -2  -3  -4 71602.7 3802.94   7
  -2   3  -4 73132.6 3040.86   1
   2   3  -4 85126.9 3332.97   4
  -2  -3  -4 77960.4 3133.85   2
   2  -3  -4 78733.6 3666.98   4
   2   3  -4 79075.8 2597.41   1
  -2   3  -4 72936.5 3615.20   3
  -2  -3  -4 74597.5 3705.44   3
  -2  -3  -4 77877.9 3091.30   8
  -2   3  -4 73989.8 2938.25   2
  -2  -3  -3 10268.1 1298.22   5
  -2  -3  -3 9201.84 1005.10   3
  -2  -3  -3 11373.2 1118.24   7
   2   3  -3 11529.7 963.914   4
   2  -3  -3 10275.3 1026.13   4
  -2   3  -3 11433.4 796.245   2
  -2   3  -3 10533.0 785.639   1
  -2   3  -3 9759.59 998.711   3
   2   3  -3 11668.8 737.048   1
  -2   3  -3 9551.83 1029.17   9
  -2  -3  -3 9672.66 797.702   2
  -2  -3  -2 124511. 5447.89   5
  -2  -3  -2 121376. 4572.29   2
   2   3  -2 130875. 4968.49   4
  -2   3  -2 127573. 4962.00   9
  -2  -3  -2 124738. 5021.57   3
  -2   3  -2 129416. 4899.00   3
   2   3  -2 136465. 4659.83   1
  -2   3  -2 119868. 4454.09   1
  -2   3  -2 126306. 4520.23   2
   2  -3  -2 118683. 4943.58   6
   2  -3  -2 128877. 4911.53   4
  -2   3  -1 32800.5 1629.06   1
   2  -3  -1 37069.4 1899.28   4
  -2   3  -1 35595.1 1858.41   4
   2   3  -1 36400.0 1554.54   6
  -2  -3  -1 32673.6 2244.26   4
   2   3  -1 35510.5 2064.50   4
  -2   3  -1 34258.9 1691.99   2
  -2   3  -1 39448.0 1919.88   9
  -2   3  -1 37018.2 1882.42   3
   2   3  -1 35878.6 1919.55   5
   2   3  -1 38298.6 1941.59   1
  -2  -3  -1 33841.5 2022.74   3
  -2   3  -1 39247.1 2015.08   6
   2  -3  -1 34157.3 1908.75   6
  -2  -3  -1 34565.3 1503.06   6
  -2  -3  -1 39899.8 2266.74   5
  -2  -3   0 174121. 6379.45   2
  -2   3   0 196498. 6807.71   6
  -2   3   0 192849. 6754.37   4
  -2  -3   0 190179. 7165.80   4
  -2   3   0 178431. 6323.09   1
  -2   3   0 190712. 6359.49   9
   2   3   0 184064. 6796.85   5
  -2   3   0 191753. 6669.52   3
   2   3   0 190142. 6843.90   1
  -2  -3   1 40119.7 1850.91   2
   2   3   1 38301.1 1849.43   8
  -2   3   1 37189.0 1585.72   9
  -2   3   1 38576.2 2183.68   4
  -2  -3   1 38338.1 1820.95   7
   2   3   1 41124.5 2270.18   1
  -2  -3   1 37720.3 2123.30   4
  -2   3   1 38601.9 2950.55   5
  -2   3   2 124757. 6405.24   5
  -2  -3   2 123876. 4910.07   7
  -2  -3   2 126049. 4556.23   2
  -2  -3   2 122455. 4782.84   4
   2   3   2 127871. 4579.44   8
   2   3   2 123589. 5190.22   1
   2  -3   2 126388. 5305.74   3
  -2  -3   3 9220.78 753.283   2
   2  -3   3 10738.4 1241.94   3
  -2   3   3 10283.7 806.806   2
   2   3   3 10790.3 1200.13   3
  -2  -3   3 8847.36 1051.03   7
   2  -3   4 71070.1 3996.12   3
   2   3   4 74123.5 2989.97   9
  -2   3   4 73966.1 4207.05   7
  -2  -3   4 72590.1 2943.57   2
  -2  -3   4 74930.5 4007.57   7
   2   3   4 74849.1 4016.41   3
   2  -3   5 7186.28 1179.25   3
  -2  -3   5 7510.73 670.168   2
  -2   3   5 9287.22 1136.41   3
   2   3   5 7112.12 698.193   9
   2   3   5 6390.63 1101.69   3
  -2   3   5 6225.02 1196.46   7
  -2  -3   6 51299.1 3368.00   3
  -2  -3   6 50199.2 2238.34   2
   2   3   6 58886.7 3812.07   3
  -2   3   6 55348.1 3316.05   3
  -2   3   6 50681.1 3831.79   7
   2   3   6 48330.2 2376.62   9
   2  -3   6 48509.9 3548.42   3
  -2  -3   7 10175.4 798.014   2
  -2   3   7 11146.3 1838.08   7
  -2  -3   7 9962.43 1484.38   3
  -2   3   7 12963.1 1605.26   3
   2   3   7 9791.98 951.336   9
   2  -3   7 9784.48 1592.19   3
   2   3   7 10932.8 1682.67   3
  -2   3   8 44656.7 3451.04   3
  -2  -3   8 46602.7 2078.54   2
  -2  -3   8 45218.7 3551.69   3
   2  -3   8 38653.8 3560.57   3
   2   3   8 52642.9 4059.61   3
  -2   3   8 47887.4 4216.47   7
   2   3   9 830.680 604.468   3
  -2  -3   9 1302.01 625.123   3
  -2   3   9 343.261 353.709   3
   2  -3   9 1466.32 703.919   3
  -2  -3  10 40065.8 3772.29   3
   2  -3  10 35799.5 3784.33   3
   2   3  10 43675.2 4134.53   3
  -2   3  10 43230.3 3808.69   3
   2   3  11 3877.10 1306.81   3
  -2   3  11 3775.91 1154.89   3
  -2  -3  11 4102.17 1253.82   3
   2  -3  11 2885.97 1170.85   3
  -2   3  12 36668.4 3904.35   3
   2   4 -11 4206.02 1134.96   9
  -2   4 -11 3932.91 978.339   9
   2   4 -10 30146.4 2950.19   9
   2  -4 -10 25426.7 2454.77   4
  -2   4 -10 31250.1 2793.05   9
   2  -4  -9 3966.48 938.569   4
  -2  -4  -8 37715.3 1893.17   8
  -2   4  -8 34865.6 2809.12   9
   2  -4  -8 34903.6 2718.86   4
  -2   4  -7 10630.3 784.925   2
   2  -4  -7 11733.7 1453.78   4
  -2   4  -7 14090.7 1669.41   9
  -2  -4  -7 14230.2 1002.53   8
  -2  -4  -6 53643.0 2594.88   2
  -2   4  -6 54182.1 3378.15   9
   2  -4  -6 54338.0 3284.54   4
  -2  -4  -6 52442.4 2391.09   8
  -2   4  -6 56499.9 2452.01   1
  -2   4  -5 9477.20 1233.53   9
  -2   4  -5 9062.02 799.625   1
   2  -4  -5 9206.84 1185.48   4
  -2  -4  -5 9868.14 1258.07   7
  -2  -4  -5 9934.17 920.149   2
  -2  -4  -4 55140.5 2930.27   3
  -2  -4  -4 54069.6 2652.69   2
  -2   4  -4 58870.8 2965.59   3
  -2   4  -4 55931.5 2479.28   1
  -2  -4  -4 52589.0 2991.33   7
  -2   4  -4 59193.0 3260.84   9
   2  -4  -4 54233.2 3106.78   4
   2   4  -4 62528.8 2272.93   1
  -2   4  -3 35823.2 2317.77   9
   2   4  -3 41654.2 1906.82   1
   2  -4  -3 38810.2 2351.43   4
  -2  -4  -3 37012.9 2008.33   2
  -2   4  -3 40033.2 2121.23   3
  -2  -4  -3 32948.9 2035.62   3
  -2   4  -3 35588.5 1794.10   1
  -2  -4  -3 33923.2 2015.32   7
  -2   4  -2 86347.7 3847.81   9
  -2  -4  -2 87094.1 3581.83   2
  -2   4  -2 85131.8 3463.54   3
  -2  -4  -2 81902.0 3578.41   3
  -2  -4  -2 80619.9 3241.50   7
   2  -4  -2 87493.5 3875.02   4
   2   4  -2 90691.6 3635.25   1
  -2   4  -2 84299.2 3335.10   1
   2  -4  -2 83505.3 3697.03   6
  -2  -4  -2 81677.0 4333.21   5
   2  -4  -1 8203.60 892.328   4
  -2   4  -1 8395.36 722.142   1
  -2  -4  -1 7255.64 1085.11   4
  -2   4  -1 6892.30 784.295   9
  -2   4  -1 7709.64 669.305   3
   2   4  -1 8138.74 896.516   1
  -2   4  -1 10113.4 933.765   6
  -2  -4  -1 6058.84 731.918   3
   2   4  -1 6133.55 885.345   5
   2   4   0 94234.3 4354.23   5
  -2  -4   0 79464.2 3755.54   3
  -2  -4   0 87413.6 3724.40   2
  -2  -4   0 94998.5 4436.64   4
  -2   4   0 95468.4 3658.43   9
  -2   4   0 92026.4 3422.32   3
  -2   4   0 100009. 5402.62   5
   2   4   0 96906.2 4174.91   1
  -2  -4   1 9699.81 1077.69   4
  -2  -4   1 10881.3 926.860   2
  -2   4   1 10979.9 888.711   3
   2   4   1 9388.43 833.106   8
  -2   4   1 10235.2 734.028   9
  -2   4   1 11713.8 1709.70   5
  -2   4   2 94675.8 5681.74   5
  -2  -4   2 97121.1 4132.43   4
  -2  -4   2 91003.7 3739.65   2
   2  -4   2 86388.0 4096.04   3
   2   4   2 92264.4 3636.90   8
  -2  -4   3 35911.7 1899.06   2
   2   4   3 32967.9 2288.90   3
  -2   4   3 38351.2 2632.93   7
   2  -4   3 32759.6 2331.44   3
  -2   4   3 38164.6 3509.73   5
  -2   4   4 59657.9 4675.22   5
   2   4   4 61170.9 3519.99   3
  -2   4   4 57450.2 3681.02   7
  -2   4   4 64869.4 3121.22   3
   2  -4   4 58983.2 3569.35   3
  -2  -4   4 60923.9 2756.55   2
  -2  -4   5 11866.8 978.012   2
  -2  -4   5 10140.6 1268.09   3
   2   4   5 10466.7 856.947   9
   2  -4   5 10146.1 1432.34   3
  -2   4   5 9432.24 1464.49   7
   2   4   5 10884.1 1433.64   3
  -2   4   5 11209.9 1235.17   3
  -2  -4   6 61386.2 2738.74   2
   2   4   6 61220.5 3967.71   3
  -2  -4   6 57620.7 3627.55   3
   2   4   6 57592.8 2606.30   9
  -2   4   6 60234.9 3519.40   3
   2  -4   6 53424.4 3834.91   3
  -2   4   6 63253.5 4329.89   7
  -2   4   7 16774.8 2251.98   7
   2  -4   7 12655.3 1835.95   3
  -2   4   7 15504.6 1769.87   3
  -2  -4   7 13216.0 1720.46   3
  -2  -4   7 15574.4 1141.94   2
   2   4   7 16032.9 2019.11   3
  -2   4   8 42157.7 3293.74   3
  -2  -4   8 43585.3 2127.54   2
   2   4   8 43540.3 3696.52   3
   2  -4   8 39035.9 3580.43   3
  -2   4   8 40116.5 3852.47   7
  -2  -4   8 42770.1 3453.92   3
  -2  -4   9 5802.78 1311.92   3
  -2   4   9 7634.08 1438.89   3
   2  -4   9 6365.92 1483.26   3
   2   4   9 7425.25 1562.31   3
  -2  -4  10 28606.5 3202.26   3
  -2   4  10 33706.4 3278.24   3
   2   4  10 29983.4 3396.21   3
   2  -4  10 27104.8 3245.41   3
   2  -4  11 3404.79 1208.96   3
  -2  -4  11 3119.39 1108.39   3
  -2   4  11 5210.82 1343.67   3
   2   4  11 2552.43 1097.70   3
   2   5 -10 19412.8 2464.94   9
   2  -5 -10 20051.9 2177.53   4
  -2   5  -9 9154.05 1489.56   9
   2  -5  -9 10243.0 1512.65   4
   2  -5  -8 24548.3 2303.79   4
  -2   5  -8 24004.7 2401.11   9
   2  -5  -7 20978.4 2036.32   4
  -2   5  -7 17670.9 1965.80   9
  -2   5  -6 46618.6 3203.08   9
  -2  -5  -6 46677.2 2506.53   2
   2  -5  -6 40855.1 2965.72   4
  -2   5  -5 10714.1 913.721   1
   2  -5  -5 12259.2 1446.73   4
  -2   5  -5 12508.2 1483.12   9
  -2  -5  -5 9590.07 1584.23   4
  -2  -5  -5 11502.6 1116.20   2
   2  -5  -4 50022.8 3090.76   4
  -2  -5  -4 45518.8 3499.28   4
  -2  -5  -4 45816.6 2554.70   3
  -2  -5  -4 51333.3 2708.15   2
  -2   5  -4 53290.6 2438.47   1
   2   5  -4 56403.0 2357.67   1
  -2   5  -4 56706.4 3279.42   9
   2  -5  -3 26369.9 2032.44   4
  -2   5  -3 26878.5 1548.29   1
   2   5  -3 28435.5 1688.67   1
  -2  -5  -3 24790.1 1571.62   3
  -2  -5  -3 27831.2 1804.22   2
  -2   5  -3 27502.5 2056.90   9
   2  -5  -3 27091.1 1817.35   6
  -2   5  -2 53077.1 2485.82   1
   2  -5  -2 62880.6 3187.77   4
   2   5  -2 59286.6 3318.92   5
  -2  -5  -2 53494.6 2405.48   3
  -2   5  -2 60876.1 3067.60   9
   2   5  -2 60465.2 2898.49   1
  -2  -5  -2 57973.7 2839.95   2
   2   5  -2 49288.8 1849.68   6
   2  -5  -2 59815.3 2740.33   6
  -2   5  -2 63465.5 2853.48   6
   2   5  -1 12233.1 1423.93   5
   2  -5  -1 12633.1 1273.94   4
  -2   5  -1 12622.0 1156.12   9
  -2  -5  -1 12632.2 1514.76   4
  -2   5  -1 13464.7 1025.95   1
  -2   5  -1 12871.0 1099.30   6
  -2  -5  -1 11576.3 865.891   3
   2   5   0 67911.4 3840.34   5
  -2  -5   0 60245.2 2705.63   3
  -2  -5   0 66576.0 3724.79   4
  -2  -5   0 64060.4 3115.34   2
  -2   5   0 68709.8 2986.00   9
  -2   5   0 72118.2 4771.52   5
   2   5   1 11266.5 1467.90   5
  -2  -5   1 13237.1 1393.95   4
  -2  -5   1 12489.7 1126.43   2
  -2   5   1 12351.3 898.598   9
  -2   5   1 11906.8 1916.96   5
  -2   5   2 53621.6 4487.01   5
  -2  -5   2 63559.7 2979.37   2
   2   5   2 57532.3 2655.24   8
  -2   5   2 63491.7 2324.95   3
  -2   5   2 54947.7 2196.63   9
  -2   5   3 24504.3 3007.47   5
  -2  -5   3 26060.4 1700.82   2
  -2  -5   3 24531.6 1682.21   3
  -2   5   3 27752.3 1527.58   3
  -2   5   3 24648.4 2055.99   7
   2  -5   3 21776.2 1818.37   3
  -2   5   4 56058.4 4774.80   5
  -2   5   4 62316.2 3720.57   7
  -2  -5   4 54959.0 2801.33   2
  -2  -5   4 51926.9 3000.08   3
  -2   5   4 61494.3 2927.13   3
   2   5   4 59736.3 3365.55   3
   2  -5   4 52012.7 3328.53   3
   2  -5   5 13703.5 1686.26   3
  -2   5   5 15951.2 1929.33   7
  -2  -5   5 15856.0 1279.71   2
   2   5   5 14265.3 1617.12   3
  -2  -5   5 14296.6 1530.64   3
  -2   5   5 13864.5 1367.35   3
  -2  -5   6 54909.9 2737.38   2
  -2  -5   6 53190.2 3463.12   3
  -2   5   6 58340.8 3353.03   3
   2  -5   6 50424.5 3671.13   3
   2   5   6 50322.0 3551.08   3
  -2   5   6 54886.1 4013.08   7
  -2  -5   7 23312.0 1551.54   2
   2  -5   7 17453.9 2206.00   3
  -2  -5   7 19884.3 2153.82   3
  -2   5   7 19702.8 1992.62   3
  -2   5   7 17618.3 2321.38   7
   2   5   7 22613.8 2379.71   3
  -2   5   8 26826.0 2560.20   3
   2   5   8 27451.8 2873.58   3
  -2  -5   8 27212.0 1721.11   2
  -2  -5   8 24460.9 2590.12   3
   2  -5   8 25753.2 2822.21   3
   2   5   9 13520.1 2109.48   3
  -2   5   9 13372.0 1897.94   3
   2  -5   9 10572.6 1949.42   3
  -2  -5   9 12912.4 2011.12   3
  -2  -5  10 24741.7 2914.89   3
   2   5  10 27564.3 3204.52   3
   2  -5  10 22085.6 2940.56   3
  -2  -5  11 10383.2 1988.63   3
   2  -5  11 11423.9 2204.49   3
   2  -6  -9 9363.39 1477.09   4
  -2  -6  -9 10276.1 1876.42   4
   2   6  -9 13441.7 2069.80   9
  -2   6  -9 12367.3 1832.64   9
   2  -6  -8 14832.9 1817.47   4
  -2  -6  -8 13227.8 2082.23   4
  -2   6  -8 16436.8 2013.67   9
   2  -6  -7 14809.4 1782.64   4
  -2  -6  -7 15077.3 2192.53   4
  -2   6  -7 18884.6 2087.62   9
   2  -6  -6 25412.6 2253.28   4
  -2  -6  -6 19299.2 2415.10   4
  -2   6  -6 19237.1 2055.72   9
   2  -6  -5 13226.5 1575.49   4
  -2  -6  -5 8955.58 1600.44   4
  -2  -6  -5 13198.1 1316.59   2
  -2   6  -5 12918.1 1579.86   9
   2  -6  -4 39227.2 2722.80   4
  -2  -6  -4 37760.3 3225.99   4
  -2  -6  -4 34265.1 2289.80   2
  -2   6  -4 38181.8 2726.16   9
  -2   6  -4 38076.5 2061.08   1
   2  -6  -3 27865.9 2186.84   4
  -2   6  -3 25944.6 2115.93   9
  -2   6  -3 29036.6 1852.09   6
  -2  -6  -3 27699.6 1958.65   2
   2  -6  -3 25029.1 1687.91   6
  -2   6  -3 27075.3 1658.24   1
   2   6  -3 26921.3 2346.07   5
  -2   6  -2 54916.8 2696.53   1
  -2   6  -2 56352.4 2795.44   6
   2  -6  -2 60108.2 3381.39   4
   2   6  -2 58218.7 3667.61   5
  -2  -6  -2 58653.6 3097.06   2
  -2   6  -2 57059.3 3173.83   9
   2   6  -1 17188.7 1900.22   5
  -2  -6  -1 17795.1 1909.81   4
  -2   6  -1 16432.1 1287.10   1
  -2   6  -1 21540.3 1619.11   9
  -2   6  -1 20985.2 2569.82   5
   2   6   0 30088.7 2658.40   5
  -2   6   0 34717.2 2014.49   9
  -2  -6   0 33863.8 2614.47   4
  -2  -6   0 34533.5 2189.98   2
  -2   6   0 35472.1 3494.87   5
   2   6   1 18191.8 2046.70   5
  -2  -6   1 15027.5 900.066   3
  -2   6   1 22362.6 1304.54   9
  -2  -6   1 16015.0 833.387   3
  -2  -6   1 19012.2 1534.35   2
  -2  -6   1 18527.6 1771.09   4
  -2   6   1 20241.3 2706.33   5
  -2   6   2 58235.8 4872.09   5
  -2  -6   2 57168.9 2952.77   2
  -2  -6   2 49064.4 2264.62   3
  -2   6   2 50739.6 2101.34   9
  -2   6   2 55684.9 3011.79   7
  -2   6   3 26707.8 3289.72   5
  -2  -6   3 22960.6 1589.71   3
  -2  -6   3 28019.4 1903.55   2
  -2   6   3 28452.4 2176.41   7
  -2   6   4 35923.4 2682.51   7
   2  -6   4 30425.5 2341.25   3
  -2   6   4 34430.8 3876.62   5
  -2  -6   4 35152.1 2222.79   3
  -2  -6   4 35553.9 2212.79   2
  -2  -6   5 13699.6 1287.67   2
  -2  -6   5 10465.9 1312.55   3
   2  -6   5 13386.0 1604.10   3
  -2   6   5 14136.7 1748.16   7
  -2  -6   6 23716.5 1756.95   2
  -2   6   6 23287.5 2486.29   7
   2  -6   6 24182.0 2404.56   3
  -2  -6   6 22496.5 2101.18   3
  -2  -6   7 22685.0 1681.10   2
  -2  -6   7 16744.6 1972.72   3
   2  -6   7 19227.9 2285.44   3
  -2  -6   8 22539.8 2441.61   3
   2  -6   8 20343.7 2517.89   3
  -2  -6   9 10365.7 1769.14   3
   2  -6   9 10484.0 1869.55   3
  -2  -6  10 20380.6 2647.78   3
   2  -7  -8 13689.9 1788.05   4
   2  -7  -7 17490.9 1997.39   4
  -2  -7  -7 18835.7 2480.02   4
  -2   7  -7 19239.4 2176.38   9
  -2   7  -6 31752.3 2745.26   9
   2  -7  -6 28317.4 2553.94   4
  -2  -7  -6 31683.0 3176.59   4
  -2  -7  -5 18802.8 2371.45   4
  -2   7  -5 20114.5 2066.78   9
   2  -7  -5 17203.2 1878.49   4
   2  -7  -4 17989.4 1874.30   4
  -2  -7  -4 19511.4 2323.08   4
  -2   7  -4 17896.7 1869.84   9
  -2  -7  -4 19383.4 1725.82   2
  -2  -7  -3 20031.3 1764.11   2
   2  -7  -3 20589.2 1956.45   4
  -2   7  -3 22409.2 1975.74   9
  -2   7  -3 19357.6 1455.31   1
   2   7  -3 18307.8 2095.73   5
   2   7  -2 21353.0 2294.10   5
   2  -7  -2 26183.4 2211.28   4
  -2  -7  -2 24870.3 1961.84   2
  -2   7  -2 23351.2 1922.16   9
  -2   7  -2 21260.4 1567.32   1
  -2   7  -2 21224.7 2779.98   5
  -2   7  -1 19756.0 1661.15   9
   2   7  -1 17511.3 2098.98   5
  -2   7  -1 20084.4 1508.33   1
  -2  -7  -1 19349.2 2063.53   4
  -2   7  -1 16349.3 2482.55   5
   2   7   0 24149.8 2512.28   5
  -2  -7   0 22846.4 2228.37   4
  -2  -7   0 23107.6 1896.57   2
  -2   7   0 26533.9 1763.39   9
  -2   7   0 24831.5 1730.90   1
  -2   7   0 27844.8 3301.94   5
  -2   7   1 21953.6 3011.19   5
  -2  -7   1 20742.8 1782.17   2
  -2  -7   1 23206.2 2167.90   4
  -2   7   2 17200.4 2724.13   5
  -2  -7   2 22300.1 1821.22   2
  -2   7   3 18187.9 2932.78   5
  -2  -7   3 22039.3 1823.76   2
  -2   7   4 17380.1 2861.84   5
  -2  -7   4 20751.5 1764.60   2
  -2  -7   5 16341.8 1537.15   2
  -2  -7   6 32527.1 2263.77   2
  -2  -7   7 20492.4 1738.24   2
  -2   8  -6 20480.3 2230.03   9
   2  -8  -6 16280.4 1915.67   4
  -2  -8  -5 13927.8 2062.23   4
  -2   8  -5 15636.0 1887.57   9
   2  -8  -5 15453.0 1811.48   4
  -2  -8  -4 13518.4 1974.25   4
   2  -8  -4 14937.7 1772.27   4
  -2   8  -4 15224.2 1762.59   9
   2  -8  -3 18774.6 1980.48   4
  -2   8  -3 15039.5 1681.86   9
  -2  -8  -3 16596.4 1697.62   2
  -2   8  -3 14738.1 2459.55   5
  -2   8  -2 15569.2 1614.71   9
  -2  -8  -2 15951.6 1660.48   2
  -2   8  -2 17516.4 2671.55   5
  -2   8  -2 15789.9 1405.42   1
  -2  -8  -1 20951.2 2260.32   4
  -2   8  -1 21936.4 1697.56   1
  -2   8  -1 24354.6 3212.62   5
  -2   8   0 11513.6 2279.54   5
  -2  -8   0 12878.6 1688.00   4
  -2   8   0 10890.0 1180.55   1
  -2  -8   0 9880.99 1295.51   2
  -2   8   1 22745.9 3252.39   5
  -2   8   1 21780.4 1741.21   1
  -2  -8   1 21567.0 1955.38   2
  -2   8   2 14241.8 2616.01   5
  -2  -8   2 18268.0 1760.34   2
  -2   8   3 17276.1 3026.30   5
  -2  -8   3 18494.0 1771.43   2
  -2  -8   4 15823.3 1630.94   2
  -2  -8   5 16761.7 1674.81   2
  -2  -8   6 17813.4 1708.29   2
  -2   9  -3 23172.4 3255.70   5
  -2   9  -2 10316.9 2201.11   5
  -2   9  -1 17839.3 2940.06   5
  -2   9  -1 19137.6 1670.45   1
  -2   9   0 14996.1 2728.07   5
  -2   9   0 15365.2 1503.01   1
  -2   9   1 18303.4 3080.24   5
  -2   9   1 16539.9 1623.12   1
  -2   9   2 10260.8 2301.56   5
  -2   9   2 8999.61 1172.15   1
  -3   0 -11 63760.2 3718.69   9
   3   0 -11 56233.3 3515.05   9
   3   0 -10 103.739 213.393   9
  -3   0 -10 104.068 214.070   9
  -3   0  -9 61676.5 3482.96   9
  -3   0  -8 86.5370 205.540   9
  -3   0  -7 76325.0 3759.37   9
  -3   0  -6 69.2021 116.234   9
   3   0  -5 79595.9 4062.38   5
  -3   0  -5 77092.8 3783.43   1
  -3   0  -5 78681.6 3567.88   9
   3   0  -4-77.5842 130.309   5
  -3   0  -4-67.6954 160.789   1
   3   0  -3 135131. 4377.92   1
   3   0  -3 123349. 5123.78   5
  -3   0  -3 114593. 4992.75   1
  -3   0  -3 125022. 5650.00   3
  -3   0  -2 89.4883 106.281   3
   3   0  -2 245.966 175.258   5
  -3   0  -2 151.614 180.048   1
   3   0  -2 156.138 98.1264   8
   3   0  -2 23.6619 39.7757   1
   3   0  -1 67616.6 3163.04   6
   3   0  -1 70633.8 2781.99   8
   3   0  -1 72542.7 2691.30   1
  -3   0  -1 67267.4 3705.69   3
  -3   0  -1 68297.1 2990.57   1
  -3   0   0 32.4717 77.1258   8
   3   0   0 50.1388 119.083   6
   3   0   0 28.9159 48.5699   1
  -3   0   1 82062.0 3128.51   8
  -3   0   1 80128.7 3098.53   1
  -3   0   1 72013.7 3285.58   5
  -3   0   2 31.1052 52.2411   1
  -3   0   2-59.0041 121.361   5
   3   0   2-101.464 170.396   3
   3   0   2 117.968 104.416   9
   3   0   2 37.8375 89.8656   1
   3   0   3 121750. 4483.91   1
   3   0   3 116794. 5660.07   3
   3   0   3 120290. 4526.02   9
  -3   0   3 112423. 4180.90   1
   3   0   4 125.716 211.123   3
   3   0   4 51.2719 136.143   9
   3   0   4-46.6634 78.3656   1
  -3   0   4 29.8204 61.3355   1
   3   0   5 82753.8 3490.25   1
   3   0   5 87306.0 4940.01   3
  -3   0   5 78806.3 3073.22   1
  -3   0   6 30.8602 63.4740   1
   3   0   6-161.615 271.411   3
   3   0   7 88253.3 5520.35   3
  -3   0   7 84504.5 3253.50   1
   3   0   8-204.318 343.123   3
  -3   0   8 33.4407 56.1596   1
  -3   0   8-164.131 275.635   3
   3   0   9 66010.4 5082.67   3
  -3   0   9 71289.5 4796.52   3
  -3   0   9 59694.2 2570.19   1
  -3   0  10 35.6173 73.2606   1
  -3   0  10-210.467 353.451   3
   3   0  10 254.161 426.829   3
   3   0  11 78471.1 6156.70   3
  -3   0  11 69889.1 5441.36   3
   3   1 -12 1352.29 533.951   9
  -3   1 -12 1170.56 536.372   9
  -3   1 -11 36719.0 2815.47   9
   3   1 -11 36085.8 2905.85   9
   3   1 -10 376.400 298.416   9
   3  -1 -10 481.482 286.331   9
  -3   1 -10 1024.76 448.730   9
   3  -1  -9 31669.1 2143.61   9
  -3   1  -9 34757.8 2538.21   9
  -3   1  -8 7412.43 1077.34   9
  -3   1  -7 98170.8 3241.35   2
  -3  -1  -7 107953. 3439.83   2
  -3   1  -7 112414. 4870.12   9
  -3   1  -6 809.975 328.498   1
  -3  -1  -6 951.062 175.990   2
  -3   1  -6 1466.75 440.628   9
  -3   1  -5 69098.7 3350.06   1
  -3  -1  -5 69443.6 2549.37   2
   3   1  -4 640.143 142.525   1
   3  -1  -4 192.781 324.241   5
  -3   1  -4 865.632 306.988   1
   3   1  -4 668.083 135.242   4
   3  -1  -4 518.184 154.866   4
   3  -1  -4 478.513 154.210   8
  -3  -1  -4 877.447 354.872   1
   3   1  -3 164002. 6329.61   5
   3  -1  -3 184958. 5776.12   4
   3   1  -3 182004. 5818.96   4
  -3   1  -3 175942. 7227.71   3
  -3  -1  -3 160252. 7174.36   3
   3  -1  -3 178437. 6031.93   8
  -3  -1  -3 171670. 6910.47   1
   3   1  -3 191542. 5941.32   1
  -3   1  -3 183060. 6574.29   9
  -3   1  -3 167738. 6470.32   1
   3  -1  -3 186342. 7250.47   5
  -3   1  -2 2956.19 457.906   1
   3   1  -2 2702.06 332.045   1
   3  -1  -2 3139.40 362.818   8
  -3  -1  -2 2322.84 391.923   8
  -3  -1  -2 2602.00 516.644   1
  -3   1  -2 2816.71 622.295   3
  -3  -1  -2 3271.17 704.368   3
   3   1  -2 2869.86 355.766   5
   3  -1  -1 175697. 5783.87   1
   3   1  -1 185301. 5908.32   1
  -3   1  -1 162259. 6000.24   1
  -3   1  -1 172975. 7004.94   3
  -3  -1  -1 152149. 6942.44   3
  -3  -1  -1 168247. 6208.13   6
  -3   1  -1 173196. 6429.58   6
   3   1  -1 167081. 6254.34   6
   3   1   0 16712.3 1053.60   1
  -3   1   0 15500.0 1008.92   1
  -3  -1   0 14910.2 1038.84   8
  -3  -1   0 15569.4 1133.91   1
  -3  -1   0 13649.7 1134.74   6
   3   1   0 16125.8 1044.25   8
  -3   1   0 14375.2 1244.54   6
   3  -1   1 200080. 6644.85   9
   3  -1   1 181808. 6435.03   1
  -3   1   1 189991. 6184.03   4
  -3  -1   1 188238. 6419.22   4
  -3   1   1 194489. 6460.32   8
  -3   1   1 182351. 7404.01   5
  -3  -1   1 192397. 6709.79   1
  -3  -1   2 2670.39 393.504   1
  -3   1   2 2784.64 658.662   5
   3  -1   2 3473.49 753.572   3
   3  -1   2 3430.43 414.495   1
  -3   1   2 2900.36 383.574   1
   3   1   2 4447.54 853.809   3
   3  -1   3 170270. 7510.09   3
  -3   1   3 192448. 7621.72   5
  -3  -1   3 169194. 5988.10   1
   3  -1   3 177631. 6069.19   1
   3  -1   3 166664. 6321.22   9
   3   1   3 180736. 6280.28   9
   3   1   3 180635. 7610.61   3
   3   1   3 179011. 6491.06   1
  -3   1   3 172938. 6006.67   1
  -3   1   4 603.200 178.476   1
   3   1   4 588.316 261.748   1
  -3  -1   4 622.555 180.011   1
   3  -1   4 603.614 200.802   1
   3   1   4 623.385 418.973   3
  -3  -1   4 127.983 215.354   7
   3   1   4 193.840 141.603   9
   3  -1   4 1016.85 477.496   3
  -3   1   5 73540.4 3081.45   1
   3  -1   5 80286.4 3244.05   1
  -3  -1   5 80109.0 3002.48   1
   3   1   5 84686.4 4881.08   3
   3  -1   5 80536.6 4767.71   3
  -3   1   5 86920.1 5101.99   7
  -3  -1   5 80886.9 4870.52   7
   3  -1   6 162.854 274.271   3
   3  -1   6 668.407 225.449   1
  -3   1   6 664.055 197.007   1
  -3  -1   6 909.376 202.777   1
  -3  -1   6 702.619 417.688   7
   3   1   6 801.280 503.917   3
  -3   1   7 118247. 6923.21   7
   3  -1   7 111489. 6432.11   3
   3  -1   7 118266. 4401.54   1
  -3   1   7 104297. 4148.44   1
  -3  -1   7 108327. 3929.22   1
   3   1   7 116659. 6515.57   3
  -3  -1   7 119734. 6866.17   7
  -3   1   8 8635.26 1473.51   3
  -3   1   8 7100.12 705.923   1
  -3  -1   8 6256.89 549.922   1
  -3   1   8 9785.50 1912.69   7
  -3  -1   8 6789.66 1610.74   7
   3  -1   8 7800.90 1574.87   3
   3   1   8 7975.17 1624.27   3
  -3   1   9 30396.5 1717.62   1
  -3  -1   9 31779.0 1461.61   1
  -3   1   9 34273.5 3876.44   7
  -3   1   9 40388.1 3439.71   3
  -3  -1   9 34544.2 3872.48   7
   3  -1   9 35997.3 3662.09   3
   3   1   9 36448.0 3640.11   3
  -3   1  10 412.884 424.767   3
  -3   1  10 301.545 620.324   7
   3  -1  10 507.658 602.951   3
   3   1  10 504.882 519.349   3
  -3   1  10 365.474 171.946   1
   3  -1  11 40872.9 4389.02   3
  -3   1  11 40018.7 3947.72   3
   3   1  11 50711.9 4788.59   3
   3   2 -12 1740.30 705.195   9
  -3   2 -12 1978.67 673.675   9
  -3   2 -11 25109.1 2383.21   9
   3   2 -11 24965.3 2541.20   9
  -3   2 -10 887.167 452.291   9
  -3   2  -9 38453.4 2822.28   9
   3  -2  -9 35466.7 1990.89   9
   3  -2  -8 5520.78 667.522   9
  -3   2  -8 6447.38 1043.42   9
  -3   2  -7 74392.0 2456.60   2
  -3  -2  -7 64077.0 2605.25   2
   3  -2  -7 64587.2 2880.65   9
  -3   2  -7 65344.8 3700.14   9
  -3   2  -7 64789.2 3320.89   1
  -3   2  -6 522.171 279.637   1
   3   2  -6 500.719 173.067   4
   3  -2  -6 290.831 195.613   4
  -3  -2  -6 292.209 125.498   2
  -3   2  -6 258.910 96.3701   2
   3  -2  -6 368.838 137.311   8
  -3  -2  -5 82578.4 3080.91   2
   3   2  -5 89864.3 3156.51   4
   3  -2  -5 77465.4 3423.86   4
  -3   2  -5 81690.8 3909.66   9
   3  -2  -5 76596.8 2897.78   8
  -3   2  -5 75923.5 3530.62   1
  -3  -2  -4 4605.72 476.929   2
   3   2  -4 5484.04 535.101   4
   3  -2  -4 4814.63 573.428   4
   3  -2  -4 4706.42 408.499   8
  -3   2  -4 6083.82 804.612   9
   3   2  -4 5086.00 397.739   1
  -3  -2  -4 5072.38 609.803   8
  -3   2  -4 4603.30 625.521   1
  -3   2  -3 139810. 5429.34   9
  -3   2  -3 130014. 5119.75   1
   3  -2  -3 132576. 4839.48   4
   3   2  -3 143827. 4970.96   4
   3   2  -3 144180. 4727.46   1
  -3   2  -3 137810. 5855.94   3
  -3  -2  -3 137576. 5997.18   3
  -3  -2  -3 138978. 5108.57   8
   3  -2  -3 136558. 6185.37   5
  -3  -2  -3 136090. 4822.67   2
   3   2  -2 36313.8 1656.93   1
   3  -2  -2 30620.4 2039.45   6
  -3   2  -2 33318.5 1754.50   1
  -3  -2  -2 32555.4 2326.83   3
  -3   2  -2 31976.7 1837.15   9
  -3   2  -2 37546.5 2340.54   3
  -3  -2  -2 35905.1 1814.63   8
  -3  -2  -1 163810. 5959.18   8
  -3   2  -1 152239. 5786.99   1
   3  -2  -1 171592. 5638.78   9
  -3   2  -1 164674. 5899.10   9
  -3  -2  -1 150797. 6735.20   3
   3   2  -1 181175. 5913.61   1
   3   2  -1 151447. 5852.06   8
  -3   2  -1 170958. 6731.21   3
  -3   2  -1 180222. 6492.27   6
  -3  -2  -1 164653. 5956.71   6
   3  -2  -1 167220. 6363.58   6
   3   2  -1 170796. 6000.50   6
  -3   2   0 18036.7 1056.82   4
  -3   2   0 20575.2 1560.80   6
   3  -2   0 19599.7 1123.33   9
  -3   2   0 17678.7 1122.57   1
  -3  -2   0 18180.1 1380.25   1
   3   2   0 16395.2 1143.14   8
   3   2   0 17960.7 1237.55   1
  -3  -2   0 17094.0 905.100   5
   3  -2   1 182215. 6000.30   1
  -3   2   1 170195. 6119.00   4
  -3  -2   1 174115. 6454.84   1
  -3  -2   1 175013. 6355.69   4
   3  -2   1 173799. 6238.59   9
   3   2   1 182653. 6315.71   8
  -3   2   1 177855. 7555.37   5
   3   2   1 188380. 6575.88   1
  -3   2   1 173099. 6139.97   1
  -3  -2   2 31606.0 1753.73   1
  -3  -2   2 29566.4 1548.65   4
  -3   2   2 31793.7 1763.46   4
  -3   2   2 34155.7 1491.25   8
   3  -2   2 33032.0 1851.11   9
   3   2   2 38050.5 2077.94   1
   3  -2   2 33499.3 2499.96   3
   3  -2   2 36142.4 1601.64   1
  -3   2   2 36177.3 2795.93   5
  -3   2   3 144548. 6996.33   5
   3   2   3 150696. 6600.20   3
  -3   2   3 141019. 5147.36   1
   3  -2   3 140149. 5523.99   9
  -3  -2   3 156165. 6535.38   7
   3  -2   3 144343. 6560.97   3
   3  -2   3 149926. 5020.18   1
  -3  -2   3 132850. 5106.12   1
   3   2   4 5189.80 635.945   9
  -3   2   4 5769.61 607.078   1
   3  -2   4 5590.14 542.824   1
  -3  -2   4 5090.37 989.973   7
   3  -2   4 5268.11 1025.46   3
   3   2   4 4578.36 966.458   3
  -3  -2   4 5774.07 561.546   1
  -3   2   5 84526.0 5125.69   7
  -3   2   5 83316.3 3353.75   1
   3  -2   5 85812.7 4970.92   3
   3  -2   5 85682.5 3215.61   1
   3   2   5 91612.5 5028.96   3
  -3  -2   5 88259.5 5008.71   7
  -3  -2   5 74990.4 3017.50   1
   3  -2   6 656.031 435.968   3
   3  -2   6 528.058 178.528   1
  -3   2   6 715.932 232.506   1
  -3   2   6 556.031 440.659   7
  -3  -2   6 856.906 498.921   7
   3   2   6 319.847 329.560   3
  -3  -2   6 918.476 183.293   1
  -3   2   7 63873.3 3045.64   1
   3   2   7 74384.1 4974.46   3
  -3   2   7 72486.1 5246.77   7
  -3  -2   7 80447.8 5366.82   7
   3  -2   7 66049.3 4799.27   3
   3  -2   7 76201.9 2969.80   1
  -3  -2   7 75325.6 2940.22   2
  -3  -2   8 4563.07 519.933   2
  -3   2   8 6240.19 1239.15   3
  -3  -2   8 7131.79 1577.45   7
  -3   2   8 4843.27 637.107   1
   3  -2   8 5912.47 603.615   1
  -3   2   8 6914.95 1634.39   7
  -3  -2   8 6257.04 1326.46   3
   3   2   8 4891.70 1290.63   3
   3  -2   8 5368.61 1307.24   3
   3   2   9 43027.3 4073.30   3
   3  -2   9 41219.9 3996.04   3
  -3  -2   9 41807.3 3690.57   3
  -3   2   9 43316.3 3612.75   3
  -3   2   9 39424.4 2158.61   1
  -3   2   9 44137.1 4394.10   7
   3  -2  10 2036.77 908.208   3
  -3   2  10 1620.76 384.138   1
  -3  -2  10 1520.28 775.135   3
  -3   2  10 1619.38 761.585   3
  -3   2  10 1201.59 875.041   7
   3   2  10 1261.91 735.619   3
  -3   2  11 25946.2 1720.57   1
   3  -2  11 30582.6 3718.53   3
  -3  -2  11 30287.0 3464.30   3
  -3   2  11 35364.1 3624.07   3
   3   2  11 30281.7 3683.89   3
   3   3 -11 36181.8 3292.38   9
  -3   3 -11 40058.3 3188.63   9
  -3   3 -10 1793.96 636.963   9
   3  -3  -9 45079.0 2940.11   4
  -3   3  -9 49560.0 3412.27   9
  -3  -3  -9 48729.6 2591.94   8
   3  -3  -8 7869.56 1074.10   4
  -3  -3  -8 9805.86 766.827   2
  -3  -3  -8 8968.00 963.654   8
  -3   3  -7 70516.6 3172.79   1
  -3   3  -7 64860.4 2424.01   2
   3  -3  -7 66953.2 3375.55   4
  -3  -3  -7 67128.0 2704.16   2
   3  -3  -7 56898.8 2073.91   9
  -3  -3  -7 65042.6 2978.95   8
  -3   3  -6 418.598 247.004   1
   3   3  -6 763.022 247.854   4
   3  -3  -6 1146.89 381.323   4
  -3  -3  -6 825.662 231.022   2
  -3   3  -6 791.087 195.003   2
  -3   3  -6 774.704 364.329   9
  -3  -3  -6 680.288 249.567   8
   3   3  -5 31185.7 1172.29   1
  -3  -3  -5 30624.3 1646.99   2
   3   3  -5 35101.9 1833.70   4
   3  -3  -5 29842.4 1911.85   4
  -3   3  -5 32775.6 1553.28   2
  -3   3  -5 32953.3 2260.45   9
  -3  -3  -5 29336.8 1745.42   8
  -3   3  -5 27316.7 1763.30   1
  -3   3  -4 18642.8 1322.98   1
  -3  -3  -4 18323.0 1194.02   2
  -3  -3  -4 18590.5 1285.24   8
   3  -3  -4 20068.7 1396.29   4
   3   3  -4 18802.8 1322.55   4
   3   3  -4 20383.0 978.811   1
   3  -3  -4 18475.4 753.714   9
  -3   3  -4 19069.4 1131.23   2
  -3   3  -4 20922.0 1659.12   9
  -3  -3  -3 109128. 5086.94   5
   3   3  -3 118470. 4011.66   1
  -3  -3  -3 105606. 4103.93   2
   3  -3  -3 106313. 4233.31   4
   3   3  -3 111177. 4392.47   4
  -3   3  -3 100221. 4182.50   1
   3  -3  -3 110713. 3644.09   9
  -3   3  -3 106111. 4597.78   9
  -3   3  -3 111163. 4842.37   3
  -3  -3  -3 103097. 4911.23   3
  -3  -3  -3 102827. 4224.19   8
  -3  -3  -2 22753.2 1768.04   5
  -3  -3  -2 20753.5 1270.10   2
  -3   3  -2 20330.6 1315.18   1
   3  -3  -2 22871.1 1356.88   4
   3  -3  -2 21384.2 1089.70   9
  -3   3  -2 19419.2 1444.10   9
  -3   3  -2 21337.0 1655.49   3
  -3  -3  -2 19944.1 1727.36   3
   3  -3  -2 20196.9 1616.38   6
   3   3  -2 23699.8 1367.44   1
   3   3  -2 22397.3 1119.99   5
  -3  -3  -1 52294.9 2453.09   2
  -3   3  -1 60032.4 2630.56   4
  -3   3  -1 56929.3 2622.74   9
  -3   3  -1 55369.2 2519.92   1
   3  -3  -1 58483.5 2397.39   9
  -3  -3  -1 51004.7 3126.14   3
   3   3  -1 63856.4 2775.00   1
   3  -3  -1 58971.5 2963.40   6
   3   3  -1 61309.7 2520.07   6
  -3   3  -1 66467.0 3122.21   6
  -3  -3  -1 53753.7 2465.54   6
  -3   3  -1 61624.8 3082.16   3
  -3  -3  -1 53035.8 2779.18   5
  -3  -3   0 3131.84 639.510   4
  -3   3   0 4274.68 510.506   9
   3  -3   0 4704.39 553.032   9
  -3   3   0 3199.72 608.692   6
   3   3   0 4046.75 621.563   1
   3   3   0 3421.68 514.072   8
  -3   3   0 4499.04 590.993   4
  -3   3   0 3722.34 497.174   1
  -3   3   0 4446.05 750.410   3
  -3  -3   1 59317.0 2562.47   2
  -3  -3   1 53699.7 2860.46   4
  -3   3   1 52302.9 2716.32   4
   3   3   1 61196.7 3012.51   1
   3  -3   1 60852.0 2743.87   9
  -3   3   1 60699.6 2608.40   1
   3   3   1 59951.4 2677.77   8
  -3  -3   2 19453.3 1371.81   4
  -3   3   2 19082.9 1510.98   4
  -3   3   2 21262.2 1340.43   1
   3  -3   2 19930.1 1470.64   9
  -3  -3   2 24039.5 1373.11   2
  -3   3   2 23745.0 1083.75   8
  -3  -3   2 24994.7 1793.94   7
  -3  -3   3 102127. 4033.73   2
  -3   3   3 101772. 6029.85   5
   3  -3   3 103796. 5292.75   3
   3  -3   3 110410. 3865.11   1
  -3  -3   3 103954. 4976.81   7
   3   3   3 108155. 5284.36   3
  -3  -3   4 19085.9 1231.13   2
  -3   3   4 17748.6 2370.76   5
   3  -3   4 20311.7 1112.74   1
  -3  -3   4 18646.0 1892.93   7
   3   3   4 21048.6 2054.54   3
   3  -3   4 20966.9 2101.62   3
  -3  -3   5 32953.7 1728.78   2
   3   3   5 29713.4 1800.62   9
   3  -3   5 34074.5 2915.21   3
   3  -3   5 32960.3 1534.31   1
   3   3   5 34097.8 2858.24   3
  -3   3   5 32460.8 2977.71   7
  -3  -3   5 32983.9 2789.76   7
   3  -3   6 1712.68 282.022   1
  -3  -3   6 2055.32 376.153   2
  -3   3   6 1486.17 699.434   7
  -3  -3   6 830.013 559.844   7
   3  -3   6 1321.74 590.749   3
   3   3   6 2232.47 759.125   3
  -3  -3   7 82412.8 3179.04   2
   3  -3   7 72276.7 2815.21   1
  -3   3   7 71371.6 4350.44   3
   3  -3   7 67783.6 4894.41   3
   3   3   7 75251.7 5019.90   3
  -3   3   7 73165.1 5278.68   7
  -3  -3   7 65062.4 4896.69   7
  -3  -3   8 12702.6 958.686   2
  -3  -3   8 11751.8 1789.42   3
  -3   3   8 11873.8 1696.79   3
   3   3   8 13777.7 2088.08   3
  -3   3   8 11677.4 2111.61   7
   3  -3   8 9774.72 1834.87   3
  -3  -3   9 54430.0 4297.25   3
  -3   3   9 55886.0 4155.32   3
   3   3   9 52870.3 4590.32   3
   3  -3   9 56748.4 4754.39   3
  -3   3   9 62859.7 5308.76   7
   3   3  10 1002.10 729.947   3
  -3   3  10 1982.04 459.435   1
  -3  -3  10 1533.59 737.068   3
  -3   3  10 1789.72 784.342   3
  -3   3  10 593.893 500.487   7
   3  -3  10 1789.30 911.607   3
  -3   3  11 35104.0 2251.18   1
  -3  -3  11 50257.6 4465.78   3
  -3   3  11 48761.5 4227.21   3
   3  -3  11 38612.0 4208.26   3
   3   3  11 35996.4 4112.90   3
  -3   4 -10 2677.89 813.592   9
   3  -4  -9 38320.1 2729.82   4
  -3  -4  -9 38039.7 2159.09   8
   3  -4  -8 14925.5 1577.09   4
  -3   4  -8 18308.3 1933.78   9
  -3  -4  -8 13836.4 1179.70   8
   3  -4  -7 45836.9 2863.54   4
  -3  -4  -7 46562.9 2357.94   2
  -3   4  -7 49140.4 3255.37   9
  -3   4  -7 46376.2 2432.07   1
  -3  -4  -7 44085.1 2334.32   8
  -3   4  -6 13131.6 1545.14   9
   3  -4  -6 13417.6 1386.38   4
  -3  -4  -6 15464.3 1196.79   2
  -3  -4  -6 16553.1 1220.15   8
  -3   4  -6 14283.5 1204.96   1
  -3   4  -5 54510.6 2763.06   1
   3  -4  -5 53265.0 3009.06   4
  -3  -4  -5 61759.2 2838.74   2
  -3   4  -5 59652.2 3419.56   9
   3   4  -5 59439.6 2061.10   1
   3   4  -4 10585.2 743.856   1
   3  -4  -4 9692.25 1042.04   4
  -3  -4  -4 9646.50 938.497   2
  -3   4  -4 9679.21 929.771   1
  -3   4  -4 10783.1 1231.43   9
  -3  -4  -4 8552.77 1112.88   7
   3  -4  -3 79144.3 3577.88   4
   3   4  -3 86318.7 3305.61   1
  -3   4  -3 76526.6 3360.40   1
  -3   4  -3 81616.1 3765.12   3
  -3  -4  -3 74567.4 3845.70   3
  -3   4  -3 80740.4 3836.88   9
  -3  -4  -3 71367.9 4181.75   5
  -3  -4  -3 77693.6 3413.59   2
  -3  -4  -2 4646.14 851.981   5
   3  -4  -2 5678.55 715.153   4
  -3  -4  -2 4253.11 593.505   2
  -3  -4  -2 3545.94 815.731   4
  -3   4  -2 5799.61 770.398   9
  -3   4  -2 5444.07 745.983   3
  -3   4  -2 4536.62 736.362   6
  -3  -4  -2 4559.10 513.068   6
  -3  -4  -2 4507.11 764.155   3
   3   4  -2 4459.39 535.721   6
   3   4  -2 5664.19 694.259   1
   3  -4  -2 3913.65 686.647   6
  -3   4  -2 4389.67 589.166   1
   3   4  -2 4386.38 601.098   5
  -3  -4  -1 65783.1 3568.23   3
   3   4  -1 69465.2 3164.50   5
  -3  -4  -1 70267.3 3996.21   4
  -3   4  -1 77334.8 3329.79   9
  -3   4  -1 75607.0 3394.23   3
   3   4  -1 76867.2 3453.20   1
  -3   4  -1 79930.3 3683.41   6
  -3   4  -1 72647.1 3151.28   1
  -3   4   0 1881.39 391.124   1
  -3  -4   0 1935.46 527.952   4
  -3   4   0 2669.84 427.838   9
  -3   4   0 1760.71 445.417   3
  -3  -4   0 1124.50 451.339   3
  -3  -4   1 73419.9 3133.64   2
  -3  -4   1 67378.9 3513.71   4
  -3   4   1 66479.3 3043.95   1
  -3  -4   1 71004.7 3010.10   7
  -3   4   1 72668.3 4841.61   5
  -3  -4   2 5811.43 691.302   2
  -3  -4   2 5734.95 780.704   4
  -3   4   2 6313.83 711.748   1
  -3  -4   2 6082.67 778.776   7
  -3  -4   3 83070.4 3440.32   2
   3  -4   3 74895.8 4290.89   3
  -3  -4   3 77320.8 3906.41   7
  -3  -4   4 10895.2 945.978   2
  -3   4   4 10416.8 1532.60   7
   3  -4   4 8927.50 1376.15   3
   3   4   4 7165.28 1203.66   3
  -3  -4   4 7725.84 1171.01   7
  -3  -4   5 65942.1 2968.58   2
   3  -4   5 60758.9 4157.91   3
  -3   4   5 64771.9 4427.03   7
   3   4   5 63678.8 4116.84   3
  -3  -4   6 20028.7 1382.39   2
  -3   4   6 18608.4 1857.43   3
   3  -4   6 19347.2 2311.40   3
   3   4   6 20071.7 2283.67   3
  -3   4   6 22814.6 2591.56   7
   3  -4   7 44083.8 3767.82   3
  -3  -4   7 46990.2 2332.06   2
  -3  -4   7 45411.3 3452.33   3
  -3   4   7 42229.1 3166.06   3
   3   4   7 46917.2 3802.20   3
  -3   4   7 42215.0 3885.11   7
  -3  -4   8 19797.8 1343.78   2
   3   4   8 15468.7 2285.27   3
  -3  -4   8 15676.1 2079.54   3
  -3   4   8 16018.0 1998.40   3
  -3   4   8 19109.3 2708.29   7
   3  -4   8 13708.1 2184.67   3
   3  -4   9 46466.5 4228.61   3
  -3  -4   9 47763.6 3998.78   3
  -3   4   9 48717.0 3824.83   3
   3   4   9 48236.6 4312.86   3
  -3   4   9 46674.3 4548.93   7
  -3  -4  10 5282.04 1364.49   3
  -3   4  10 4279.53 1229.51   3
   3  -4  10 3295.26 1134.07   3
   3   4  10 5468.46 1481.81   3
  -3  -4  11 30193.1 3460.22   3
  -3   4  11 22955.6 1843.54   1
  -3   4  11 27874.6 3154.29   3
   3  -4  11 31113.2 3708.71   3
   3   4  11 23143.8 3227.09   3
  -3   4  12 10884.6 1223.08   1
  -3   5  -9 24292.4 2459.32   9
   3  -5  -8 14823.7 1651.20   4
  -3   5  -8 15241.9 1872.83   9
   3  -5  -7 32385.3 2415.03   4
  -3  -5  -7 34054.3 2051.64   2
  -3   5  -7 27776.8 2516.68   9
  -3   5  -6 13538.4 1173.08   1
   3  -5  -6 11934.7 1383.54   4
  -3  -5  -6 12434.8 1182.85   2
  -3   5  -6 12453.3 1551.49   9
  -3  -5  -5 42581.9 2753.20   7
  -3   5  -5 40643.0 2284.09   1
   3  -5  -5 44934.4 2733.57   4
  -3  -5  -5 43503.5 2449.24   2
  -3   5  -5 48485.9 3087.84   9
   3  -5  -4 25264.4 1908.96   4
  -3  -5  -4 25032.8 1762.16   2
  -3   5  -4 26532.5 1687.45   1
  -3   5  -4 29827.0 2227.20   9
  -3  -5  -4 25750.0 1840.05   7
   3  -5  -3 74411.6 3539.64   4
  -3  -5  -3 66168.9 3028.81   7
  -3  -5  -3 69296.5 3324.01   2
  -3  -5  -3 64605.1 4240.79   4
  -3   5  -3 71804.5 3283.12   3
  -3  -5  -3 68611.8 3378.72   3
  -3   5  -3 70605.7 3611.16   9
  -3   5  -3 70815.0 3175.53   1
  -3  -5  -3 61703.2 2677.52   6
  -3   5  -3 74373.7 3614.14   6
   3   5  -3 74788.4 3179.40   1
   3   5  -3 63850.1 2813.47   6
   3   5  -3 69924.6 3433.21   5
   3   5  -2 18781.4 1560.21   5
  -3  -5  -2 21518.7 1560.87   2
  -3  -5  -2 22736.9 2223.67   4
  -3   5  -2 23525.6 1487.20   3
  -3   5  -2 23886.7 1736.66   9
  -3  -5  -2 17678.8 1016.52   7
  -3   5  -2 22986.1 1486.91   1
  -3  -5  -2 18332.2 1507.33   3
  -3   5  -2 23599.9 1755.39   6
  -3  -5  -1 55182.4 2953.70   3
   3   5  -1 58070.4 3105.02   5
  -3  -5  -1 53672.4 3584.69   4
  -3   5  -1 60907.1 2678.98   3
  -3   5  -1 60798.0 2954.20   9
  -3   5  -1 61275.1 3154.07   6
  -3   5  -1 59548.7 2822.89   1
  -3   5   0 26692.7 1700.14   1
  -3  -5   0 29506.8 1852.43   2
  -3  -5   0 28334.2 2280.15   4
  -3   5   0 30219.2 1711.90   9
  -3   5   0 28210.4 1581.01   3
  -3  -5   0 22518.7 1807.08   3
  -3   5   0 33397.9 3228.87   5
  -3   5   1 63683.7 2665.45   9
  -3  -5   1 59230.4 3424.57   4
  -3  -5   1 61406.8 3040.20   2
  -3   5   1 58010.2 2916.85   1
  -3   5   1 68334.1 2943.37   3
  -3   5   1 66246.9 4918.26   5
  -3   5   2 24024.8 2958.49   5
  -3  -5   2 23841.9 1870.17   4
  -3  -5   2 26302.7 1711.14   2
  -3   5   2 21290.2 1540.48   1
  -3   5   3 69664.0 5486.08   5
  -3  -5   3 78149.4 3535.65   2
  -3   5   4 21288.0 2968.85   5
   3  -5   4 19560.3 2046.93   3
  -3  -5   4 22614.4 1608.51   2
  -3   5   4 24854.9 1747.87   3
  -3   5   4 23348.9 2337.40   7
  -3  -5   5 47034.0 2529.78   2
   3  -5   5 43959.7 3377.88   3
  -3   5   5 46792.5 2810.63   3
  -3   5   5 47893.5 3692.30   7
   3   5   5 47386.3 3386.97   3
  -3  -5   6 13931.8 1223.77   2
  -3  -5   6 14597.7 1730.42   3
  -3   5   6 12628.0 1481.15   3
   3  -5   6 12616.0 1836.27   3
   3   5   6 10368.7 1636.68   3
  -3   5   6 13634.2 1982.14   7
   3  -5   7 36225.1 3412.88   3
   3   5   7 37763.2 3345.56   3
  -3  -5   7 42239.5 2324.83   2
  -3  -5   7 38548.8 3129.77   3
  -3   5   7 35629.2 2821.75   3
  -3   5   7 35507.0 3511.24   7
  -3  -5   8 19082.0 1448.57   2
  -3  -5   8 13999.6 1978.09   3
  -3   5   8 18980.4 2098.16   3
   3  -5   8 16513.8 2355.78   3
   3   5   8 14980.3 2202.77   3
  -3   5   8 15467.0 2413.13   7
  -3  -5   9 27585.9 2950.98   3
  -3   5   9 26832.5 2756.59   3
   3  -5   9 20775.3 2824.30   3
   3   5   9 28966.4 3234.10   3
  -3   5   9 28984.7 3509.53   7
   3   5  10 2645.59 1034.73   3
   3  -5  10 4519.40 1402.13   3
  -3  -5  10 3469.77 1066.62   3
   3  -6  -8 11201.9 1456.59   4
  -3  -6  -8 10880.8 1970.28   4
  -3   6  -8 8891.17 1462.43   9
   3  -6  -7 23061.6 2082.16   4
  -3  -6  -7 19496.6 2560.16   4
  -3   6  -7 21293.7 2242.91   9
  -3  -6  -7 23334.6 1784.24   2
   3  -6  -6 16406.8 1675.05   4
  -3  -6  -6 12065.6 1919.96   4
  -3  -6  -6 16826.6 1502.20   2
  -3   6  -6 15909.0 1837.84   9
   3  -6  -5 37734.9 2629.96   4
  -3   6  -5 42275.4 2348.69   1
  -3  -6  -5 40274.0 2504.50   2
  -3   6  -5 40009.5 2911.66   9
   3  -6  -4 18468.5 1703.33   4
  -3  -6  -4 14413.7 1405.70   2
  -3   6  -4 15825.4 1315.53   1
  -3   6  -4 17442.1 1761.67   9
  -3   6  -4 18789.8 1658.82   6
   3  -6  -3 14859.0 1475.17   4
  -3  -6  -3 12605.7 1784.90   4
  -3  -6  -3 13834.9 1339.98   2
  -3   6  -3 16091.6 1563.92   9
  -3   6  -3 12173.7 1153.50   1
  -3   6  -3 15742.8 1451.30   6
   3   6  -3 12897.2 1439.31   5
   3   6  -2 26899.1 2118.92   5
  -3  -6  -2 24604.3 2499.55   4
  -3  -6  -2 30215.6 2050.19   2
  -3   6  -2 27374.8 1995.07   9
  -3   6  -2 24715.9 1706.50   1
  -3   6  -2 28045.8 1979.19   6
  -3   6  -1 40308.0 2295.16   1
   3   6  -1 39242.0 2698.65   5
  -3  -6  -1 46118.2 3251.33   4
  -3   6  -1 44093.1 2458.40   9
  -3  -6  -1 36397.7 2017.21   3
  -3   6  -1 45393.9 4030.08   5
  -3  -6   0 23069.7 2173.82   4
  -3   6   0 24551.1 1701.87   1
  -3  -6   0 24312.9 1847.95   2
  -3   6   0 28038.0 1709.43   9
  -3  -6   0 22006.8 1540.26   3
  -3  -6   1 38855.5 2737.68   4
  -3  -6   1 42019.9 2464.02   2
  -3   6   1 38824.3 2269.40   1
  -3   6   1 38586.1 1916.78   9
  -3  -6   1 30326.5 2086.80   3
  -3   6   1 39565.3 3986.02   5
  -3   6   2 33435.1 3725.33   5
  -3  -6   2 29064.8 2267.23   4
  -3  -6   2 28305.6 1995.61   2
  -3   6   2 26687.8 1857.35   1
  -3   6   3 15321.5 2581.76   5
  -3  -6   3 15521.5 1417.78   2
  -3   6   3 16485.6 1815.67   7
  -3   6   4 12387.0 2410.06   5
  -3  -6   4 14653.5 1392.52   2
  -3   6   4 13995.2 1778.97   7
  -3  -6   4 15491.4 1488.65   3
  -3  -6   5 42757.7 2498.38   2
  -3  -6   5 36100.2 2615.56   3
  -3   6   5 38427.8 3225.07   7
   3  -6   5 33980.8 2892.83   3
  -3  -6   6 19767.7 1612.34   2
  -3  -6   6 17423.6 1891.40   3
   3  -6   6 16724.0 2116.58   3
  -3   6   6 19741.6 2387.56   7
  -3  -6   7 25881.8 1874.82   2
  -3  -6   7 23296.5 2386.31   3
  -3   6   7 27818.9 3005.03   7
   3  -6   7 23042.0 2635.63   3
   3  -6   8 11941.7 1990.38   3
  -3   6   8 13104.7 2167.68   7
  -3  -6   8 9061.11 1574.90   3
  -3  -6   9 21803.4 2593.35   3
   3  -6   9 20016.8 2699.93   3
  -3  -6  10 6964.10 1538.72   3
   3  -7  -8 15717.9 1785.56   4
   3  -7  -7 14317.5 1667.01   4
  -3   7  -7 15873.3 1954.96   9
   3  -7  -6 15598.8 1692.79   4
  -3  -7  -6 11029.6 1902.46   4
  -3   7  -6 13573.0 1726.29   9
  -3  -7  -6 11478.7 1328.78   2
   3  -7  -5 31735.5 2453.74   4
  -3  -7  -5 31294.9 2301.37   2
  -3   7  -5 30981.0 2588.29   9
   3  -7  -4 16671.6 1735.66   4
  -3  -7  -4 16234.1 1607.39   2
  -3   7  -4 17443.5 1460.65   1
  -3   7  -4 17515.3 1807.98   9
  -3  -7  -3 20764.8 2400.31   4
  -3  -7  -3 23008.2 1905.97   2
  -3   7  -3 21529.4 1926.98   9
  -3   7  -3 20507.3 1618.17   1
  -3  -7  -2 14036.4 1926.10   4
  -3  -7  -2 18723.0 1683.77   2
  -3   7  -2 17379.2 1603.82   9
  -3   7  -2 15726.6 1383.40   1
  -3   7  -2 15507.9 2507.92   5
  -3  -7  -1 23353.9 2367.24   4
  -3   7  -1 22859.7 1767.90   9
  -3   7  -1 19905.8 2856.25   5
  -3   7  -1 23649.5 1741.79   1
  -3   7   0 11014.2 2156.03   5
  -3  -7   0 10260.9 1463.02   4
  -3   7   0 8918.85 1051.83   1
  -3  -7   0 9961.97 1211.15   2
  -3   7   0 10710.2 1050.55   9
  -3  -7   1 20594.4 2067.05   4
  -3   7   1 21005.0 1682.60   1
  -3  -7   1 21786.1 1831.89   2
  -3   7   1 23899.3 3260.61   5
  -3   7   2 21333.9 3143.87   5
  -3  -7   2 17868.1 1646.05   2
  -3   7   2 16148.9 1477.98   1
  -3   7   3 17352.2 2933.15   5
  -3  -7   3 20646.4 1783.32   2
  -3   7   3 20657.8 1696.56   1
  -3   7   4 19299.7 3164.50   5
  -3  -7   4 22030.9 1835.38   2
  -3  -7   5 31243.3 2246.44   2
  -3  -7   6 16495.1 1574.69   2
  -3  -7   7 18623.1 1682.96   2
   3  -8  -6 14562.1 1713.05   4
  -3   8  -6 14635.1 1852.75   9
   3  -8  -5 26164.2 2306.30   4
  -3   8  -5 22037.9 2230.23   9
  -3  -8  -5 25180.0 2146.92   2
  -3  -8  -4 15863.6 1673.95   2
  -3   8  -4 16069.8 1795.52   9
  -3   8  -3 8620.19 1973.64   5
  -3  -8  -3 11393.8 1796.87   4
  -3  -8  -3 11959.9 1444.63   2
  -3   8  -3 10919.6 1401.23   9
  -3  -8  -2 26645.8 2699.00   4
  -3  -8  -2 25734.4 2181.00   2
  -3   8  -2 26214.1 1947.82   1
  -3   8  -2 24042.7 3273.12   5
  -3  -8  -1 24517.5 2493.82   4
  -3   8  -1 23482.4 1852.66   1
  -3   8  -1 21201.5 3138.38   5
  -3   8   0 18190.2 1626.83   1
  -3  -8   0 17286.7 2027.99   4
  -3  -8   0 20840.9 1892.21   2
  -3   8   0 17091.9 2918.60   5
  -3   8   1 23535.6 3413.28   5
  -3   8   1 21503.0 1792.44   1
  -3  -8   1 22998.7 2026.57   2
  -3   8   2 28269.0 3782.45   5
  -3   8   2 25330.1 2014.03   1
  -3  -8   2 28077.8 2249.60   2
  -3   8   3 16585.8 2949.47   5
  -3  -8   3 14904.5 1608.99   2
  -3   8   3 11944.2 1343.45   1
  -3   8   4 17030.8 3033.26   5
  -3  -8   4 15235.7 1621.34   2
  -3   8   4 14178.9 1518.77   1
  -3  -8   5 26017.1 2180.24   2
  -3  -8   6 15922.0 1652.27   2
  -3   9  -1 9911.67 1220.01   1
  -3   9   0 18145.6 1710.05   1
  -3   9   1 8270.05 1144.91   1
   4   0 -11-115.088 193.306   9
  -4   0  -8 58553.3 1966.06   2
  -4   0  -6 46740.7 3016.57   1
   4   0  -5 93.5616 248.450   5
  -4   0  -5 91.5571 188.334   1
   4   0  -4 62597.7 2773.30   8
  -4   0  -4 67552.1 3482.28   1
   4   0  -4 66465.2 3409.24   5
   4   0  -3-65.4708 109.960   5
  -4   0  -3 73.3813 150.938   1
   4   0  -3 148.783 93.5024   1
   4   0  -3 40.6173 68.2290   8
   4   0  -2 178794. 6260.76   8
  -4   0  -2 173569. 7656.76   3
   4   0  -2 187750. 6092.63   1
  -4   0  -2 169477. 6707.67   1
   4   0  -2 161333. 6776.38   6
   4   0  -1-69.2607 164.494   6
   4   0  -1 123.102 119.359   8
  -4   0  -1-43.5361 103.399   8
  -4   0  -1 57.8937 137.497   1
  -4   0  -1 243.434 250.347   3
   4   0  -1 34.7079 58.2897   1
   4   0   0 190221. 6582.36   1
  -4   0   0 189906. 6702.50   8
  -4   0   1 62.6913 148.891   5
  -4   0   1 48.4430 99.6376   1
   4   0   1 41.0229 84.3759   1
  -4   0   1-45.5788 93.7466   8
  -4   0   2 188932. 7238.47   5
  -4   0   2 179279. 6675.00   1
   4   0   2 203226. 6914.06   9
   4   0   3 50.0019 102.846   1
  -4   0   3-43.3041 72.7276   1
   4   0   3-141.731 238.019   3
   4   0   4 70623.6 4548.28   3
  -4   0   4 68961.1 2940.42   1
  -4   0   5 41.6788 85.7428   1
   4   0   5 338.491 348.107   3
  -4   0   6 48295.6 2270.13   1
   4   0   6 47525.3 3942.16   3
  -4   0   7 43.0440 114.295   1
   4   0   7-208.453 247.536   3
  -4   0   8 57310.7 2605.43   1
   4   0   8 65462.8 5026.77   3
  -4   0   9-43.8919 73.7234   1
  -4   0   9-200.048 335.956   3
   4   0   9 502.888 517.170   3
  -4   0  10 27055.1 3139.41   3
   4   0  10 32236.1 3776.11   3
  -4   0  11-246.694 292.948   3
   4   0  11 299.835 356.051   3
   4   1 -12 32368.9 2844.46   9
   4   1 -11 279.235 371.133   9
  -4   1 -11 1031.90 459.839   9
   4  -1 -10 36365.3 2479.43   9
  -4   1 -10 42314.3 2999.76   9
  -4   1  -9 111.394 229.138   9
  -4  -1  -8 62667.4 2288.09   2
  -4   1  -8 66623.9 3707.47   9
  -4  -1  -7 3234.85 352.983   2
  -4   1  -7 2887.29 679.276   9
  -4   1  -7 2864.73 690.410   1
   4   1  -6 42608.3 2827.63   5
   4   1  -6 51644.4 1817.79   4
   4  -1  -6 47122.4 1952.40   4
  -4   1  -6 48701.1 2816.58   9
   4  -1  -6 40556.3 2070.41   8
  -4   1  -6 48400.1 2913.63   1
  -4  -1  -6 41560.1 1881.16   2
   4   1  -5 4087.73 725.040   5
   4  -1  -5 5783.40 393.581   4
   4   1  -5 4495.83 357.298   4
  -4  -1  -5 4659.14 890.685   1
   4  -1  -5 4791.96 546.162   8
  -4   1  -5 5722.10 859.366   1
   4   1  -4 130270. 5061.65   5
   4   1  -4 134085. 4391.00   1
  -4  -1  -4 123028. 5582.82   1
   4  -1  -4 119676. 4513.41   8
   4  -1  -4 122817. 5644.04   5
  -4  -1  -3 8244.00 1062.28   1
   4  -1  -3 7348.71 667.528   8
   4   1  -3 8041.75 633.359   1
  -4   1  -3 7284.59 870.537   1
   4   1  -3 6151.65 676.301   5
  -4   1  -2 86134.2 3966.95   1
   4   1  -2 95349.6 3816.84   8
   4  -1  -2 101951. 3619.97   1
   4   1  -2 102737. 3641.79   1
  -4   1  -2 90950.1 4864.48   3
  -4  -1  -2 86173.8 4837.98   3
  -4  -1  -2 94886.6 4338.80   1
   4   1  -2 86708.1 4133.12   6
  -4   1  -1 371.960 218.942   1
   4   1  -1 381.025 157.237   1
   4  -1  -1 402.597 144.190   1
  -4   1  -1 461.477 316.635   6
  -4  -1  -1 589.519 269.739   6
   4   1  -1 447.060 273.731   6
  -4   1  -1 590.439 371.219   3
  -4  -1  -1 245.093 325.640   3
   4   1   0 160789. 5579.70   1
  -4   1   0 143374. 5609.66   1
   4   1   0 140565. 5528.52   8
  -4   1   0 145352. 5425.70   8
  -4  -1   0 162266. 5723.86   8
  -4  -1   0 142191. 5820.25   1
  -4   1   0 154581. 6301.97   6
  -4  -1   0 148047. 6043.31   6
   4  -1   0 166161. 5409.90   1
  -4   1   1 374.659 248.956   5
  -4  -1   1 471.934 168.344   5
  -4  -1   1 277.182 161.631   1
   4  -1   1 277.460 165.113   9
  -4   1   1 319.129 157.500   8
   4   1   1 585.983 209.370   1
  -4   1   2 102942. 4992.70   5
  -4  -1   2 95119.3 3241.65   4
  -4   1   2 87802.0 3337.35   4
   4  -1   2 110192. 3850.22   1
   4  -1   2 96259.5 3974.84   9
  -4   1   2 99470.3 3877.47   1
  -4  -1   2 102794. 4003.35   1
  -4  -1   3 7051.52 733.640   1
  -4   1   3 7141.79 1189.58   5
   4  -1   3 6210.05 665.786   1
  -4   1   3 7703.88 748.098   1
   4  -1   3 8027.61 1334.68   3
   4   1   3 5338.65 1113.34   3
  -4  -1   4 138437. 5204.80   1
  -4   1   4 141939. 5236.57   1
   4  -1   4 138838. 7093.45   3
   4   1   4 151626. 7261.61   3
  -4  -1   5 5138.08 593.222   1
  -4   1   5 4619.33 575.201   1
  -4  -1   5 4348.61 1140.04   7
   4  -1   5 4955.93 1156.53   3
   4   1   5 3530.88 946.967   3
  -4  -1   6 56592.9 4351.99   7
  -4  -1   6 47315.2 2231.02   1
   4  -1   6 52070.0 4112.19   3
   4   1   6 45426.4 3866.97   3
  -4   1   6 56973.0 4437.71   7
  -4   1   6 47155.9 2305.97   1
  -4  -1   7 2935.99 435.216   1
  -4   1   7 2588.05 452.327   1
  -4   1   7 4663.50 1359.40   7
  -4  -1   7 2924.09 1038.29   7
   4  -1   7 3549.22 1112.29   3
   4   1   7 3518.33 1074.93   3
  -4  -1   8 68920.2 2816.36   1
   4  -1   8 66904.6 5195.47   3
   4   1   8 71720.6 5355.47   3
  -4  -1   8 69603.0 5522.48   7
  -4   1   8 74216.8 5735.22   7
  -4   1   8 62999.0 2951.37   1
  -4   1   9 403.272 189.385   1
  -4   1   9-291.263 489.171   7
  -4   1   9-194.486 231.024   3
  -4  -1   9 570.875 479.389   7
   4  -1   9 1008.56 733.433   3
   4   1   9 250.824 421.265   3
  -4   1  10 45036.3 4022.14   3
   4  -1  10 46401.2 4579.52   3
   4   1  10 43731.5 4419.20   3
  -4   1  10 48726.9 5086.94   7
  -4   1  10 37112.6 2094.89   1
  -4  -1  10 43557.3 4753.69   7
  -4   1  11 241.144 405.210   3
  -4   1  11 709.784 730.073   7
   4  -1  11 600.487 617.696   3
   4   1  11 598.839 503.028   3
   4   2 -12 26444.2 2717.18   9
  -4   2 -11 2900.32 824.667   9
  -4   2 -10 36804.8 2904.51   9
   4  -2  -9 4097.72 622.433   9
  -4   2  -9 4582.64 936.850   9
   4  -2  -8 58164.3 2875.09   4
  -4  -2  -8 60321.3 2417.47   2
  -4   2  -8 61361.4 3653.33   9
  -4   2  -8 62699.2 3491.79   1
  -4  -2  -7 7957.81 663.819   2
   4  -2  -7 7562.40 795.115   4
  -4   2  -7 7278.43 563.571   2
   4  -2  -7 7177.16 636.456   8
  -4   2  -7 5727.21 928.004   1
  -4  -2  -6 66025.6 2745.48   2
   4   2  -6 74801.4 2797.03   4
   4  -2  -6 66529.3 2854.58   4
   4  -2  -6 66650.2 2693.02   8
  -4   2  -6 68010.4 3537.47   1
  -4  -2  -5 6338.60 609.594   2
   4   2  -5 5670.95 790.218   5
   4  -2  -5 7934.85 643.840   4
   4   2  -5 6422.37 601.170   4
   4   2  -5 7363.51 545.072   1
  -4   2  -5 6508.29 930.189   9
  -4  -2  -5 7126.69 829.393   8
   4  -2  -5 7002.50 604.331   8
  -4   2  -5 5985.65 853.796   1
   4   2  -4 80271.4 3525.76   5
  -4  -2  -4 84947.7 3778.71   8
   4  -2  -4 98090.1 3282.35   4
  -4   2  -4 89675.6 4104.85   9
   4   2  -4 95230.1 3308.32   1
  -4   2  -4 76835.0 3865.07   1
  -4   2  -3 4763.99 703.767   1
   4   2  -3 5205.36 525.444   1
  -4   2  -3 6450.74 821.996   9
  -4  -2  -3 5091.99 914.862   1
  -4  -2  -3 5356.23 677.164   8
   4   2  -3 5327.54 416.481   5
  -4   2  -2 97646.8 4323.99   1
   4   2  -2 119069. 4167.91   1
  -4   2  -2 114947. 5358.55   3
  -4  -2  -2 99160.6 5290.04   3
   4   2  -2 103610. 4500.79   6
  -4  -2  -2 109930. 4389.37   8
  -4   2  -1 2794.57 621.143   6
   4  -2  -1 2196.02 371.727   9
  -4  -2  -1 2581.21 475.315   8
  -4  -2  -1 2086.73 526.557   1
   4  -2  -1 2211.78 543.253   6
   4   2  -1 2678.70 508.131   6
  -4  -2  -1 2896.76 545.433   6
  -4   2  -1 2262.26 437.202   1
   4   2  -1 2102.95 393.784   1
  -4   2  -1 2110.35 636.303   3
  -4  -2  -1 1454.53 561.717   3
   4  -2   0 67915.7 2903.74   9
  -4  -2   0 66308.4 2415.47   5
  -4   2   0 65244.2 2970.15   1
  -4  -2   0 60639.4 3261.61   1
  -4   2   0 68099.2 3598.98   6
   4   2   0 75062.7 3118.73   1
  -4   2   1 3615.24 856.020   5
  -4   2   1 3025.98 413.900   4
  -4  -2   1 3496.18 537.728   4
   4   2   1 2909.55 530.806   1
   4  -2   1 3315.11 513.298   9
  -4   2   1 3075.08 427.863   8
  -4   2   1 3025.71 483.747   1
  -4  -2   1 3531.16 609.404   1
   4  -2   1 3705.90 470.462   1
  -4  -2   2 103077. 4050.89   4
  -4   2   2 101885. 4195.79   4
  -4   2   2 118496. 4171.28   8
  -4  -2   2 111522. 4591.76   1
   4  -2   2 121502. 4215.00   1
  -4   2   2 116487. 5944.09   5
  -4   2   3 4890.28 1111.96   5
   4  -2   3 4749.79 547.121   1
  -4  -2   3 3957.82 604.034   1
  -4   2   3 4632.06 584.885   1
   4  -2   3 3891.73 962.366   3
  -4   2   4 95505.9 5568.53   5
  -4  -2   4 98487.9 5404.02   7
   4  -2   4 97140.1 5527.71   3
   4   2   4 91958.9 5346.20   3
  -4  -2   4 91156.8 3780.20   1
  -4   2   4 89382.0 3766.40   1
  -4  -2   5 7504.59 1400.13   7
  -4  -2   5 6016.07 672.294   1
   4  -2   5 6040.31 1326.89   3
   4   2   5 7160.57 1384.07   3
  -4   2   5 6870.35 748.640   1
  -4   2   6 74474.2 3349.43   1
  -4   2   6 83672.6 5627.76   7
   4  -2   6 79832.3 5311.98   3
   4   2   6 83410.6 5319.50   3
  -4  -2   6 75885.7 3132.01   1
  -4  -2   6 77768.9 5257.38   7
  -4   2   7 8712.54 901.452   1
  -4  -2   7 12463.7 2093.43   7
  -4   2   7 10818.0 2011.19   7
  -4  -2   7 7813.47 679.014   1
   4  -2   7 8835.44 1695.77   3
   4   2   7 9848.29 1792.63   3
  -4   2   8 53767.0 2771.23   1
   4  -2   8 59495.0 4860.37   3
   4   2   8 63187.6 4955.69   3
  -4   2   8 64452.0 5312.61   7
  -4  -2   8 68040.3 5334.66   7
  -4  -2   9 5573.79 1369.99   3
  -4   2   9 4701.60 1187.60   3
  -4   2   9 290.364 1340.63   7
  -4  -2   9 3920.49 1376.17   7
   4  -2   9 4051.42 1281.17   3
   4   2   9 5513.37 1462.68   3
  -4   2   9 3826.43 617.989   1
  -4  -2  10 30950.7 3435.35   3
  -4   2  10 33214.4 3402.03   3
   4   2  10 32453.7 3839.28   3
  -4   2  10 30564.9 4020.05   7
   4  -2  10 41522.6 4261.56   3
  -4   2  10 32306.7 1989.75   1
  -4   2  11 3238.82 575.826   1
  -4   2  11 2114.21 1111.05   7
  -4  -2  11 2803.41 1095.21   3
  -4   2  11 3278.09 1116.16   3
   4  -2  11 3004.01 1239.28   3
   4   2  11 4487.23 1467.68   3
  -4   3 -10 35001.0 2894.64   9
  -4  -3 -10 31727.4 2195.38   8
  -4   3  -9 2090.77 660.983   9
  -4  -3  -9 1888.06 486.548   8
  -4  -3  -8 37609.3 2367.85   8
   4  -3  -8 43659.0 2437.49   4
  -4  -3  -8 41170.4 2005.53   2
  -4   3  -8 45620.9 2718.77   1
   4  -3  -7 15047.1 1242.67   4
  -4  -3  -7 15259.6 1089.97   2
   4  -3  -7 12702.2 779.515   9
  -4   3  -7 14001.6 1605.91   9
  -4  -3  -7 14970.3 1307.09   8
  -4   3  -7 13833.6 1391.11   1
  -4  -3  -6 61402.3 2742.75   2
   4  -3  -6 63114.2 2897.99   4
  -4   3  -6 68473.8 3699.54   9
  -4  -3  -6 62116.3 3066.20   8
  -4   3  -6 58416.4 3209.93   1
  -4  -3  -5 7728.14 753.901   2
   4  -3  -5 7901.49 767.703   4
   4   3  -5 8254.05 846.269   4
  -4   3  -5 8957.18 1134.43   9
   4  -3  -5 7793.42 549.661   9
  -4  -3  -5 6666.92 824.355   8
   4   3  -5 7321.72 541.146   1
  -4   3  -5 6305.00 863.328   1
  -4  -3  -4 80539.7 3396.00   2
  -4   3  -4 77303.2 3735.91   1
   4  -3  -4 86366.7 3385.14   4
   4   3  -4 83242.5 3562.00   4
   4   3  -4 93056.1 3224.52   1
  -4   3  -4 85484.4 4081.57   9
   4  -3  -4 81375.7 3027.46   9
  -4  -3  -4 79729.7 3659.02   8
  -4  -3  -3 7959.57 766.782   2
   4   3  -3 8811.98 757.377   1
  -4   3  -3 7501.79 869.662   1
   4  -3  -3 8903.95 668.065   9
  -4   3  -3 8780.42 1009.57   9
  -4  -3  -3 8426.85 904.895   8
  -4  -3  -2 68725.0 2936.64   2
   4   3  -2 79417.3 3104.52   1
  -4  -3  -2 65090.4 3354.17   5
  -4   3  -2 62046.4 3062.46   1
   4  -3  -2 67660.3 2735.44   9
  -4   3  -2 66605.8 3202.77   9
  -4   3  -2 69198.6 3769.85   3
  -4  -3  -2 60644.5 3795.18   3
  -4  -3  -2 61876.9 3050.07   6
  -4   3  -2 74463.8 3719.92   6
   4   3  -2 68763.3 3159.44   6
  -4  -3  -1 8857.20 895.600   5
  -4   3  -1 9398.67 1258.93   3
   4  -3  -1 9929.43 831.040   9
  -4   3  -1 10615.3 975.478   1
  -4  -3  -1 8393.07 1272.80   3
   4   3  -1 10788.6 954.376   6
  -4   3  -1 8874.00 1157.12   6
  -4  -3  -1 8475.24 900.651   6
   4   3  -1 12182.4 1041.12   1
  -4  -3  -1 9946.31 856.964   2
  -4   3   0 113356. 4534.93   4
  -4  -3   0 111150. 5105.95   4
   4  -3   0 119585. 4591.19   9
  -4   3   0 116155. 4662.74   1
  -4   3   0 131538. 5825.28   3
  -4   3   0 130247. 5511.10   6
  -4   3   1 11939.9 1048.74   4
  -4  -3   1 11744.1 1156.37   4
   4  -3   1 11730.0 1052.21   9
  -4  -3   1 10452.1 1163.67   1
  -4   3   1 13049.5 1060.27   1
  -4   3   1 12696.5 1782.51   5
  -4  -3   2 53436.1 2680.95   4
  -4   3   2 58622.8 2943.09   4
  -4  -3   2 58489.1 3022.81   1
  -4   3   2 64155.0 2474.94   8
  -4   3   2 54072.7 2713.11   1
  -4   3   2 64902.0 4468.33   5
  -4   3   3 6027.26 1393.10   5
  -4  -3   3 7515.35 1175.32   7
  -4  -3   3 6382.91 817.241   1
  -4   3   4 80881.4 5445.92   5
  -4   3   4 72230.7 3339.97   1
  -4  -3   4 72092.0 3311.50   1
  -4  -3   4 83477.5 4697.96   7
   4  -3   4 78595.6 4867.75   3
   4   3   4 83427.1 4889.62   3
  -4   3   5 7850.53 859.689   1
  -4   3   5 11300.6 1836.99   7
  -4  -3   5 9347.79 1526.14   7
   4  -3   5 7117.63 1420.76   3
   4   3   5 8593.32 1502.91   3
  -4   3   6 62425.9 3029.16   1
   4  -3   6 67101.7 4775.96   3
   4   3   6 64137.1 4634.95   3
  -4   3   6 69592.2 5032.95   7
  -4  -3   6 61345.6 4540.29   7
  -4  -3   6 62084.5 2867.19   2
  -4  -3   7 17096.2 1217.96   2
  -4   3   7 13663.0 1240.33   1
   4  -3   7 17074.1 2381.23   3
   4   3   7 14206.7 2152.55   3
  -4   3   7 17842.4 2582.63   7
  -4  -3   7 14783.9 2221.84   7
  -4  -3   8 52272.1 2408.69   2
  -4   3   8 40490.6 2444.29   1
  -4   3   8 47095.4 3682.66   3
   4  -3   8 41786.1 4082.02   3
   4   3   8 56123.2 4587.14   3
  -4   3   8 49418.6 4621.86   7
  -4  -3   8 45268.6 4283.45   7
  -4   3   9 3353.25 609.994   1
  -4  -3   9 3723.36 1102.55   3
  -4   3   9 3098.92 948.251   3
  -4   3   9 2890.45 1142.28   7
   4  -3   9 3306.77 1173.65   3
   4   3   9 2230.73 935.509   3
  -4   3  10 32127.4 2116.15   1
  -4  -3  10 36139.1 3679.14   3
  -4   3  10 33555.7 3409.64   3
   4  -3  10 37843.7 4160.03   3
   4   3  10 39438.9 4175.76   3
  -4   3  10 33057.1 4124.94   7
  -4   3  11 4695.77 752.117   1
  -4  -3  11 3834.05 1259.08   3
  -4   3  11 5697.63 1438.72   3
  -4   3  11 3817.18 1492.19   7
   4  -3  11 5388.34 1595.74   3
   4   3  11 4138.74 1410.99   3
  -4  -4  -9 8491.08 991.007   8
  -4  -4  -8 43996.0 2259.77   2
  -4   4  -8 43701.1 3208.66   9
  -4  -4  -8 39367.7 2375.75   8
   4  -4  -7 8821.26 1010.57   4
  -4  -4  -7 10306.5 967.697   2
  -4   4  -7 7065.29 1185.48   9
  -4  -4  -7 7480.81 911.741   8
  -4   4  -7 8697.10 1092.93   1
   4  -4  -6 65433.8 3158.25   4
  -4  -4  -6 63129.9 3013.13   2
  -4   4  -6 67899.3 3881.30   9
  -4  -4  -6 67312.5 3192.16   8
  -4   4  -6 60186.5 3253.59   1
  -4   4  -5 8390.89 1000.09   1
   4  -4  -5 9293.29 940.546   4
  -4  -4  -5 8740.07 907.178   2
  -4   4  -5 8473.57 1167.02   9
  -4  -4  -5 8998.92 974.325   8
   4  -4  -4 61257.6 2802.70   4
  -4  -4  -4 54546.8 2723.63   2
  -4   4  -4 52301.7 2845.60   1
   4   4  -4 58983.8 2452.36   1
  -4   4  -4 55718.4 3221.22   9
  -4  -4  -3 17585.5 1803.50   5
   4   4  -3 22354.8 1387.75   1
  -4  -4  -3 20872.6 1432.04   2
  -4   4  -3 18220.3 1445.67   1
   4  -4  -3 20816.4 1086.01   9
  -4   4  -3 20525.1 1675.88   9
  -4   4  -3 23662.9 1936.56   6
   4   4  -3 18546.3 1414.52   6
  -4  -4  -2 61769.0 2816.45   2
  -4  -4  -2 45728.5 3369.28   4
   4  -4  -2 57785.5 2478.44   9
  -4   4  -2 53349.3 2795.24   1
  -4   4  -2 58447.5 2992.58   9
  -4   4  -2 59499.6 3260.12   3
   4   4  -2 60038.5 2705.97   6
  -4   4  -2 64091.1 3437.37   6
  -4  -4  -2 54157.2 2642.72   6
   4   4  -2 63925.2 2880.77   1
  -4  -4  -2 54296.4 3142.05   5
  -4  -4  -1 8834.54 885.965   2
  -4  -4  -1 8619.12 1258.59   4
   4  -4  -1 9495.38 854.423   9
  -4   4  -1 9139.63 946.339   9
  -4   4  -1 10618.3 1221.22   3
  -4   4  -1 6957.87 846.170   1
  -4   4  -1 10657.1 1253.90   6
  -4  -4  -1 6563.94 1125.64   3
  -4  -4   0 45507.2 2921.09   4
   4  -4   0 47217.6 2394.04   9
  -4   4   0 53755.1 3069.81   3
  -4   4   0 45871.7 2393.19   1
  -4  -4   1 9267.72 914.496   2
  -4  -4   1 8893.74 1098.57   4
  -4   4   1 10811.6 1389.38   3
  -4   4   1 8658.67 910.243   1
  -4  -4   2 63950.0 2945.28   2
  -4   4   2 61690.6 2963.45   1
  -4  -4   2 57705.7 3056.12   4
  -4   4   2 60284.8 2468.29   8
  -4  -4   2 65598.6 3432.34   7
  -4   4   3 22959.3 2892.79   5
  -4  -4   3 20196.7 1438.15   2
  -4  -4   3 20029.8 1860.72   7
  -4   4   4 48613.4 4530.54   5
  -4  -4   4 55464.7 3626.70   7
   4  -4   4 47146.7 3747.49   3
  -4  -4   5 8631.34 901.135   2
  -4   4   5 6500.03 1672.47   5
  -4   4   5 8463.81 956.991   1
  -4   4   5 10998.4 1819.40   7
   4   4   5 9392.72 1582.96   3
  -4  -4   5 7382.24 1348.01   7
   4  -4   5 8302.41 1530.72   3
  -4  -4   6 68832.4 3153.10   2
  -4   4   6 61913.9 3233.41   1
   4  -4   6 61156.3 4632.55   3
  -4   4   6 71595.0 5141.18   7
  -4  -4   6 68763.1 4661.82   7
   4   4   6 70882.6 4819.49   3
  -4  -4   7 8905.15 928.914   2
  -4   4   7 7003.93 919.170   1
  -4   4   7 9497.33 1483.75   3
   4   4   7 11582.1 1913.91   3
  -4   4   7 9572.75 1897.46   7
   4  -4   7 7126.56 1574.94   3
  -4  -4   8 51916.7 2595.00   2
  -4   4   8 45067.5 2721.03   1
  -4  -4   8 54805.8 4144.71   3
  -4   4   8 48803.1 3690.88   3
   4  -4   8 47698.7 4377.99   3
   4   4   8 53529.1 4484.93   3
  -4   4   8 50889.0 4689.64   7
  -4   4   9 7219.43 978.938   1
  -4  -4   9 8859.90 1710.73   3
  -4   4   9 8297.82 1529.25   3
  -4   4   9 9110.12 2013.25   7
   4  -4   9 6043.44 1570.74   3
   4   4   9 7797.62 1751.38   3
  -4   4  10 22494.7 1822.89   1
  -4  -4  10 23690.5 2981.05   3
  -4   4  10 25778.7 2908.75   3
   4  -4  10 25501.6 3336.85   3
   4   4  10 28806.6 3531.27   3
  -4   4  10 23710.8 3492.59   7
  -4   4  11 3445.33 685.970   1
  -4   4  11 4611.87 1282.48   3
   4   4  11 3762.08 1335.64   3
  -4   5  -9 8504.42 1442.92   9
  -4  -5  -8 24900.0 1748.15   2
  -4   5  -8 27603.2 2550.49   9
   4  -5  -7 11337.2 1239.94   4
  -4  -5  -7 11983.8 1166.19   2
  -4   5  -7 11777.3 1585.86   9
  -4   5  -6 50095.2 3347.47   9
   4  -5  -6 51726.8 2804.91   4
  -4  -5  -6 47949.3 2629.44   2
  -4   5  -6 42161.6 2617.07   1
  -4   5  -5 6402.71 896.336   1
   4  -5  -5 9101.61 1030.32   4
  -4  -5  -5 8921.63 999.709   2
  -4   5  -5 9306.12 1277.83   9
   4  -5  -4 40172.2 2371.08   4
  -4  -5  -4 39908.1 2357.56   2
  -4   5  -4 37440.0 2323.05   1
  -4  -5  -4 31738.6 3064.29   4
  -4   5  -4 42867.7 2776.14   9
  -4   5  -4 48271.3 2973.75   6
   4   5  -3 18968.0 1177.46   5
  -4  -5  -3 20304.0 1554.64   2
  -4  -5  -3 17272.9 2059.50   4
  -4   5  -3 21030.6 1580.78   1
  -4   5  -3 23583.7 1854.40   9
  -4  -5  -3 19174.1 1550.81   7
  -4   5  -3 22764.3 1950.99   6
  -4  -5  -3 19550.3 1298.80   6
  -4  -5  -2 44757.1 2402.64   2
  -4  -5  -2 35965.7 2980.92   4
  -4   5  -2 41306.3 2430.19   3
  -4   5  -2 39852.6 2414.85   9
  -4  -5  -2 34665.6 2526.19   3
  -4   5  -2 38848.3 2287.72   1
  -4   5  -2 40972.3 2695.45   6
  -4  -5  -2 33991.0 2490.15   5
  -4  -5  -1 19730.9 1496.84   2
  -4  -5  -1 18172.0 1935.70   4
  -4   5  -1 18112.1 1414.57   1
  -4   5  -1 18884.3 1457.57   9
  -4   5  -1 19906.6 1554.01   3
  -4   5  -1 19237.9 1740.39   6
  -4   5   0 46482.4 2577.26   3
  -4  -5   0 43905.5 2970.14   4
  -4   5   0 41688.4 2357.92   1
  -4   5   0 47351.9 4080.15   5
  -4   5   1 17386.0 1433.33   1
  -4  -5   1 21739.6 1571.08   2
  -4  -5   1 18541.8 1737.05   4
  -4   5   1 18122.5 1637.33   3
  -4  -5   1 17201.2 1234.05   7
  -4  -5   2 38351.9 2257.92   2
  -4   5   2 35434.9 2207.82   1
  -4  -5   2 35837.6 2417.25   4
  -4   5   2 40348.4 1745.86   8
  -4  -5   2 36905.7 2183.04   7
  -4  -5   3 23235.7 1646.59   2
  -4   5   3 18897.4 1521.20   1
  -4  -5   3 19745.1 1709.24   7
  -4  -5   4 47845.8 2575.77   2
  -4  -5   4 41939.5 2936.16   7
  -4   5   5 12280.9 2430.41   5
  -4  -5   5 14406.1 1284.47   2
  -4   5   5 13090.2 1290.56   1
  -4   5   5 14514.2 2086.84   7
   4  -5   5 10229.9 1688.97   3
  -4  -5   6 57148.3 2894.21   2
  -4   5   6 56583.3 3465.43   3
  -4   5   6 49040.8 2873.46   1
  -4   5   6 51814.5 4336.00   7
   4  -5   6 45997.7 3941.03   3
  -4  -5   7 13952.6 1255.70   2
  -4  -5   7 13227.0 1836.73   3
  -4   5   7 12475.1 1629.75   3
  -4   5   7 9161.21 1127.11   1
  -4   5   7 11865.3 2089.61   7
   4  -5   7 7417.32 1581.96   3
   4   5   7 9084.60 1703.04   3
   4   5   8 27755.9 3172.70   3
  -4  -5   8 32098.4 2018.56   2
  -4   5   8 23478.8 1944.33   1
  -4  -5   8 30586.8 3038.06   3
  -4   5   8 28318.2 2686.06   3
   4  -5   8 33737.1 3527.38   3
  -4   5   8 26699.2 3319.49   7
  -4   5   9 8842.57 1159.72   1
  -4  -5   9 11590.3 1967.70   3
  -4   5   9 9128.75 2018.58   7
   4  -5   9 8400.06 1877.50   3
   4   5   9 11115.0 2045.26   3
  -4   5  10 23315.3 1977.68   1
  -4  -5  10 27555.6 3190.87   3
   4  -5  10 28357.3 3524.42   3
  -4   5  10 33171.9 4063.91   7
  -4   6  -8 22339.5 2355.13   9
  -4  -6  -8 19610.4 1637.56   2
   4  -6  -7 9489.24 1193.74   4
  -4  -6  -7 8100.89 1705.51   4
  -4  -6  -7 11042.6 1214.17   2
  -4   6  -7 10168.3 1518.27   9
   4  -6  -6 18601.3 1662.98   4
  -4  -6  -6 18545.4 1610.22   2
  -4   6  -6 17527.1 1947.84   9
   4  -6  -5 9175.34 1137.07   4
  -4   6  -5 8528.04 1065.29   1
  -4  -6  -5 9625.21 1140.82   2
  -4  -6  -5 9102.51 1664.16   4
  -4   6  -5 10008.6 1399.52   9
  -4   6  -5 11289.5 1426.10   6
  -4  -6  -4 32325.1 2184.40   2
  -4  -6  -4 28087.2 2918.59   4
  -4   6  -4 27272.4 1998.80   1
  -4   6  -4 29998.5 2367.71   9
  -4   6  -4 30877.1 2391.25   6
  -4  -6  -3 21182.2 1744.85   2
  -4  -6  -3 17023.6 2182.42   4
  -4   6  -3 20871.9 1672.12   1
  -4   6  -3 23949.2 1952.11   9
  -4   6  -3 22501.9 1962.52   6
  -4  -6  -2 47140.9 2780.12   2
  -4  -6  -2 48409.3 3602.78   4
  -4   6  -2 44235.3 2740.21   9
  -4   6  -2 48860.2 2734.40   1
  -4   6  -2 51032.9 3086.28   6
  -4  -6  -1 21613.0 1727.51   2
  -4  -6  -1 20136.5 2144.58   4
  -4   6  -1 19784.6 1571.94   9
  -4   6  -1 20255.2 1596.42   1
  -4   6  -1 23928.2 3013.21   5
  -4  -6   0 27160.1 2384.45   4
  -4   6   0 23625.1 1795.16   1
  -4   6   0 26517.7 1712.73   9
  -4   6   0 31217.7 3503.19   5
  -4   6   1 18799.6 1566.18   1
  -4  -6   1 18594.8 1849.88   4
  -4  -6   1 21597.2 1714.25   2
  -4   6   2 50461.3 4763.63   5
  -4  -6   2 53772.5 3168.21   4
  -4   6   2 40810.8 2580.18   1
  -4  -6   2 48540.3 2776.26   2
  -4   6   3 22975.0 3278.51   5
  -4  -6   3 25049.4 1861.85   2
  -4   6   3 21803.7 1751.23   1
  -4   6   4 26149.2 3639.16   5
  -4  -6   4 31790.9 2155.17   2
  -4   6   4 29118.2 2103.89   1
  -4   6   4 32309.4 2986.17   7
  -4  -6   5 15294.3 1444.22   2
  -4   6   5 11736.3 1855.13   7
  -4  -6   6 17562.5 1558.33   2
  -4  -6   6 17193.0 1960.43   3
  -4   6   6 14555.7 1481.51   1
  -4   6   6 19436.4 2489.13   7
  -4  -6   7 11715.5 1263.47   2
  -4  -6   7 11395.1 1687.83   3
  -4   6   7 10665.6 1288.18   1
  -4   6   7 12323.7 2083.48   7
   4  -6   7 8256.19 1633.38   3
  -4   6   8 20954.9 1874.38   1
  -4  -6   8 22538.0 2566.64   3
   4  -6   8 20195.7 2710.76   3
  -4   6   8 25724.1 3198.75   7
  -4  -6   9 10050.4 1807.76   3
  -4  -7  -7 15755.9 1580.65   2
  -4   7  -7 16714.7 2006.27   9
   4  -7  -6 24506.4 2046.11   4
  -4  -7  -6 20723.7 1876.84   2
  -4   7  -6 20800.6 2194.83   9
  -4  -7  -5 14858.8 2219.93   4
  -4  -7  -5 14654.0 1539.28   2
  -4   7  -5 16141.3 1828.71   9
  -4  -7  -4 15302.3 2142.76   4
  -4   7  -4 13613.4 1430.10   1
  -4  -7  -4 17795.6 1678.72   2
  -4   7  -4 15253.5 1702.63   9
  -4  -7  -3 17602.1 2262.83   4
  -4  -7  -3 18640.6 1732.06   2
  -4   7  -3 21349.4 1911.94   9
  -4   7  -3 17966.5 1621.53   1
  -4   7  -2 24134.7 1889.87   1
  -4  -7  -2 24411.0 2555.01   4
  -4  -7  -2 24236.0 2002.83   2
  -4   7  -2 25304.5 1980.69   9
  -4   7  -2 27944.4 3436.68   5
  -4  -7  -1 18672.2 2128.75   4
  -4  -7  -1 18952.8 1759.67   2
  -4   7  -1 19356.5 1654.94   1
  -4   7  -1 22254.6 1707.50   9
  -4   7  -1 18166.0 2811.29   5
  -4  -7   0 20253.9 2123.49   4
  -4   7   0 20482.1 1720.50   1
  -4   7   0 25791.9 3389.08   5
  -4   7   1 18760.2 1666.04   1
  -4  -7   1 22340.3 2148.04   4
  -4  -7   1 19992.7 1801.85   2
  -4   7   2 28060.7 3695.89   5
  -4   7   2 22203.3 1838.04   1
  -4  -7   2 24939.5 2028.16   2
  -4   7   3 19687.4 3194.75   5
  -4   7   3 19537.8 1721.34   1
  -4  -7   3 20754.0 1829.31   2
  -4   7   4 17181.3 3066.42   5
  -4   7   4 16195.9 1603.45   1
  -4  -7   4 19424.7 1771.56   2
  -4   7   5 16662.5 3066.79   5
  -4  -7   5 18573.3 1720.69   2
  -4   7   5 13735.0 1497.79   1
  -4  -7   6 23543.4 1980.93   2
  -4  -7   7 16964.7 1646.75   2
  -4  -8  -5 15944.6 1703.81   2
  -4   8  -5 17572.3 1944.95   9
  -4  -8  -4 15512.6 1674.74   2
  -4   8  -4 13921.5 1644.73   9
  -4   8  -3 14395.5 2600.95   5
  -4  -8  -3 15645.1 2146.16   4
  -4  -8  -3 15942.0 1710.58   2
  -4  -8  -2 17433.3 2191.18   4
  -4  -8  -2 16841.0 1753.44   2
  -4   8  -2 15594.0 1572.47   1
  -4   8  -2 16336.1 2772.10   5
  -4  -8  -1 16186.5 2042.17   4
  -4  -8  -1 21041.2 1940.89   2
  -4   8  -1 18073.8 1680.80   1
  -4   8  -1 20613.6 3167.88   5
  -4   8   0 10994.7 2347.61   5
  -4  -8   0 11170.2 1614.53   4
  -4  -8   0 9837.43 1309.86   2
  -4   8   0 8431.35 1141.99   1
  -4   8   1 16591.6 2942.60   5
  -4  -8   1 17028.7 1965.91   4
  -4  -8   1 22202.6 1988.50   2
  -4   8   1 16862.7 1640.05   1
  -4   8   2 18795.6 1734.64   1
  -4   8   2 18225.3 3124.56   5
  -4  -8   2 16500.5 1762.60   2
  -4   8   3 18214.6 3232.75   5
  -4   8   3 15458.1 1587.98   1
  -4  -8   3 16908.6 1738.69   2
  -4  -8   4 17372.4 1783.29   2
  -4   9  -1 16722.8 1675.79   1
  -5   0  -8 83.8797 55.7389   2
  -5   0  -7 34123.0 2759.54   1
  -5   0  -6-117.383 197.161   1
  -5   0  -5 66360.2 3880.43   1
   5   0  -5 69403.6 3695.35   5
  -5   0  -4 98.5022 233.959   1
  -5   0  -3 83443.8 4205.05   1
  -5   0  -2 82.1727 169.038   1
  -5   0  -2 112.296 133.384   8
  -5   0  -2 89.3052 237.151   6
  -5   0  -1 111159. 4409.79   8
  -5   0  -1 104749. 4976.66   6
  -5   0  -1 105228. 4704.67   1
  -5   0   0 164.183 171.944   8
  -5   0   0-96.1135 342.402   6
  -5   0   1 109235. 4719.44   1
  -5   0   1 122316. 4688.42   8
  -5   0   1 108728. 4895.09   5
  -5   0   2 165.225 219.400   5
  -5   0   2 122.457 145.474   1
  -5   0   3 90736.5 3925.71   1
  -5   0   4 284.074 178.653   1
   5   0   4 185.275 220.136   3
  -5   0   5 79815.9 3512.44   1
   5   0   5 82075.5 5521.95   3
  -5   0   6 109.738 112.867   1
   5   0   6-216.632 363.807   3
  -5   0   7 39991.9 2179.69   1
   5   0   7 41944.2 4053.81   3
   5   0   8 256.079 304.094   3
  -5   0   8-54.1888 64.3604   1
  -5   0   9 64073.7 2970.01   1
   5   0   9 67516.0 5586.31   3
  -5   0   9 56922.2 5490.87   7
  -5   0  10-237.679 631.132   3
  -5   0  10-344.875 579.194   7
   5   0  10 300.952 505.435   3
  -5   0  11 40929.7 4201.69   3
   5   0  11 42761.6 4767.52   3
  -5   0  11 41083.0 5020.50   7
  -5   1  -8 2102.60 673.986   1
  -5  -1  -8 1082.74 220.151   2
  -5  -1  -7 61808.1 2499.28   2
  -5   1  -7 61524.5 3761.19   1
   5   1  -6 2065.92 566.529   5
  -5   1  -6 1300.89 484.155   1
  -5  -1  -5 87545.6 4644.34   1
  -5   1  -5 77482.2 4202.13   1
   5   1  -5 80982.3 3836.33   5
   5   1  -4 4987.12 536.674   1
  -5   1  -4 3079.03 723.990   1
   5  -1  -4 3520.45 511.609   8
  -5  -1  -4 5162.26 957.564   1
  -5  -1  -3 67642.0 3270.71   8
  -5  -1  -3 65257.3 3799.69   1
  -5   1  -3 64007.1 3513.52   1
  -5  -1  -2 2759.90 632.264   1
  -5   1  -2 2251.09 532.737   1
  -5  -1  -2 2514.64 568.297   6
  -5   1  -2 2880.52 697.808   6
  -5   1  -1 96662.5 4413.44   1
  -5  -1  -1 105798. 4354.14   8
  -5   1  -1 109927. 5057.39   6
  -5  -1  -1 102110. 4748.99   6
  -5   1   0 2515.17 516.855   1
  -5  -1   0 3322.51 642.796   1
  -5   1   0 3993.77 567.996   8
  -5  -1   0 3710.33 590.075   8
  -5   1   0 2756.49 723.530   6
  -5  -1   0 2601.41 646.198   6
  -5   1   1 107482. 4224.88   8
  -5  -1   1 103924. 4547.37   1
  -5   1   1 105302. 5149.62   5
  -5  -1   1 100172. 3996.69   5
  -5   1   2 3573.51 842.043   5
  -5  -1   2 3283.97 322.158   4
  -5   1   2 2932.63 323.081   4
  -5  -1   2 3564.21 604.201   1
  -5   1   2 2614.33 496.711   1
  -5  -1   3 69580.3 3291.72   1
  -5   1   3 74813.4 4292.91   5
  -5   1   3 66369.0 3164.32   1
  -5  -1   4 4321.42 662.194   1
  -5   1   4 5196.69 694.133   1
   5  -1   4 5052.51 1226.11   3
   5   1   4 6232.52 1350.01   3
  -5   1   5 88523.4 3839.42   1
  -5  -1   5 87313.1 3826.53   1
   5  -1   5 95801.2 6019.99   3
   5   1   5 91361.0 5860.57   3
  -5   1   6 1817.35 415.468   1
  -5   1   6 2124.66 931.373   7
  -5  -1   6 3579.28 1128.37   7
   5  -1   6 1092.31 637.802   3
   5   1   6 3437.95 1083.92   3
  -5  -1   6 1619.34 384.822   1
  -5  -1   7 67013.8 3015.75   1
  -5   1   7 58416.9 2985.14   1
   5  -1   7 62377.6 5110.84   3
   5   1   7 65220.3 5168.61   3
  -5   1   7 73092.9 5672.02   7
  -5  -1   7 73990.8 5590.28   7
  -5   1   8 2478.44 486.367   1
  -5   1   8 2307.59 1085.33   7
  -5  -1   8 2497.03 1044.11   7
   5  -1   8 1800.50 968.302   3
   5   1   8 3057.93 1134.31   3
  -5  -1   8 2057.12 415.337   1
  -5   1   9 38204.7 2250.32   1
   5  -1   9 45725.7 4568.71   3
   5   1   9 50351.6 4768.04   3
  -5   1   9 42292.5 4699.81   7
  -5  -1   9 50167.9 4995.61   7
  -5   1  10 61.4200 103.147   1
  -5   1  10 230.408 547.214   3
  -5   1  10-347.638 412.816   7
  -5  -1  10 340.044 571.058   7
   5  -1  10-301.529 506.376   3
   5   1  10-299.955 503.733   3
  -5   1  11 44121.8 4358.68   3
  -5  -1  11 46070.5 5250.86   7
   5   1  11 46712.3 4955.93   3
  -5   2 -10 1094.58 514.851   9
  -5   2  -9 41826.5 3093.32   9
  -5  -2  -8 1202.02 264.263   2
  -5   2  -8 1181.93 487.322   9
  -5   2  -8 796.403 406.660   1
  -5  -2  -7 53366.8 2349.87   2
  -5   2  -7 51211.7 3283.26   1
  -5  -2  -6 3083.22 451.354   2
  -5   2  -6 4766.73 883.614   1
  -5   2  -6 4087.09 810.316   9
   5  -2  -6 3483.53 469.328   8
  -5  -2  -6 4387.24 714.878   8
   5   2  -5 95708.6 3380.07   1
  -5  -2  -5 84648.1 3980.28   8
  -5   2  -5 83400.8 4300.85   1
   5   2  -5 82938.4 3674.75   5
  -5  -2  -4 3536.52 626.040   8
  -5   2  -4 3247.56 681.905   1
  -5  -2  -4 4661.24 952.025   1
   5   2  -4 4793.83 523.639   1
  -5   2  -3 56145.4 3223.93   1
  -5  -2  -3 56041.7 3647.89   1
  -5  -2  -3 59914.7 3107.47   8
  -5   2  -2 5433.55 795.897   1
  -5  -2  -2 6593.23 818.252   8
  -5  -2  -2 6837.39 937.437   6
  -5   2  -2 5685.08 968.467   6
  -5   2  -1 74566.0 3688.66   1
   5  -2  -1 84688.8 3504.17   9
  -5  -2  -1 80649.1 4214.26   1
   5   2  -1 89073.7 3931.30   6
  -5   2  -1 89021.8 4461.23   6
  -5  -2  -1 77099.3 3912.58   6
  -5   2   0 13240.4 1192.62   1
  -5  -2   0 12306.2 1341.59   1
  -5   2   0 13747.6 1575.04   6
  -5   2   1 81018.8 3105.74   4
  -5  -2   1 76990.6 3441.43   4
  -5   2   1 76813.8 3286.11   8
  -5  -2   1 71172.2 3756.81   1
  -5   2   1 83288.1 4774.53   5
  -5  -2   2 3786.88 680.140   1
  -5   2   2 4308.91 1026.13   5
  -5  -2   2 3842.59 492.386   4
  -5   2   2 5042.41 591.176   4
  -5   2   2 5242.47 631.117   8
  -5   2   3 69418.5 4568.04   5
  -5   2   3 66818.8 3124.44   1
  -5  -2   3 59354.5 3147.85   1
  -5   2   4 4035.77 1108.82   5
  -5  -2   4 3202.27 602.594   1
  -5   2   4 4479.36 652.894   1
   5  -2   4 4524.27 1147.47   3
  -5  -2   5 103031. 5997.82   7
   5  -2   5 97263.9 6025.69   3
  -5   2   5 83345.1 3730.58   1
   5   2   5 96914.7 5916.41   3
  -5  -2   5 76089.9 3650.57   1
  -5   2   6 3624.29 598.149   1
  -5   2   6 4544.62 1366.55   7
  -5  -2   6 4145.65 619.411   1
   5  -2   6 3299.44 1082.48   3
   5   2   6 5320.05 1341.61   3
   5  -2   7 53822.7 4731.24   3
  -5   2   7 55178.0 4959.86   7
   5   2   7 65990.5 5053.88   3
  -5  -2   7 59614.2 4915.08   7
  -5   2   7 51365.2 2744.07   1
  -5  -2   7 54468.9 2609.37   1
  -5   2   8 1498.25 404.558   1
  -5   2   8 3758.46 1285.40   7
  -5  -2   8 1890.03 908.030   7
   5  -2   8 774.497 614.853   3
   5   2   8 1767.53 849.331   3
   5  -2   9 52743.9 4897.98   3
   5   2   9 48101.6 4696.31   3
  -5   2   9 51369.6 5151.29   7
  -5   2   9 43288.8 2521.55   1
  -5  -2   9 59187.2 5350.63   7
  -5   2  10 1439.69 400.971   1
  -5  -2  10 1470.37 824.133   3
  -5   2  10 1110.95 647.621   3
  -5   2  10 1383.14 919.101   7
  -5  -2  10 2658.87 1184.74   7
   5  -2  10 601.066 619.519   3
   5   2  10 3274.92 1275.37   3
  -5   3 -10 6505.97 1223.69   9
  -5  -3 -10 4488.77 819.433   8
  -5  -3  -9 34481.3 2352.00   8
  -5  -3  -8 5567.19 655.997   2
  -5  -3  -8 5833.15 893.102   8
  -5   3  -8 4693.35 910.429   1
  -5  -3  -7 43132.4 2188.08   2
  -5   3  -7 43379.1 3028.45   9
  -5  -3  -7 44652.6 2629.39   8
  -5   3  -7 40284.1 2799.95   1
   5  -3  -6 2629.89 383.237   4
  -5   3  -6 2994.23 683.733   1
  -5  -3  -6 2668.14 454.054   2
  -5   3  -6 2763.81 684.937   9
  -5  -3  -6 3307.62 636.775   8
  -5  -3  -5 57243.4 2651.87   2
  -5  -3  -5 55546.5 2974.20   8
  -5   3  -5 50161.4 3084.67   1
  -5  -3  -4 16705.5 1223.08   2
  -5   3  -4 15218.7 1480.28   1
   5   3  -4 18754.8 1157.63   1
   5  -3  -4 16861.5 1075.85   9
  -5   3  -4 18303.1 1634.28   9
  -5  -3  -4 17356.4 1454.35   8
  -5   3  -3 56724.7 3137.79   1
   5  -3  -3 61606.7 2622.70   9
  -5  -3  -3 57415.5 3063.06   8
  -5  -3  -3 56907.2 3106.30   6
  -5  -3  -3 61540.1 2800.97   2
  -5  -3  -2 2552.95 563.522   5
   5  -3  -2 2571.08 427.637   9
  -5   3  -2 1938.35 472.823   1
  -5   3  -2 3991.19 899.740   6
  -5  -3  -2 2372.07 544.948   6
  -5  -3  -1 69760.5 3069.62   5
  -5   3  -1 71506.7 3458.64   1
   5  -3  -1 75754.4 3213.82   9
  -5  -3  -1 69873.0 4038.38   1
  -5   3  -1 82107.3 4268.97   6
  -5  -3  -1 69063.9 3513.66   6
  -5   3   0 13246.2 1059.05   4
  -5  -3   0 12118.1 1323.52   4
  -5   3   0 12892.6 1191.98   1
  -5  -3   0 12833.2 1467.36   1
  -5   3   0 13508.2 1588.80   6
  -5   3   1 69042.1 3154.78   4
  -5  -3   1 70031.9 3438.56   4
  -5   3   1 68203.6 2996.90   8
  -5   3   1 69367.3 3351.34   1
  -5  -3   1 69646.6 3767.55   1
  -5   3   1 79715.7 5016.05   5
  -5   3   2 1703.16 842.006   5
  -5  -3   2 1235.03 334.307   4
  -5   3   2 1108.86 361.129   4
  -5   3   2 1822.90 356.133   8
  -5  -3   2 2053.79 539.556   1
  -5   3   3 58101.6 4565.44   5
  -5  -3   3 57164.8 3118.17   1
  -5   3   4 17045.3 2458.02   5
  -5  -3   4 17140.6 1458.32   1
  -5  -3   4 19694.4 2277.96   7
  -5   3   4 16210.1 1352.57   1
  -5  -3   5 58332.2 2990.06   1
  -5  -3   5 72333.7 4783.19   7
   5  -3   5 72757.0 5063.53   3
  -5   3   5 60333.6 3075.23   1
  -5  -3   6 2079.57 425.225   1
  -5   3   6 1943.65 470.999   1
  -5   3   6 2152.73 900.658   7
  -5  -3   6 2883.87 980.695   7
   5  -3   6 2645.18 946.119   3
   5   3   6 2931.15 996.701   3
   5  -3   7 47841.8 4424.26   3
  -5   3   7 57117.7 4957.01   7
   5   3   7 42910.7 4143.51   3
  -5  -3   7 54422.1 4607.05   7
  -5   3   7 47513.7 2721.03   1
  -5  -3   7 54071.7 2646.21   2
  -5  -3   8 6221.92 772.196   2
  -5   3   8 6343.37 1688.80   7
  -5  -3   8 7285.81 1731.54   7
  -5   3   8 6991.53 938.578   1
   5  -3   8 7469.81 1741.35   3
   5   3   8 5241.23 1465.12   3
  -5   3   9 44195.9 3774.58   3
   5  -3   9 40366.2 4316.24   3
   5   3   9 41523.8 4325.95   3
  -5   3   9 40717.3 4564.98   7
  -5  -3   9 42977.1 4501.07   7
  -5   3   9 37838.9 2416.24   1
  -5  -3  10 6391.42 1634.03   3
  -5   3  10 6208.20 1470.05   3
  -5   3  10 7874.98 2039.91   7
  -5   3  10 4899.66 796.260   1
   5  -3  10 5989.92 1713.95   3
   5   3  10 5290.38 1608.26   3
  -5   3  11 28232.6 2017.49   1
  -5   4  -9 30714.2 2716.91   9
  -5  -4  -9 26916.1 2027.82   8
  -5  -4  -8 7054.45 813.392   2
  -5   4  -8 4995.20 1066.28   9
  -5  -4  -8 5280.12 825.589   8
  -5  -4  -7 30109.3 1895.09   2
  -5   4  -7 32884.9 2670.21   9
  -5  -4  -7 31453.6 2147.16   8
  -5   4  -7 32101.7 2391.62   1
   5  -4  -6 10083.0 915.517   4
  -5  -4  -6 10905.7 1037.06   2
  -5   4  -6 11739.5 1463.86   9
  -5  -4  -6 9509.19 1091.39   8
  -5   4  -6 7629.20 1101.84   1
  -5   4  -5 49064.2 2983.34   1
  -5  -4  -5 50095.7 2606.70   2
  -5   4  -5 52817.0 3263.16   9
  -5  -4  -5 53499.0 2902.51   8
  -5  -4  -4 14971.2 1225.02   2
  -5   4  -4 12920.1 1341.49   1
   5  -4  -4 13313.5 866.354   9
  -5   4  -4 14502.5 1499.24   9
  -5  -4  -3 57766.5 3406.61   5
  -5  -4  -3 56592.5 2778.80   2
  -5   4  -3 50319.1 2960.85   1
   5  -4  -3 56564.3 2445.84   9
  -5   4  -3 61858.5 3244.24   9
  -5   4  -3 64690.7 3746.77   6
  -5  -4  -3 48981.9 2790.78   6
  -5  -4  -2 5097.39 707.861   2
  -5   4  -2 5735.42 828.626   1
   5  -4  -2 6123.98 688.597   9
   5   4  -2 6512.40 805.347   6
  -5  -4  -2 5829.13 805.089   6
  -5   4  -2 5392.04 995.155   6
  -5  -4  -2 5062.62 810.820   5
  -5  -4  -1 63752.7 3009.84   2
  -5  -4  -1 53293.8 3550.52   4
   5  -4  -1 59619.5 2853.33   9
  -5   4  -1 59573.6 3131.82   1
  -5  -4   0 19398.9 1815.81   4
  -5   4   0 20234.3 1594.72   1
  -5  -4   1 62653.6 2991.54   2
  -5  -4   1 56380.3 3225.27   4
  -5   4   1 57402.3 3035.63   1
  -5  -4   2 7399.72 870.588   2
  -5   4   2 5399.29 1403.40   5
  -5  -4   2 6106.92 840.541   4
  -5   4   2 7378.28 699.694   8
  -5   4   2 6781.06 858.626   1
  -5  -4   3 62183.6 3064.72   2
  -5   4   3 60794.3 5034.25   5
  -5  -4   3 66717.0 4051.31   7
  -5  -4   4 19159.4 1461.18   2
  -5   4   4 16182.5 2605.65   5
  -5  -4   4 18208.1 2112.77   7
  -5   4   4 17570.6 1494.03   1
  -5  -4   5 59084.7 2921.05   2
  -5   4   5 47118.6 4641.20   5
  -5  -4   5 58299.6 4174.75   7
  -5   4   5 52888.9 2937.58   1
  -5   4   6 9999.80 1133.62   1
  -5  -4   6 10792.5 1087.06   2
  -5  -4   6 13841.6 2067.67   7
  -5   4   6 9966.06 1959.01   7
   5  -4   6 11554.9 2015.07   3
  -5   4   7 31261.9 2201.69   1
  -5  -4   7 36788.6 2149.78   2
  -5   4   7 33181.4 3779.33   7
   5  -4   7 31926.6 3551.10   3
   5   4   7 31940.1 3452.67   3
  -5  -4   7 32845.7 3450.02   7
  -5  -4   8 6236.69 820.171   2
  -5   4   8 5716.42 1260.61   3
  -5   4   8 7654.31 1853.23   7
  -5  -4   8 7399.54 1692.79   7
   5  -4   8 4851.97 1466.14   3
   5   4   8 8816.33 1848.64   3
  -5   4   8 5548.71 872.997   1
  -5  -4   9 34889.9 3512.29   3
  -5   4   9 35944.8 3282.59   3
   5  -4   9 30516.7 3688.20   3
   5   4   9 25075.0 3352.94   3
  -5   4   9 27977.0 3764.04   7
  -5   4   9 23686.6 1955.90   1
  -5  -4  10 4868.10 1422.97   3
  -5   4  10 4713.81 1272.40   3
  -5   4  10 4011.36 1491.91   7
   5  -4  10 2949.17 1221.29   3
   5   4  10 5467.24 1608.87   3
  -5   4  10 5433.54 877.153   1
  -5   5  -8 8676.40 1417.15   9
  -5  -5  -7 29628.6 2018.44   2
  -5   5  -7 33518.1 2752.02   9
  -5  -5  -6 8483.10 999.408   2
  -5   5  -6 6236.56 1099.26   9
  -5   5  -6 6998.04 1052.58   1
  -5   5  -5 32050.4 2339.33   1
  -5  -5  -5 35078.8 2203.23   2
  -5   5  -5 34736.1 2625.22   9
  -5  -5  -4 17782.7 1463.18   2
  -5   5  -4 14630.7 1476.90   1
  -5   5  -4 17415.3 1708.57   9
  -5   5  -4 17057.3 1850.25   6
  -5  -5  -4 12515.2 1215.56   6
  -5  -5  -3 42884.9 2496.48   2
  -5   5  -3 43414.3 2658.73   1
  -5  -5  -3 43261.7 3429.38   4
  -5   5  -3 44043.2 2770.44   9
  -5   5  -3 50762.5 3258.10   6
  -5  -5  -3 39809.2 2289.23   6
  -5  -5  -2 10792.8 1119.16   2
  -5  -5  -2 9316.10 1498.11   4
  -5   5  -2 9432.17 1119.13   1
  -5   5  -2 11789.9 1254.50   9
  -5   5  -2 11477.4 1486.28   6
  -5  -5  -1 42842.1 2432.15   2
  -5  -5  -1 36242.5 2921.33   4
  -5   5  -1 38679.9 2452.73   1
  -5  -5   0 34186.3 2616.97   4
  -5   5   0 32666.2 2192.28   1
  -5  -5   1 40754.0 2393.17   2
  -5  -5   1 39408.6 2692.80   4
  -5   5   1 37731.7 2383.36   1
  -5  -5   2 8982.67 1038.65   2
  -5   5   2 13238.3 2367.56   5
  -5  -5   2 10654.3 1227.26   4
  -5   5   2 11831.7 882.405   8
  -5  -5   2 9294.87 1204.01   7
  -5   5   2 8817.04 1067.26   1
  -5   5   3 46015.8 4594.63   5
  -5  -5   3 46136.7 2592.15   2
  -5  -5   3 45805.3 3021.86   7
  -5   5   3 40052.0 2543.32   1
  -5  -5   4 20619.7 1610.51   2
  -5   5   4 16779.1 2804.81   5
  -5  -5   4 16533.8 1866.66   7
  -5   5   5 31543.2 2249.03   1
  -5   5   5 44762.8 4660.97   5
  -5  -5   5 36688.2 2281.56   2
  -5   5   5 39941.0 3794.23   7
  -5  -5   5 31705.7 2914.45   7
  -5   5   6 6176.78 929.235   1
  -5  -5   6 5634.61 822.739   2
  -5   5   6 6997.93 1600.96   7
  -5  -5   6 5069.86 1223.25   7
  -5   5   7 28028.4 2187.60   1
  -5  -5   7 37834.7 2287.98   2
  -5   5   7 36456.5 2992.45   3
  -5   5   7 31077.8 3623.32   7
   5  -5   7 27816.6 3308.27   3
  -5   5   8 8891.64 1179.42   1
  -5  -5   8 10499.0 1146.33   2
  -5   5   8 11006.3 1673.55   3
  -5  -5   8 10082.4 1779.85   3
  -5   5   8 8267.15 1901.42   7
   5  -5   8 7244.50 1702.23   3
  -5   5   9 21132.1 1909.19   1
  -5  -5   9 28145.3 3155.40   3
   5  -5   9 21215.3 3058.13   3
  -5   5   9 28105.6 3706.93   7
   5   5   9 25836.4 3306.31   3
   5  -5  10 6609.64 1784.37   3
  -5  -6  -7 22652.1 2870.28   4
  -5  -6  -7 23204.7 1869.70   2
  -5   6  -7 26092.9 2457.10   9
  -5  -6  -6 13323.2 1387.48   2
  -5  -6  -6 11488.1 1948.88   4
  -5   6  -6 13728.0 1720.23   9
  -5   6  -6 15996.0 1879.25   6
  -5   6  -5 20680.6 1837.14   1
  -5  -6  -5 21721.9 1784.77   2
  -5  -6  -5 16036.9 2275.17   4
  -5   6  -5 21680.9 2092.46   9
  -5   6  -5 20222.9 2109.99   6
  -5  -6  -4 13688.9 1409.43   2
  -5   6  -4 15300.1 1544.35   1
  -5  -6  -4 10278.0 1793.97   4
  -5   6  -4 15715.1 1672.79   9
  -5   6  -4 14478.7 1707.92   6
  -5  -6  -3 24654.3 1905.17   2
  -5  -6  -3 18062.4 2293.64   4
  -5   6  -3 20752.0 1803.41   1
  -5   6  -3 22664.0 1951.31   9
  -5   6  -3 28627.2 2386.01   6
  -5  -6  -2 15607.7 1472.94   2
  -5  -6  -2 12451.9 1795.21   4
  -5   6  -2 13896.9 1419.00   1
  -5   6  -2 14650.0 1456.52   9
  -5   6  -2 13530.5 1618.28   6
  -5  -6  -1 40506.7 2527.79   2
  -5  -6  -1 34032.5 2936.87   4
  -5   6  -1 35641.3 2435.67   1
  -5   6  -1 44442.5 4298.75   5
  -5  -6   0 20494.7 2033.62   4
  -5   6   0 17873.7 1612.35   1
  -5   6   0 19435.1 2898.11   5
  -5  -6   1 39911.3 2480.89   2
  -5  -6   1 34051.0 2595.57   4
  -5   6   1 32033.0 2276.92   1
  -5  -6   2 11979.8 1389.19   4
  -5  -6   2 12764.5 1328.37   2
  -5   6   2 10019.7 1196.88   1
  -5  -6   3 25463.1 1954.43   2
  -5   6   3 22553.3 1887.73   1
  -5   6   4 14462.8 1478.39   1
  -5   6   4 14932.1 2793.74   5
  -5  -6   4 17640.9 1586.33   2
  -5   6   5 25065.8 3686.94   5
  -5  -6   5 25793.1 1978.93   2
  -5   6   5 19852.7 2643.20   7
  -5   6   6 9897.19 1285.06   1
  -5  -6   6 14014.6 1425.89   2
  -5   6   6 16486.5 2456.75   7
  -5   6   7 25172.2 2148.19   1
  -5  -6   7 32747.5 2257.40   2
  -5  -6   7 29586.3 2908.66   3
  -5   6   7 28234.0 3385.93   7
  -5  -6   8 11851.1 1901.05   3
  -5   6   8 11134.9 2186.18   7
  -5  -6   9 21222.7 2680.53   3
  -5  -7  -7 12372.4 1412.07   2
  -5  -7  -6 15658.1 1612.59   2
  -5   7  -6 14870.3 1810.96   9
  -5  -7  -5 13468.3 2127.56   4
  -5  -7  -5 15039.2 1570.71   2
  -5   7  -5 12130.0 1596.58   9
  -5  -7  -4 18414.9 2407.37   4
  -5   7  -4 16780.3 1705.05   1
  -5  -7  -4 21068.8 1873.84   2
  -5   7  -4 21447.4 2015.82   9
  -5  -7  -3 24907.5 2740.39   4
  -5  -7  -3 32133.1 2357.51   2
  -5   7  -3 24130.7 2045.67   1
  -5   7  -3 28799.0 2279.98   9
  -5   7  -2 7859.33 1913.43   5
  -5  -7  -2 11352.7 1723.09   4
  -5  -7  -2 11208.8 1352.44   2
  -5   7  -2 11136.3 1325.36   1
  -5   7  -2 11127.6 1308.89   9
  -5  -7  -1 20840.0 2267.19   4
  -5  -7  -1 20851.8 1864.28   2
  -5   7  -1 18677.6 1741.32   1
  -5   7  -1 19469.8 3024.10   5
  -5   7   0 10790.9 2362.62   5
  -5  -7   0 12310.9 1661.31   4
  -5   7   0 12475.9 1389.53   1
  -5  -7   1 21506.8 2103.42   4
  -5  -7   1 20444.3 1830.43   2
  -5   7   1 16354.3 1634.22   1
  -5   7   1 21981.9 3364.62   5
  -5   7   2 8821.68 2148.63   5
  -5  -7   2 11733.8 1373.91   2
  -5   7   2 10077.2 1261.63   1
  -5   7   3 30262.2 4153.15   5
  -5  -7   3 32230.0 2364.03   2
  -5   7   3 26750.3 2178.81   1
  -5   7   4 21528.1 1954.58   1
  -5  -7   4 25493.0 2096.13   2
  -5   7   5 12235.5 1475.05   1
  -5  -7   5 17444.3 1695.62   2
  -5  -7   6 16878.7 1707.28   2
  -5  -7   7 15154.7 1599.12   2
  -5   8  -5 11806.1 1579.62   9
  -5  -8  -2 17092.8 2182.58   4
  -5   8  -2 15798.2 1674.10   1
  -5   8  -1 11514.8 2399.91   5
  -5  -8  -1 11300.1 1674.07   4
  -5   8  -1 12960.9 1487.61   1
  -5  -8   0 17831.2 2057.12   4
  -5   8   0 17651.5 1766.12   1
  -5   8   0 21359.6 3384.12   5
  -5  -8   1 10716.9 1518.79   4
  -5   8   1 8550.28 1205.50   1
  -5   8   2 16901.5 1720.71   1
  -6   0  -7 145.033 298.335   1
  -6   0  -6 75698.1 4532.59   1
  -6   0  -5 125.844 149.487   1
  -6   0  -4 72108.5 4149.70   1
  -6   0  -3-108.284 181.855   1
  -6   0  -3-70.4112 167.232   8
  -6   0  -3 110.723 185.950   6
  -6   0  -2 58572.2 2999.00   8
  -6   0  -2 61000.5 3615.08   6
  -6   0  -2 55759.3 3382.83   1
  -6   0  -1-65.6784 110.327   8
  -6   0  -1-111.720 398.008   6
  -6   0   0 199108. 7471.00   8
  -6   0   0 202108. 8463.06   6
  -6   0   1 88.8738 235.987   5
  -6   0   1 68.3340 140.549   8
  -6   0   1-82.7127 170.123   1
  -6   0   2 55112.8 3220.77   5
  -6   0   2 54311.6 3021.58   1
  -6   0   3 95.5188 253.691   5
  -6   0   3 226.331 179.262   1
  -6   0   4 84560.3 3938.22   1
  -6   0   5-71.2380 169.202   1
  -6   0   6 76034.7 3709.48   1
   6   0   6 86644.0 6186.29   3
  -6   0   7 69.1236 82.0886   1
   6   0   7-267.489 449.213   3
  -6   0   8 38621.5 2320.69   1
  -6   0   8 42454.1 4639.26   7
   6   0   8 45255.0 4596.45   3
  -6   0   9 66.3465 111.463   1
  -6   0   9 338.937 402.496   7
   6   0   9 306.919 364.476   3
   6   0  10 45211.5 4914.00   3
  -6   0  10 42428.3 5035.47   7
  -6   1  -8 49245.2 3596.17   1
  -6   1  -7 1496.12 584.080   1
  -6  -1  -6 57697.7 3935.41   1
  -6   1  -6 53892.1 3599.84   1
  -6   1  -5 3538.88 822.473   1
  -6  -1  -5 3429.29 663.179   8
  -6  -1  -5 2599.73 768.190   1
  -6  -1  -4 85252.3 3979.10   8
  -6  -1  -4 79915.1 4644.09   1
  -6   1  -4 83169.4 4451.85   1
  -6  -1  -3 7207.06 1167.29   1
  -6  -1  -3 8019.79 1159.30   6
  -6   1  -3 6339.32 1126.08   6
  -6   1  -3 6383.57 1033.37   1
  -6  -1  -2 32743.5 2582.04   1
  -6   1  -2 39756.6 2879.01   6
  -6  -1  -2 39044.8 2694.67   6
  -6   1  -2 36020.2 2482.52   1
  -6   1  -1 5423.82 882.388   1
  -6   1  -1 5911.63 780.684   8
  -6  -1  -1 6945.00 877.259   8
  -6  -1  -1 6740.77 1069.88   6
  -6   1  -1 5685.91 1059.37   6
  -6   1   0 77771.2 3508.63   8
  -6  -1   0 79502.2 3696.74   8
  -6  -1   0 68950.0 3853.53   1
  -6   1   0 74137.0 4339.69   6
  -6   1   1 6237.12 1085.96   5
  -6   1   1 7114.92 836.027   8
  -6  -1   1 7577.71 1045.90   1
  -6  -1   1 6059.34 757.802   5
  -6   1   2 37436.1 1558.47   4
  -6  -1   2 36269.2 1535.00   4
  -6   1   2 38494.2 2370.62   1
  -6  -1   2 37369.4 2435.86   1
  -6   1   2 41681.8 3101.84   5
  -6   1   3 7969.65 1385.44   5
  -6   1   3 7642.79 948.660   1
  -6  -1   3 7981.72 1017.32   1
  -6  -1   4 84438.0 4005.33   1
  -6   1   4 84901.1 3929.90   1
  -6   1   5 5587.23 785.675   1
  -6  -1   5 3614.75 657.379   1
  -6  -1   6 55293.8 2937.59   1
  -6   1   6 52671.3 2890.50   1
  -6  -1   6 57071.6 4947.01   7
   6  -1   6 55580.6 4864.23   3
   6   1   6 67421.6 5232.71   3
  -6   1   7 563.591 251.943   1
  -6   1   7 1729.60 905.944   7
  -6  -1   7 276.857 465.468   7
  -6  -1   7 893.679 327.281   1
   6  -1   7 1615.45 846.193   3
   6   1   7 1322.39 831.231   3
  -6  -1   8 55400.7 2906.66   1
  -6   1   8 57157.9 3003.50   1
  -6   1   8 59395.7 5595.96   7
   6  -1   8 58431.4 5348.81   3
   6   1   8 60570.6 5387.28   3
  -6  -1   8 67486.6 5824.52   7
  -6   1   9 213.131 168.728   1
  -6   1   9-343.237 407.591   7
  -6  -1   9-332.385 558.195   7
   6  -1   9-307.788 516.888   3
   6   1   9-305.344 512.784   3
   6  -1  10 44952.3 4948.38   3
   6   1  10 44375.6 4922.91   3
  -6   1  10 44562.8 5210.18   7
  -6  -1  10 47662.2 5309.00   7
  -6  -2 -11 3359.62 789.335   8
  -6  -2 -10 42410.9 2896.30   8
  -6  -2  -9 4800.69 876.649   8
  -6  -2  -8 36611.9 2572.21   8
  -6   2  -8 41622.9 3145.41   1
  -6  -2  -7 535.442 213.164   2
  -6  -2  -7 1351.12 454.375   8
  -6   2  -7 1410.82 570.322   1
  -6  -2  -6 52933.0 3055.38   8
  -6   2  -6 50413.0 3421.98   1
  -6  -2  -6 55175.0 2528.82   2
  -6   2  -5 111.202 186.894   1
  -6  -2  -5 569.806 290.082   8
  -6  -2  -4 63650.8 4144.52   1
  -6  -2  -4 72526.5 3513.80   8
  -6   2  -4 58845.3 3596.96   1
  -6  -2  -3 3132.87 633.487   8
  -6  -2  -3 1948.77 677.000   1
  -6   2  -3 3055.63 684.822   1
  -6   2  -3 2754.84 747.582   6
  -6  -2  -3 2169.62 590.737   6
  -6   2  -2 42165.7 2713.82   1
  -6  -2  -2 44365.7 2597.68   8
  -6   2  -2 49345.7 3278.60   6
  -6  -2  -2 40248.4 2747.52   6
  -6   2  -1 2854.88 620.508   1
  -6  -2  -1 3058.53 765.682   1
  -6   2  -1 2381.95 749.195   6
  -6  -2  -1 2965.16 699.556   6
  -6   2   0 66495.2 3474.29   1
  -6   2   0 71417.4 3243.07   8
  -6  -2   0 62932.2 3765.56   1
  -6   2   0 72516.1 4249.85   6
  -6  -2   1 2188.71 595.569   1
  -6   2   1 2645.81 870.190   5
  -6   2   1 3390.86 444.229   4
  -6  -2   1 2158.76 465.823   4
  -6   2   1 2117.38 453.633   8
  -6  -2   2 37074.2 1824.93   4
  -6   2   2 38006.0 1898.63   4
  -6   2   2 39202.3 2380.43   1
  -6   2   2 38647.5 2160.68   8
  -6  -2   2 36508.0 2535.31   1
  -6   2   2 40689.0 3422.74   5
  -6   2   3 2823.03 964.315   5
  -6  -2   3 3088.16 676.851   1
  -6   2   3 2941.67 599.043   1
  -6   2   4 79091.7 5151.85   5
  -6   2   4 70404.1 3562.98   1
  -6  -2   4 74973.7 3763.86   1
  -6  -2   5 1168.31 383.211   1
  -6   2   5 1127.59 380.603   1
  -6   2   6 51215.0 2905.68   1
  -6  -2   6 64005.2 5072.20   7
   6  -2   6 58213.7 4953.26   3
  -6  -2   6 54342.0 2932.33   1
  -6  -2   7 470.569 239.975   1
  -6   2   7 770.469 303.833   1
  -6   2   7 291.046 489.012   7
  -6  -2   7 268.328 450.882   7
   6  -2   7 269.388 554.286   3
   6   2   7 781.109 618.563   3
  -6   2   8 40546.0 2542.94   1
  -6   2   8 46155.4 4926.35   7
   6  -2   8 44646.3 4585.26   3
   6   2   8 52558.7 4955.44   3
  -6  -2   8 44655.8 4630.06   7
  -6   2   9 4040.88 717.964   1
  -6   2   9 5156.16 1688.87   7
  -6  -2   9 5164.78 1676.75   7
   6  -2   9 5531.55 1638.03   3
   6   2   9 6342.04 1725.62   3
  -6   2  10 54455.4 4639.78   3
  -6   2  10 38495.3 2528.99   1
   6  -2  10 45102.1 4932.85   3
   6   2  10 44281.8 4897.45   3
  -6   2  10 47772.1 5367.83   7
  -6  -2  10 54386.5 5577.65   7
  -6  -3 -10 24435.6 2074.65   8
  -6  -3  -9 3293.19 725.113   8
  -6  -3  -8 33098.4 2373.93   8
  -6   3  -8 33886.0 2779.20   1
  -6   3  -7 3812.89 874.847   1
  -6  -3  -7 5408.03 680.211   2
  -6  -3  -7 3964.97 776.340   8
  -6  -3  -6 27651.3 1692.97   2
  -6  -3  -6 28040.4 2087.64   8
  -6   3  -6 22701.3 2155.76   1
  -6  -3  -5 5405.07 711.250   2
  -6  -3  -5 6810.60 965.016   8
  -6   3  -5 6988.76 1091.53   1
  -6   3  -4 52653.2 3349.63   1
   6  -3  -4 64253.8 2772.29   9
  -6  -3  -4 57117.8 3193.71   8
  -6  -3  -4 58152.4 3385.24   6
  -6   3  -4 64115.8 4013.86   6
  -6  -3  -4 62122.1 2904.01   2
  -6  -3  -3 2549.66 589.659   8
  -6   3  -3 2362.27 717.165   6
  -6  -3  -3 2010.76 546.618   6
  -6   3  -3 1918.67 538.337   1
  -6   3  -2 77876.9 4093.92   1
  -6  -3  -2 85767.7 4875.32   1
  -6  -3  -2 81560.2 4154.65   6
  -6  -3  -1 8553.92 765.589   5
  -6   3  -1 8647.10 1087.96   1
  -6  -3  -1 10879.7 1468.08   1
  -6   3  -1 11668.0 1551.04   6
  -6  -3  -1 9866.56 1206.65   6
  -6  -3   0 85670.4 4366.17   4
  -6   3   0 94168.5 4377.42   1
  -6   3   0 95505.2 4013.60   8
  -6  -3   0 96116.5 4967.18   1
  -6   3   1 9377.30 942.752   4
  -6  -3   1 11374.3 1158.26   4
  -6   3   1 9218.39 1087.99   1
  -6   3   1 8284.09 881.072   8
  -6  -3   1 9950.55 1324.45   1
  -6   3   1 10988.9 1822.57   5
  -6  -3   2 77697.4 3555.94   4
  -6   3   2 86123.7 3797.53   4
  -6   3   2 90133.5 3708.39   8
  -6  -3   2 87086.4 4459.15   1
  -6   3   2 90086.4 5818.81   5
  -6   3   3 3220.94 1113.20   5
  -6   3   3 2214.60 526.593   1
  -6  -3   3 1637.81 527.917   1
  -6   3   4 67340.2 5129.18   5
  -6   3   4 60418.0 3245.53   1
  -6  -3   4 61524.7 3401.46   1
  -6   3   5 6300.74 1532.06   5
  -6   3   5 6860.19 946.509   1
  -6  -3   5 7965.88 1025.43   1
  -6  -3   5 5590.43 1384.74   7
  -6  -3   6 26469.8 1881.92   1
  -6   3   6 24807.2 1907.04   1
  -6  -3   6 27856.5 3250.56   7
   6  -3   6 29021.6 3453.09   3
  -6   3   7 4558.68 778.172   1
  -6   3   7 4932.34 1545.54   7
  -6  -3   7 3055.50 1137.79   7
   6  -3   7 3210.55 1194.88   3
  -6   3   8 33617.1 2353.08   1
  -6   3   8 39143.9 4504.57   7
   6  -3   8 43851.6 4533.16   3
   6   3   8 33286.8 3938.78   3
  -6  -3   8 39887.9 4283.05   7
  -6  -3   8 42206.7 2360.06   2
  -6   3   9 4086.58 1463.06   7
  -6  -3   9 4962.22 1567.16   7
   6  -3   9 6106.89 1743.12   3
   6   3   9 5338.98 1579.80   3
  -6   3   9 3262.46 679.345   1
  -6   3  10 25584.8 3071.17   3
  -6   3  10 21069.5 1820.37   1
  -6  -3  10 26440.1 3879.57   7
  -6  -4  -9 2981.43 696.750   8
  -6   4  -8 28397.1 2605.63   9
  -6  -4  -8 25898.8 2066.20   8
  -6   4  -7 3343.32 807.625   1
  -6  -4  -7 2629.13 525.011   2
  -6   4  -7 4350.52 969.650   9
  -6  -4  -7 3247.68 692.411   8
  -6  -4  -6 28071.9 1852.06   2
  -6  -4  -6 30039.4 2178.57   8
  -6   4  -6 25598.2 2260.51   1
  -6  -4  -5 14530.3 1279.34   2
  -6   4  -5 12156.3 1472.10   1
  -6  -4  -4 41435.6 2331.49   2
  -6   4  -4 39934.8 2753.98   1
  -6   4  -4 44406.8 3286.02   6
  -6  -4  -4 35701.8 2491.00   6
  -6  -4  -3 12095.4 1155.16   2
  -6   4  -3 11894.2 1360.36   1
  -6   4  -3 14938.3 1779.38   6
  -6  -4  -3 10160.9 1190.86   6
  -6  -4  -2 51004.7 2659.14   2
  -6   4  -2 45011.1 2865.17   1
  -6  -4  -2 44139.6 2736.84   6
  -6  -4  -2 44995.4 2518.10   5
  -6  -4  -1 11799.1 1519.28   4
  -6   4  -1 14337.3 1437.06   1
  -6   4  -1 17272.4 1952.36   6
  -6  -4  -1 15501.9 1344.14   2
  -6  -4   0 48723.9 3152.30   4
  -6   4   0 52348.7 3013.63   1
  -6   4   0 59403.1 4625.34   5
  -6  -4   1 13601.3 1426.32   4
  -6   4   1 14853.1 1451.34   1
  -6   4   1 14659.2 1196.16   8
  -6  -4   1 17705.7 1430.48   2
  -6  -4   2 49108.8 2724.08   4
  -6   4   2 49240.7 2960.63   1
  -6   4   2 51902.8 2532.74   8
  -6  -4   2 58378.8 2923.17   2
  -6   4   2 56805.8 4794.72   5
  -6   4   3 8846.19 1939.66   5
  -6  -4   3 15211.5 1335.82   2
  -6   4   4 45693.1 4513.81   5
  -6  -4   4 48081.8 3788.80   7
  -6   4   4 43057.3 2712.71   1
  -6  -4   4 49544.8 2732.55   2
  -6   4   5 16992.2 2807.23   5
  -6  -4   5 18874.4 2429.68   7
  -6   4   5 14535.2 1448.99   1
  -6  -4   5 18298.7 1505.50   2
  -6  -4   6 34861.9 2187.78   2
  -6   4   6 37155.0 4017.95   7
  -6  -4   6 34668.6 3504.19   7
  -6   4   6 26695.6 2100.45   1
  -6   4   7 3118.93 668.937   1
  -6  -4   7 3669.37 661.647   2
  -6   4   7 3164.71 1188.02   7
  -6  -4   7 3580.98 1173.46   7
   6  -4   7 3949.03 1293.17   3
  -6  -4   8 34758.7 2150.56   2
  -6   4   8 31152.7 3999.52   7
   6  -4   8 33474.2 3927.17   3
  -6  -4   8 31340.1 3692.88   7
  -6   4   8 23934.1 2028.71   1
  -6   4   9 4685.09 835.915   1
  -6   4   9 4755.22 1252.13   3
  -6   4   9 5671.95 1732.14   7
  -6  -4   9 3802.51 1351.85   7
   6  -4   9 3903.42 1387.38   3
   6   4   9 3746.49 1332.13   3
  -6  -5  -7 6658.63 916.290   2
  -6   5  -7 6212.30 1209.42   9
  -6  -5  -6 30114.1 2074.44   2
  -6   5  -6 33560.8 2712.13   9
  -6   5  -6 33727.0 2931.21   6
  -6   5  -6 27220.6 2363.96   1
  -6   5  -5 14511.9 1633.42   1
  -6  -5  -5 15560.3 1423.70   2
  -6   5  -5 16793.3 1798.39   9
  -6   5  -5 18053.7 2093.45   6
  -6  -5  -5 13696.9 1422.05   6
  -6  -5  -4 27082.3 1921.56   2
  -6   5  -4 24620.3 2136.23   1
  -6   5  -4 29326.4 2644.41   6
  -6  -5  -4 25478.7 1915.41   6
  -6  -5  -3 5975.32 857.966   2
  -6  -5  -3 5567.00 1189.85   4
  -6   5  -3 5400.68 940.644   1
  -6   5  -3 5671.43 1136.92   6
  -6  -5  -3 4174.10 725.135   6
  -6  -5  -2 38425.1 2358.19   2
  -6  -5  -2 34101.7 2955.35   4
  -6   5  -2 31974.3 2415.00   1
  -6  -5  -1 13046.6 1272.04   2
  -6  -5  -1 9833.03 1466.23   4
  -6   5  -1 10363.2 1258.74   1
  -6  -5   0 19654.0 1961.14   4
  -6   5   0 19083.9 1742.71   1
  -6  -5   1 11735.4 1226.32   2
  -6   5   1 11977.0 2209.72   5
  -6  -5   1 9307.92 1223.65   4
  -6   5   1 11310.5 1028.93   8
  -6   5   1 9606.10 1202.67   1
  -6  -5   2 34375.2 2391.16   4
  -6   5   2 37194.0 2553.91   1
  -6  -5   2 42095.7 3000.27   7
  -6   5   2 41435.8 4383.94   5
  -6  -5   3 6197.77 887.365   2
  -6   5   3 4631.29 1504.40   5
  -6   5   3 3125.14 684.202   1
  -6  -5   3 5425.55 1074.40   7
  -6  -5   4 35979.6 2303.23   2
  -6  -5   4 31310.5 2832.21   7
  -6  -5   5 17360.2 1569.34   2
  -6   5   5 16558.6 2897.62   5
  -6  -5   5 17756.7 2273.11   7
  -6   5   5 17551.8 1657.04   1
  -6  -5   6 32450.8 2205.94   2
  -6   5   6 35123.0 3857.82   7
  -6  -5   6 28486.9 3076.86   7
  -6   5   6 27642.4 2219.73   1
  -6  -5   7 8379.69 1051.75   2
  -6   5   7 9560.40 2042.54   7
  -6  -5   7 5686.78 1438.92   7
  -6   5   7 6230.05 999.096   1
  -6  -5   8 31508.4 2167.04   2
  -6   5   8 30358.4 3840.92   7
  -6   5   8 24253.5 2116.08   1
  -6  -5   9 8848.28 1828.14   3
   6  -5   9 6644.14 1830.13   3
  -6  -6  -7 11028.3 1261.86   2
  -6   6  -7 11576.0 1717.84   6
  -6  -6  -6 20216.6 1762.27   2
  -6  -6  -6 16781.9 2439.86   4
  -6   6  -6 20011.6 2129.82   9
  -6   6  -6 19178.1 2218.08   6
  -6   6  -5 18181.3 1885.28   1
  -6  -6  -5 21368.9 1811.75   2
  -6  -6  -5 15200.7 2243.14   4
  -6   6  -5 21944.0 2124.77   9
  -6   6  -5 20739.5 2245.46   6
  -6   6  -4 29175.9 2349.74   1
  -6  -6  -4 26670.0 2085.29   2
  -6  -6  -4 29866.7 3044.08   4
  -6   6  -4 31972.2 2765.65   6
  -6  -6  -3 8195.12 1085.89   2
  -6  -6  -3 5520.37 1277.72   4
  -6   6  -3 6087.44 1008.21   1
  -6   6  -3 5747.82 1145.73   6
  -6  -6  -2 40477.2 2566.35   2
  -6  -6  -2 32866.7 2959.34   4
  -6   6  -2 31997.7 2430.74   1
  -6  -6  -1 13487.8 1382.30   2
  -6   6  -1 10618.3 1328.29   1
  -6  -6   0 24420.9 2295.99   4
  -6   6   0 27479.5 2195.63   1
  -6   6   1 10719.4 2295.26   5
  -6  -6   1 15176.2 1492.22   2
  -6  -6   1 12293.1 1469.38   4
  -6   6   1 11126.7 1355.56   1
  -6   6   2 39103.8 4449.93   5
  -6  -6   2 39955.4 2572.89   2
  -6  -6   2 36478.1 2550.99   4
  -6   6   2 32206.6 2421.96   1
  -6   6   3 6804.50 1897.46   5
  -6  -6   3 8616.14 1126.76   2
  -6   6   3 6237.33 985.531   1
  -6   6   4 28862.1 3957.43   5
  -6  -6   4 30865.8 2246.66   2
  -6   6   4 24934.5 2115.86   1
  -6  -6   5 24132.9 1959.17   2
  -6   6   5 21545.2 2928.76   7
  -6  -6   6 24876.9 1987.77   2
  -6   6   6 20525.9 2902.61   7
  -6   6   6 16370.5 1739.10   1
  -6  -6   7 14021.4 1484.14   2
  -6   6   7 13876.7 2475.53   7
  -6  -6   8 16519.9 2329.96   3
  -6   6   8 13597.2 2471.74   7
  -6  -7  -6 19936.9 1848.16   2
  -6  -7  -5 18818.6 1823.24   2
  -6   7  -5 19376.0 2063.79   9
  -6   7  -4 12054.4 1510.10   1
  -6  -7  -4 14879.4 1599.68   2
  -6  -7  -4 10743.7 1866.23   4
  -6  -7  -3 14121.6 1556.42   2
  -6  -7  -3 11757.0 1889.72   4
  -6   7  -3 13106.7 1550.64   1
  -6  -7  -2 20233.8 1884.04   2
  -6  -7  -2 22120.9 2432.98   4
  -6   7  -2 19468.9 1890.89   1
  -6   7  -2 24518.1 3426.04   5
  -6  -7  -1 19672.2 2202.25   4
  -6  -7  -1 19246.8 1858.36   2
  -6   7  -1 18576.1 1852.59   1
  -6   7  -1 21432.1 3222.76   5
  -6  -7   0 17041.8 1934.41   4
  -6   7   0 15806.2 1707.72   1
  -6  -7   1 20164.4 1990.23   4
  -6  -7   1 17554.2 1772.06   2
  -6   7   1 17858.3 1786.44   1
  -6  -7   2 26942.8 2179.61   2
  -6   7   2 20800.5 1967.01   1
  -6   7   3 14965.8 2928.82   5
  -6  -7   3 13973.7 1556.49   2
  -6   7   3 12464.8 1497.83   1
  -6  -7   4 11652.3 1445.45   2
  -6   8  -2 7772.64 1215.81   1
  -6   8  -1 13489.7 1608.45   1
  -6  -8   0 7953.10 1347.00   4
  -6  -8   1 13562.6 1694.90   4
  -7   0  -7 38501.7 3300.03   1
  -7   0  -6-155.496 261.176   1
  -7   0  -5 38750.7 3159.52   1
  -7   0  -4-134.361 225.679   6
  -7   0  -4-136.151 228.683   1
  -7   0  -3 87373.8 4157.52   8
  -7   0  -3 79100.3 4634.78   1
  -7   0  -3 91108.5 4954.95   6
  -7   0  -2 477.238 316.817   1
  -7   0  -2 79.0185 162.550   8
  -7   0  -2-129.750 266.883   6
  -7   0  -1 50807.0 2881.08   8
  -7   0  -1 54964.8 3662.79   6
  -7   0   0-104.395 247.950   1
  -7   0   0-77.0949 158.590   8
  -7   0   1 52745.2 3193.51   1
  -7   0   1 49556.0 3120.55   5
  -7   0   2-100.803 338.584   5
  -7   0   2-97.1728 258.040   1
  -7   0   3 82020.6 4396.59   5
  -7   0   3 92884.5 4448.39   1
  -7   0   4 181.830 187.073   1
  -7   0   5 45402.0 2805.95   1
  -7   0   6-86.8284 145.840   1
  -7   0   7 44732.2 2780.33   1
  -7   0   7 60590.7 5536.07   7
  -7   0   8 83.1628 98.7744   1
  -7   0   8 336.941 565.851   7
   7   0   8-316.410 531.371   3
  -7   0   9 56086.1 5909.98   7
   7   0   9 50041.9 5333.99   3
  -7   1  -8 490.452 434.351   1
  -7  -1  -7 37856.1 2664.99   8
  -7   1  -7 40270.8 3293.49   1
  -7  -1  -6 1325.27 623.437   1
  -7  -1  -6 1252.30 473.443   8
  -7   1  -6 1610.58 628.242   1
  -7  -1  -5 55652.9 3203.73   8
  -7  -1  -5 50219.1 3788.30   1
  -7   1  -5 55442.5 3737.83   1
  -7   1  -4 385.146 305.394   1
  -7  -1  -4 695.934 343.049   8
  -7  -1  -4 586.061 426.525   1
  -7  -1  -4 761.936 452.726   6
  -7  -1  -3 51193.1 3582.14   1
  -7  -1  -3 53301.4 3501.33   6
  -7   1  -3 50591.6 3389.20   1
  -7   1  -2 2538.10 672.003   1
  -7   1  -2 2020.30 502.025   8
  -7  -1  -2 2796.37 606.291   8
  -7  -1  -2 2329.05 670.885   6
  -7   1  -1 64215.5 3709.74   1
  -7   1  -1 64726.4 3309.15   8
  -7  -1  -1 66430.4 3443.12   8
  -7  -1  -1 62468.4 3882.86   1
  -7  -1  -1 65300.1 4001.82   6
  -7  -1   0 2749.95 723.425   1
  -7   1   0 2133.32 514.216   8
  -7  -1   1 63274.9 3093.07   5
  -7   1   1 62911.7 3576.92   1
  -7   1   1 66112.2 3316.07   8
  -7  -1   1 72700.4 3938.22   1
  -7   1   1 60435.2 4027.16   5
  -7   1   2 2683.02 808.879   5
  -7   1   2 3508.74 715.886   1
  -7  -1   2 2835.85 310.530   4
  -7   1   2 2932.32 331.423   4
  -7  -1   2 2495.47 670.573   1
  -7   1   3 51760.6 3704.40   5
  -7   1   3 51449.0 3043.94   1
  -7  -1   3 49998.4 3112.83   1
  -7   1   4 1155.51 396.766   1
  -7  -1   4 1410.46 461.960   1
  -7   1   5 63075.2 3430.33   1
  -7  -1   5 63199.2 3467.50   1
  -7  -1   6 1402.37 455.785   1
  -7   1   6 1384.67 450.089   1
  -7  -1   6 1978.45 950.305   7
  -7   1   7 40099.1 2594.63   1
  -7  -1   7 41158.3 2608.98   1
  -7   1   8 685.613 322.911   1
  -7  -1   8 1988.52 1041.59   7
   7  -1   8 953.331 755.178   3
   7   1   8 1566.70 984.807   3
  -7   1   9 36499.8 2441.22   1
  -7  -1   9 44996.2 5079.67   7
   7  -1   9 35359.0 4406.33   3
   7   1   9 46562.6 5005.51   3
  -7  -2 -10 1492.14 547.050   8
  -7  -2  -9 29703.3 2417.02   8
  -7  -2  -8 954.140 436.762   8
  -7   2  -8 623.648 454.140   1
  -7  -2  -7 39968.1 2117.95   2
  -7  -2  -7 39720.6 2727.65   8
  -7   2  -7 36233.3 3087.77   1
  -7   2  -6 2110.14 691.416   1
  -7  -2  -6 1934.67 565.980   8
  -7  -2  -5 41023.2 2639.47   8
  -7   2  -5 39032.3 3002.46   1
  -7   2  -4 1481.38 571.213   1
  -7  -2  -4 2215.59 799.776   1
  -7  -2  -4 1888.92 527.026   8
  -7   2  -4 2993.12 854.599   6
  -7  -2  -4 2654.54 719.162   6
  -7  -2  -3 58492.3 3263.03   8
  -7   2  -3 65973.0 4160.77   6
  -7  -2  -3 58956.4 3647.77   6
  -7   2  -3 53432.8 3494.92   1
  -7  -2  -2 962.586 390.514   8
  -7   2  -2 982.608 450.589   1
  -7   2  -2 1734.91 665.918   6
  -7  -2  -2 1734.59 583.739   6
  -7   2  -1 56955.5 3439.96   1
  -7   2  -1 53328.0 2975.16   8
  -7  -2  -1 56274.1 3762.59   1
  -7   2  -1 67857.4 4239.69   6
  -7  -2  -1 59569.5 3649.35   6
  -7   2   0 9978.50 1248.78   1
  -7   2   0 11858.6 1163.65   8
  -7  -2   0 10957.3 1486.30   1
  -7  -2   0 8996.34 701.814   5
  -7   2   1 72432.5 2842.90   4
  -7  -2   1 59826.6 3037.92   4
  -7   2   1 66822.0 3292.98   8
  -7  -2   1 55665.6 3698.11   1
  -7   2   1 68004.1 4583.32   5
  -7  -2   2 1349.36 517.632   1
  -7   2   2 1262.03 642.657   5
  -7  -2   2 631.132 196.547   4
  -7   2   2 642.725 219.717   4
  -7   2   2 833.797 397.279   1
  -7   2   2 779.212 304.103   8
  -7   2   3 52779.5 4195.19   5
  -7   2   3 56346.9 3208.67   1
  -7  -2   3 55843.2 3397.97   1
  -7   2   4 2137.60 552.627   1
  -7   2   4 2691.95 943.225   5
  -7  -2   4 1517.01 512.813   1
  -7   2   5 38852.7 2569.87   1
  -7  -2   5 40972.3 2697.06   1
  -7   2   6 1157.89 424.858   1
  -7  -2   6 1272.88 433.616   1
  -7  -2   6 2150.86 1010.36   7
  -7   2   7 39403.7 2617.95   1
  -7  -2   7 47558.5 4744.49   7
  -7  -2   7 41301.0 2616.43   1
  -7   2   8 890.622 366.522   1
  -7   2   8 1033.92 818.579   7
  -7  -2   8 319.428 379.469   7
   7  -2   8-317.287 376.927   3
  -7   2   9 24397.7 2016.14   1
  -7   2   9 37227.3 4731.54   7
  -7  -2   9 36521.9 4484.81   7
   7  -2   9 28543.4 3934.90   3
   7   2   9 27888.6 3848.73   3
  -7  -3 -10 3539.03 805.938   8
  -7  -3  -9 28786.4 2332.97   8
  -7  -3  -8 3148.75 731.903   8
  -7   3  -8 2549.04 800.997   1
  -7  -3  -7 27170.0 1749.01   2
  -7  -3  -7 30493.6 2315.13   8
  -7   3  -6 2042.36 706.753   1
  -7  -3  -6 1712.06 414.133   2
  -7  -3  -6 1670.66 524.573   8
  -7  -3  -5 46442.4 2481.98   2
  -7  -3  -5 44441.4 2860.63   8
  -7  -3  -5 45699.1 3139.86   6
  -7   3  -5 52812.3 3782.11   6
  -7  -3  -4 10238.3 1240.55   8
  -7   3  -4 10894.0 1639.61   6
  -7  -3  -4 5834.31 1043.09   6
  -7   3  -4 7388.00 1200.02   1
  -7   3  -3 29566.7 2468.62   1
  -7  -3  -3 37424.7 2515.69   8
  -7   3  -3 38632.3 3121.40   6
  -7  -3  -3 31911.7 2480.75   6
  -7   3  -2 1946.05 595.633   1
  -7  -3  -2 4132.58 999.848   1
  -7   3  -2 4091.80 990.067   6
  -7  -3  -2 3898.88 828.724   6
  -7  -3  -1 52094.8 2133.48   5
  -7   3  -1 54301.9 3311.13   1
  -7  -3  -1 56333.8 3854.00   1
  -7   3   0 7178.95 1507.15   5
  -7  -3   0 6349.17 976.295   4
  -7   3   0 4060.69 815.325   1
  -7   3   0 5905.50 818.344   8
  -7  -3   0 6160.48 1161.84   1
  -7  -3   1 58326.9 3107.05   4
  -7   3   1 58999.5 3427.55   1
  -7   3   1 64071.8 3121.95   8
  -7  -3   1 57402.2 3790.11   1
  -7   3   1 69263.7 4974.74   5
  -7   3   2 2396.31 938.207   5
  -7  -3   2 3148.56 514.618   4
  -7   3   2 4079.46 661.524   8
  -7  -3   2 3546.07 827.626   1
  -7   3   3 34826.8 3632.30   5
  -7   3   3 33122.5 2384.77   1
  -7  -3   3 36030.8 2694.95   1
  -7   3   4 7535.53 1715.77   5
  -7   3   4 7048.31 1022.32   1
  -7  -3   4 8003.37 1191.49   1
  -7   3   5 43155.5 4208.71   5
  -7   3   5 46832.0 2926.28   1
  -7  -3   5 52773.8 4529.81   7
  -7  -3   5 46106.3 2995.40   1
  -7   3   6 1723.23 524.882   1
  -7  -3   6 2559.91 626.943   1
  -7  -3   6 2539.56 1089.21   7
  -7   3   7 28976.1 2251.26   1
  -7   3   7 34677.2 4242.64   7
  -7  -3   7 32197.3 3857.90   7
  -7   3   8 3905.45 773.304   1
  -7   3   8 3767.94 1411.38   7
  -7   3   9 27807.1 2224.81   1
  -7  -3   9 31335.4 4106.50   7
   7  -3   9 30137.2 4046.60   3
  -7   3  10 2356.84 610.090   1
  -7  -4  -9 21062.8 1951.80   8
  -7  -4  -8 8089.03 1174.24   8
  -7  -4  -7 29769.2 1943.17   2
  -7  -4  -7 28702.6 2275.38   8
  -7   4  -7 23472.2 2425.64   1
  -7  -4  -6 6793.19 893.863   2
  -7  -4  -6 9543.47 1235.72   8
  -7  -4  -6 8418.10 1256.13   6
  -7   4  -6 7947.95 1322.08   1
  -7   4  -6 9390.45 1611.41   6
  -7  -4  -5 34430.5 2142.16   2
  -7   4  -5 37794.4 3228.29   6
  -7  -4  -5 31042.0 2482.32   6
  -7   4  -5 29003.1 2542.96   1
  -7   4  -4 10307.7 1418.20   1
  -7  -4  -4 10705.0 1126.56   2
  -7   4  -4 12186.2 1762.28   6
  -7  -4  -4 10130.8 1308.83   6
  -7  -4  -3 39569.5 2411.85   2
  -7   4  -3 43390.4 2998.61   1
  -7   4  -3 46889.6 3533.20   6
  -7  -4  -3 36530.7 2662.77   6
  -7   4  -2 3932.92 840.471   1
  -7   4  -2 4228.02 1059.66   6
  -7  -4  -2 4482.99 726.670   2
  -7   4  -1 38295.6 2716.18   1
  -7  -4  -1 43244.2 2488.10   2
  -7   4   0 8602.55 1765.86   5
  -7  -4   0 9167.52 1251.13   4
  -7   4   0 7956.48 1147.32   1
  -7   4   0 9080.27 1023.38   8
  -7  -4   1 39555.9 2549.88   4
  -7   4   1 38857.1 2684.98   1
  -7   4   1 41435.9 2347.20   8
  -7   4   1 42581.6 4152.52   5
  -7   4   2 4351.64 1364.25   5
  -7   4   2 4001.56 785.911   1
  -7  -4   2 3665.85 621.680   4
  -7  -4   2 4071.11 916.558   1
  -7   4   2 3629.20 604.439   8
  -7   4   3 38508.2 4112.12   5
  -7  -4   3 37436.4 2848.20   1
  -7   4   4 11583.4 2297.69   5
  -7   4   4 11247.0 1359.85   1
  -7  -4   4 14404.7 2165.23   7
  -7   4   5 36916.4 4139.01   5
  -7   4   5 33568.2 2524.44   1
  -7  -4   5 34839.2 3589.60   7
  -7  -4   5 46116.2 2631.66   2
  -7   4   6 9414.40 1265.86   1
  -7  -4   6 8572.40 1832.96   7
  -7  -4   6 9868.59 1163.52   2
  -7  -4   7 34663.4 2303.51   2
  -7   4   7 28603.9 2349.88   1
  -7   4   7 38609.5 4430.67   7
  -7  -4   7 37116.6 3975.98   7
  -7  -4   8 10233.3 1197.09   2
  -7   4   8 8473.96 1218.36   1
  -7   4   8 9820.54 2395.01   7
  -7  -4   8 7695.90 1904.67   7
  -7  -4   9 23215.0 3421.00   7
  -7  -5  -7 22553.2 1789.31   2
  -7   5  -7 24505.1 2657.00   6
  -7  -5  -6 6540.92 932.976   2
  -7   5  -6 6186.48 1212.92   1
  -7   5  -6 8966.52 1559.72   6
  -7   5  -5 37086.7 2890.28   1
  -7  -5  -5 34519.8 2328.56   2
  -7   5  -5 40048.2 3375.29   6
  -7   5  -4 9901.77 1433.17   1
  -7  -5  -4 12760.8 1306.09   2
  -7   5  -4 12566.2 1834.97   6
  -7  -5  -4 9557.09 1227.15   6
  -7  -5  -3 27921.8 2003.82   2
  -7   5  -3 23113.4 2169.33   1
  -7  -5  -3 20564.0 2365.18   4
  -7   5  -3 29028.0 2777.84   6
  -7  -5  -2 9703.60 1149.59   2
  -7   5  -2 9006.37 1284.91   1
  -7  -5  -2 8084.85 1424.20   4
  -7   5  -2 10439.0 1628.95   6
  -7  -5  -1 36431.5 2351.77   2
  -7  -5  -1 29598.7 2591.63   4
  -7   5  -1 27880.3 2340.43   1
  -7   5  -1 33841.3 3754.80   5
  -7   5   0 9865.73 2071.38   5
  -7  -5   0 8804.88 1288.82   4
  -7   5   0 9786.31 1306.64   1
  -7   5   0 9364.97 1042.39   8
  -7  -5   1 34912.5 2362.20   2
  -7  -5   1 30921.2 2304.90   4
  -7   5   1 27933.4 2303.55   1
  -7   5   1 30771.1 1959.00   8
  -7   5   1 36797.2 4096.81   5
  -7  -5   2 12515.5 1316.23   2
  -7   5   2 12548.5 2391.91   5
  -7  -5   2 8871.85 1082.72   4
  -7   5   2 6661.97 1093.89   1
  -7   5   3 24808.5 3474.21   5
  -7  -5   3 26950.9 2049.82   2
  -7   5   3 22984.5 2070.52   1
  -7  -5   3 26847.5 2675.71   7
  -7  -5   4 11555.7 1320.85   2
  -7   5   4 12583.5 2530.17   5
  -7  -5   4 11161.9 1767.57   7
  -7  -5   5 36971.9 2476.01   2
  -7   5   5 28275.5 3895.20   5
  -7   5   5 31855.3 2506.45   1
  -7  -5   5 36607.0 3455.26   7
  -7  -5   6 7228.19 1030.53   2
  -7   5   6 6351.26 1070.45   1
  -7  -5   7 21308.4 1849.74   2
  -7   5   7 30527.4 3867.25   7
  -7  -6  -6 6828.29 1014.42   2
  -7   6  -6 6754.27 1375.33   6
  -7   6  -5 18908.8 2032.42   1
  -7  -6  -5 19866.7 1787.88   2
  -7  -6  -5 16602.6 2328.26   4
  -7   6  -5 20977.0 2407.64   6
  -7   6  -4 11889.7 1630.88   1
  -7  -6  -4 15051.3 1522.14   2
  -7  -6  -4 13000.3 2006.23   4
  -7   6  -4 14812.2 2013.97   6
  -7  -6  -3 20234.6 1786.67   2
  -7   6  -3 14920.6 1792.77   1
  -7  -6  -3 17121.7 2223.27   4
  -7   6  -3 22291.4 2417.57   6
  -7  -6  -2 14136.8 1481.11   2
  -7  -6  -2 10286.2 1623.43   4
  -7   6  -2 11824.7 1504.86   1
  -7  -6  -1 27846.4 2130.74   2
  -7  -6  -1 23285.0 2346.13   4
  -7   6  -1 22216.0 2104.85   1
  -7   6  -1 24834.8 3461.62   5
  -7   6   0 13599.3 2560.97   5
  -7  -6   0 12804.7 1589.59   4
  -7   6   0 9877.34 1376.89   1
  -7  -6   1 25469.1 2058.29   2
  -7  -6   1 21975.9 1992.72   4
  -7   6   1 23596.8 2130.82   1
  -7   6   1 25292.7 3594.11   5
  -7   6   2 14060.7 2740.76   5
  -7  -6   2 13126.9 1455.31   2
  -7  -6   2 10637.2 1284.78   4
  -7   6   2 10965.9 1419.88   1
  -7   6   3 18908.2 3242.25   5
  -7  -6   3 24585.8 2025.99   2
  -7   6   3 17743.4 1862.04   1
  -7  -6   4 16857.3 1669.96   2
  -7   6   4 16159.7 3012.93   5
  -7   6   4 12886.6 1586.61   1
  -7  -6   5 23540.3 2006.53   2
  -7   6   5 17825.9 3209.07   5
  -7   6   6 6743.70 1745.67   7
  -7   7  -3 14924.3 1774.36   1
  -7  -7  -3 15765.1 2155.62   4
  -7  -7  -2 12582.7 1812.57   4
  -7   7  -2 14373.4 1715.18   1
  -7  -7  -1 13796.7 1783.90   4
  -7   7  -1 12374.5 1574.11   1
  -7  -7   0 10793.9 1529.45   4
  -7   7   0 11281.9 1497.86   1
  -7  -7   1 12062.6 1498.96   4
  -8   0  -8 33000.0 3279.79   1
  -8   0  -7 183.992 378.474   1
  -8   0  -6 32570.9 2501.83   8
  -8   0  -6 33109.1 3118.12   1
  -8   0  -5-166.114 279.008   1
  -8   0  -5-160.177 190.271   6
  -8   0  -4 44600.3 2861.06   8
  -8   0  -4 48232.9 3596.55   6
  -8   0  -3 149.166 250.506   1
  -8   0  -3 93.5691 111.119   8
  -8   0  -3-151.155 179.499   6
  -8   0  -2 48507.5 2946.77   8
  -8   0  -2 47428.8 3466.81   1
  -8   0  -2 49488.4 3657.71   6
  -8   0  -1-88.6684 105.311   8
  -8   0  -1 152.967 314.628   6
  -8   0   0 81838.7 4063.14   8
  -8   0   0 74794.5 4430.39   1
  -8   0   0 79590.6 4371.45   5
  -8   0   1 109.945 291.947   5
  -8   0   1-119.530 317.396   1
  -8   0   2 49198.2 3203.60   5
  -8   0   2 54663.6 3419.13   1
  -8   0   3-112.172 266.429   1
  -8   0   4 44177.9 2990.60   1
  -8   0   5 106.785 126.847   1
  -8   0   6 31260.7 2409.68   1
  -8   0   7-340.178 571.283   7
  -8   0   7 102.365 171.912   1
  -8   0   8 36678.1 2617.57   1
  -8   0   8 45052.3 5125.26   7
  -8  -1  -8 36398.5 2761.41   8
  -8   1  -8 32089.6 3193.70   1
  -8  -1  -7 388.521 517.123   1
  -8  -1  -7 1695.33 570.593   8
  -8   1  -7 2301.60 815.084   1
  -8  -1  -6 29828.7 2366.41   8
  -8  -1  -6 29057.7 2995.68   1
  -8   1  -6 25035.3 2707.65   1
  -8   1  -5 475.565 421.924   1
  -8  -1  -5 1743.55 545.441   8
  -8  -1  -5 703.371 467.819   1
  -8  -1  -5 1529.48 655.499   6
  -8   1  -4 46387.3 2908.05   8
  -8  -1  -4 40398.3 3445.04   1
  -8   1  -4 37676.3 3195.78   1
  -8  -1  -4 50379.5 3560.68   6
  -8   1  -3 2394.77 750.962   1
  -8   1  -3 2524.75 631.548   8
  -8  -1  -3 2052.10 728.938   1
  -8  -1  -3 1715.61 660.780   6
  -8   1  -2 61316.1 3388.23   8
  -8  -1  -2 65177.4 3529.22   8
  -8  -1  -2 64644.6 4138.15   6
  -8   1  -2 52390.7 3698.94   1
  -8  -1  -1 285.258 293.485   1
  -8   1  -1 125.095 297.223   1
  -8   1  -1 346.711 272.460   8
  -8  -1  -1 562.028 314.734   8
  -8  -1  -1 288.274 382.825   6
  -8   1   0 42475.5 2617.30   8
  -8  -1   0 38720.9 3051.23   1
  -8   1   0 43700.0 3358.27   5
  -8  -1   0 38012.7 2422.81   5
  -8   1   1 147.062 247.008   5
  -8  -1   1 322.249 229.641   5
  -8  -1   1 128.734 216.234   1
  -8   1   1 85.8421 176.612   8
  -8   1   1 117.230 139.276   1
  -8   1   2 61900.1 4212.43   5
  -8   1   2 65467.2 3853.90   1
  -8  -1   2 66660.5 4008.55   1
  -8   1   3 2538.30 696.939   1
  -8   1   3 3169.85 898.921   5
  -8  -1   3 1780.24 585.230   1
  -8   1   4 45071.3 2985.73   1
  -8  -1   4 42430.8 2991.75   1
  -8   1   5 632.381 354.884   1
  -8  -1   5 1208.21 488.667   1
  -8   1   6 32305.2 2470.30   1
  -8  -1   6 35453.1 2570.12   1
  -8   1   7 1434.50 489.187   1
  -8  -1   7 1725.38 554.494   1
  -8  -1   7 2305.28 1107.21   7
  -8   1   8 33808.8 2505.60   1
  -8  -1   8 42480.2 4892.27   7
  -8  -2  -8 30790.8 2496.28   8
  -8   2  -8 30005.4 3024.33   1
  -8  -2  -7 3195.56 556.602   2
  -8  -2  -7 3245.31 757.415   8
  -8   2  -7 2551.73 862.045   1
  -8  -2  -6 31219.8 2446.82   8
  -8  -2  -6 36708.6 3013.06   6
  -8   2  -6 38452.5 3355.22   6
  -8   2  -5 152.912 314.688   1
  -8  -2  -5 376.498 447.214   1
  -8  -2  -5 627.128 372.506   8
  -8   2  -5 176.197 362.557   6
  -8  -2  -5 579.368 421.443   6
  -8  -2  -4 44010.7 3673.94   1
  -8  -2  -4 47246.1 3020.61   8
  -8   2  -4 50948.4 3873.61   6
  -8  -2  -4 47726.7 3440.34   6
  -8   2  -4 44939.4 3413.71   1
  -8   2  -3 3627.14 912.009   1
  -8   2  -3 4397.46 811.983   8
  -8  -2  -3 4859.27 883.258   8
  -8   2  -3 4168.62 1056.04   6
  -8  -2  -3 4857.55 1034.43   6
  -8   2  -2 43589.2 3186.21   1
  -8   2  -2 46624.3 2844.28   8
  -8   2  -2 51736.7 3853.71   6
  -8  -2  -2 50581.4 3462.41   6
  -8   2  -1 1105.63 418.205   8
  -8   2  -1 1728.13 605.608   1
  -8  -2  -1 1528.76 603.337   1
  -8   2  -1 1009.52 566.440   6
  -8   2   0 46056.5 3234.41   1
  -8   2   0 52066.6 2936.90   8
  -8  -2   0 48168.9 3551.13   1
  -8   2   0 51701.0 4012.30   5
  -8   2   1 2204.86 788.998   5
  -8  -2   1 1408.38 373.646   4
  -8   2   1 3570.57 684.066   8
  -8  -2   1 2353.07 718.999   1
  -8   2   2 43925.2 3796.84   5
  -8  -2   2 43067.6 1905.09   4
  -8   2   2 46991.5 3084.39   1
  -8  -2   2 46399.8 3315.18   1
  -8  -2   3 3679.43 883.297   1
  -8   2   3 2514.97 951.636   5
  -8   2   3 2935.51 689.303   1
  -8   2   4 55454.6 4303.27   5
  -8   2   4 51717.8 3235.64   1
  -8  -2   4 44320.7 3190.50   1
  -8  -2   5 1374.05 527.830   1
  -8   2   5 1057.44 436.451   1
  -8   2   6 32260.3 2449.82   1
  -8  -2   6 29977.0 2410.61   1
  -8   2   7 5988.17 1921.99   7
  -8  -2   7 7244.22 1912.31   7
  -8   2   7 3987.94 810.274   1
  -8   2   8 28763.9 2341.16   1
  -8  -2   8 45886.9 4987.86   7
  -8   2   9 2382.47 631.311   1
  -8  -3  -8 27810.9 2367.18   8
  -8  -3  -7 7196.18 879.195   2
  -8  -3  -7 6055.74 1049.17   8
  -8  -3  -7 4872.89 1083.68   6
  -8   3  -7 8524.49 1602.13   6
  -8   3  -7 5742.62 1247.07   1
  -8  -3  -6 30013.3 1991.98   2
  -8  -3  -6 31463.7 2454.01   8
  -8   3  -6 29378.0 2805.81   1
  -8   3  -6 36053.7 3302.26   6
  -8  -3  -6 30647.1 2725.00   6
  -8   3  -5 1493.49 592.066   1
  -8  -3  -5 3301.04 599.433   2
  -8  -3  -5 1501.60 529.471   8
  -8   3  -5 3604.70 1028.66   6
  -8  -3  -5 2533.30 728.693   6
  -8  -3  -4 41743.2 2848.82   8
  -8   3  -4 46893.1 3726.44   6
  -8  -3  -4 37918.7 2967.35   6
  -8   3  -4 38037.6 3076.62   1
  -8  -3  -3 3460.21 999.519   1
  -8   3  -3 4514.54 993.224   1
  -8   3  -3 6430.20 1359.50   6
  -8  -3  -3 3921.88 898.239   6
  -8   3  -2 42740.7 3185.42   1
  -8   3  -2 45046.3 2799.52   8
  -8  -3  -2 41911.9 3557.27   1
  -8   3  -2 48995.6 3826.90   6
  -8  -3  -2 43726.9 3154.31   6
  -8   3  -1 4053.17 884.050   1
  -8  -3  -1 3940.50 1039.28   1
  -8   3  -1 4363.33 770.551   8
  -8   3   0 39337.8 2829.51   1
  -8  -3   0 31922.0 2348.38   4
  -8   3   0 36063.0 2343.31   8
  -8  -3   0 35077.8 3083.31   1
  -8   3   0 36766.1 3650.80   5
  -8   3   1 3767.89 1156.27   5
  -8  -3   1 4331.14 708.869   4
  -8   3   1 4467.72 893.323   1
  -8   3   1 6450.05 897.792   8
  -8  -3   1 4788.17 1075.81   1
  -8  -3   2 42450.8 2147.56   4
  -8   3   2 48082.9 2708.65   8
  -8  -3   2 42345.4 3258.21   1
  -8   3   2 48700.2 4356.44   5
  -8   3   3 2818.10 1049.65   5
  -8  -3   3 4305.55 965.398   1
  -8   3   3 3994.84 830.775   1
  -8   3   4 36422.5 3780.11   5
  -8   3   4 29002.5 2393.72   1
  -8  -3   4 33208.1 2715.96   1
  -8   3   5 1858.71 584.151   1
  -8  -3   5 2020.76 634.496   1
  -8   3   6 30994.1 2450.19   1
  -8  -3   6 32679.1 3881.45   7
  -8   3   7 5860.42 1013.99   1
  -8   3   7 5628.34 1829.50   7
  -8  -3   7 6294.58 1752.80   7
  -8   3   8 29129.8 2379.92   1
  -8  -3   8 35189.8 4264.37   7
  -8  -4  -8 28963.9 2413.55   8
  -8  -4  -8 26327.5 2580.63   6
  -8  -4  -7 7284.07 943.126   2
  -8  -4  -7 6862.03 1133.09   8
  -8  -4  -7 7860.41 1338.36   6
  -8  -4  -6 37577.8 2328.68   2
  -8   4  -6 38980.5 3522.46   6
  -8  -4  -6 32699.5 2775.12   6
  -8   4  -6 32902.7 2987.72   1
  -8   4  -5 2938.72 860.451   1
  -8  -4  -5 2961.84 614.872   2
  -8   4  -5 3285.95 998.278   6
  -8  -4  -5 4278.13 900.165   6
  -8   4  -4 29864.7 2680.66   1
  -8  -4  -4 33698.1 2210.88   2
  -8   4  -4 35675.5 3280.07   6
  -8  -4  -4 29194.0 2496.05   6
  -8  -4  -3 14571.3 1394.90   2
  -8   4  -3 10649.7 1537.79   1
  -8   4  -3 15065.5 2114.27   6
  -8  -4  -3 13550.4 1606.87   6
  -8   4  -2 23550.7 2282.96   1
  -8  -4  -2 22909.9 2309.68   4
  -8   4  -2 28974.2 2918.51   6
  -8  -4  -2 30123.4 2078.79   2
  -8   4  -1 4313.73 921.624   1
  -8  -4  -1 3909.64 875.280   4
  -8   4  -1 3698.63 724.711   8
  -8   4   0 26616.1 2362.94   1
  -8  -4   0 27656.8 2222.98   4
  -8   4   0 30743.4 2124.58   8
  -8   4   1 7771.51 1776.27   5
  -8  -4   1 6489.31 920.286   4
  -8  -4   1 4779.76 1101.64   1
  -8   4   1 6038.78 860.789   8
  -8   4   1 5648.88 1033.17   1
  -8  -4   2 26271.0 2596.38   1
  -8   4   2 32953.8 2061.54   8
  -8   4   2 31901.7 3738.16   5
  -8   4   3 10203.5 2106.34   5
  -8  -4   3 14609.6 1831.09   1
  -8   4   4 26961.4 3584.26   5
  -8   4   4 28741.1 2375.77   1
  -8  -4   4 28388.3 2560.45   1
  -8   4   5 2856.19 1272.07   5
  -8   4   5 3073.07 757.605   1
  -8  -4   5 2615.11 1059.94   7
  -8   4   6 35574.2 2744.53   1
  -8  -4   6 33721.9 3857.21   7
  -8  -4   7 8655.21 1979.79   7
  -8  -4   7 9010.02 1186.26   2
  -8  -4   8 33751.8 2386.51   2
  -8  -4   8 33352.6 4069.53   7
  -8  -5  -6 24472.0 1944.30   2
  -8   5  -6 22624.3 2442.38   1
  -8  -5  -5 5072.82 855.315   2
  -8   5  -5 3523.81 933.166   1
  -8   5  -5 5894.94 1319.99   6
  -8   5  -4 20449.9 2214.41   1
  -8  -5  -4 24487.3 1932.73   2
  -8  -5  -4 21449.5 2503.48   4
  -8   5  -4 23110.6 2647.49   6
  -8   5  -3 7835.41 1338.88   1
  -8  -5  -3 10775.3 1246.58   2
  -8  -5  -3 10585.8 1631.83   4
  -8   5  -3 10341.5 1735.37   6
  -8   5  -2 24321.1 2334.72   1
  -8  -5  -2 22548.4 2418.20   4
  -8  -5  -1 7301.59 1050.37   2
  -8   5  -1 7495.78 1820.29   5
  -8   5  -1 7762.25 1285.03   1
  -8  -5  -1 7165.57 1218.36   4
  -8   5  -1 8305.66 1072.70   8
  -8  -5   0 22402.1 1903.60   2
  -8  -5   0 20074.3 1961.36   4
  -8   5   0 22282.3 2177.77   1
  -8   5   0 24198.6 1841.71   8
  -8   5   0 24930.6 3382.02   5
  -8  -5   1 9406.93 1199.61   2
  -8   5   1 10389.7 2270.78   5
  -8  -5   1 7300.01 1033.27   4
  -8   5   1 7786.05 1242.43   1
  -8   5   2 27139.7 3700.27   5
  -8  -5   2 31229.1 2288.00   2
  -8   5   2 25003.8 2286.58   1
  -8  -5   3 11017.6 1325.98   2
  -8   5   3 10354.0 2319.95   5
  -8  -5   4 28933.4 2205.54   2
  -8   5   4 25247.9 3645.91   5
  -8   5   4 22143.3 2146.98   1
  -8  -5   5 5591.92 949.382   2
  -8   5   5 6195.88 1943.81   5
  -8   6  -4 14389.2 1893.76   1
  -8  -6  -4 17635.9 2320.59   4
  -8  -6  -3 12815.6 1468.64   2
  -8   6  -3 11562.5 1629.60   1
  -8  -6  -3 11529.9 1815.06   4
  -8  -6  -2 27939.0 2183.22   2
  -8   6  -2 21604.1 2243.46   1
  -8  -6  -2 20367.3 2348.11   4
  -8   6  -2 30233.0 3855.33   5
  -8   6  -1 12416.1 2482.20   5
  -8  -6  -1 15219.9 1603.63   2
  -8  -6  -1 14128.6 1764.74   4
  -8   6  -1 13915.0 1748.14   1
  -8  -6   0 21007.9 2026.50   4
  -8   6   0 19328.0 2064.66   1
  -8   6   0 20434.7 3274.47   5
  -8   6   1 15937.2 2933.75   5
  -8  -6   1 16715.5 1719.11   2
  -8   6   1 13709.4 1694.36   1
  -8   6   2 30657.7 4129.48   5
  -8   6   3 10122.6 2364.53   5
  -8  -7  -1 12007.3 1636.32   4
  -8  -7   0 13481.1 1629.04   4
  -9   0  -7 34630.5 2755.34   8
  -9   0  -7 27764.9 3092.02   1
  -9   0  -7 36322.9 3429.44   6
  -9   0  -6 196.775 404.737   1
  -9   0  -6-187.551 314.980   6
  -9   0  -5 23709.9 2720.92   1
  -9   0  -5 31148.8 3018.80   6
  -9   0  -4 217.987 317.104   8
  -9   0  -4 174.335 292.848   6
  -9   0  -4 355.469 471.988   1
  -9   0  -3 42989.6 2915.39   8
  -9   0  -3 36684.8 3312.87   1
  -9   0  -2 162.777 386.592   1
  -9   0  -2 102.217 210.239   8
  -9   0  -2-173.432 205.949   6
  -9   0  -1 34354.1 2505.90   8
  -9   0   0 119.621 200.894   5
  -9   0   0-149.234 306.947   1
  -9   0   0-101.628 170.679   8
  -9   0   1 33133.3 2603.71   5
  -9   0   1 34709.1 2893.50   1
  -9   0   2 107.715 221.552   5
  -9   0   2-136.474 396.970   1
  -9   0   3 39287.8 3016.27   1
  -9   0   4-128.700 152.880   1
  -9   0   5 29483.1 2490.67   1
  -9   0   6-121.188 287.842   1
  -9   0   7 35110.1 2698.01   1
  -9   0   7 36147.4 4609.81   7
  -9  -1  -7 34453.0 3541.93   1
  -9  -1  -7 39172.3 2926.13   8
  -9   1  -7 32614.3 3331.23   1
  -9  -1  -7 36707.7 3410.36   6
  -9  -1  -6 821.609 645.516   1
  -9   1  -6 362.637 321.338   8
  -9  -1  -6 471.959 343.546   8
  -9   1  -6 944.286 549.552   1
  -9   1  -6 778.695 611.819   6
  -9  -1  -6 355.577 365.996   6
  -9   1  -5 33984.8 2600.46   8
  -9  -1  -5 30661.1 2487.04   8
  -9  -1  -5 26908.9 3010.96   1
  -9   1  -5 28990.7 2967.63   1
  -9  -1  -5 31226.2 2968.39   6
  -9   1  -4 170.772 351.458   1
  -9   1  -4 1094.11 431.085   8
  -9  -1  -4 377.595 388.512   1
  -9  -1  -4 165.288 392.747   6
  -9   1  -3 42702.1 2877.41   8
  -9  -1  -3 42525.4 2887.61   8
  -9  -1  -3 41361.2 3564.87   1
  -9   1  -3 39860.8 3355.67   1
  -9  -1  -3 42272.3 3470.78   6
  -9   1  -2 156.046 185.339   1
  -9   1  -2 100.927 207.618   8
  -9  -1  -2 105.365 125.174   8
  -9  -1  -2 163.139 273.994   6
  -9   1  -1 49539.1 3005.65   8
  -9  -1  -1 47828.6 3063.24   8
  -9   1  -1 41937.3 3343.11   1
  -9   1   0 156.674 322.400   5
  -9  -1   0 471.210 417.187   1
  -9   1   0 386.614 256.838   8
  -9   1   1 54144.4 3592.05   1
  -9  -1   1 45755.0 3502.25   1
  -9   1   1 41931.6 3477.82   5
  -9   1   2-153.252 363.973   5
  -9  -1   2 145.584 299.441   1
  -9   1   2 133.147 273.861   1
  -9   1   3 37122.9 3209.72   5
  -9   1   3 46151.0 3252.41   1
  -9  -1   3 42539.9 3237.48   1
  -9  -1   4 269.712 277.424   1
  -9   1   4 127.940 214.927   1
  -9   1   5 33035.4 2675.27   1
  -9  -1   5 30194.8 2603.50   1
  -9   1   6 857.619 436.634   1
  -9  -1   6 249.500 256.876   1
  -9   1   7 36675.7 2838.59   1
  -9  -1   7 42967.0 4996.19   7
  -9  -1   7 39191.1 2899.96   1
  -9   1   8 2338.84 669.703   1
  -9   2  -7 24336.9 2822.94   1
  -9  -2  -7 35958.0 3212.41   6
  -9  -2  -6 357.938 283.521   8
  -9   2  -6 1001.59 582.748   6
  -9  -2  -6 333.800 343.408   6
  -9   2  -6 182.170 374.803   1
  -9   2  -5 32723.4 2580.85   8
  -9  -2  -5 31774.7 3302.80   1
  -9  -2  -5 29495.9 2441.41   8
  -9   2  -5 24993.0 2712.91   1
  -9   2  -5 34525.4 3316.38   6
  -9  -2  -5 27925.1 2782.52   6
  -9   2  -4 1157.76 593.484   1
  -9  -2  -4 1781.13 782.668   1
  -9   2  -4 3334.90 772.991   8
  -9  -2  -4 2588.24 697.993   8
  -9   2  -4 3620.61 1063.75   6
  -9  -2  -4 3276.47 891.386   6
  -9   2  -3 47284.7 3058.71   8
  -9  -2  -3 43661.3 3032.60   8
  -9  -2  -3 45469.7 3507.03   6
  -9   2  -3 38823.2 3313.38   1
  -9   2  -2 3995.04 970.156   1
  -9   2  -2 3206.27 724.334   8
  -9  -2  -2 5102.02 1191.47   1
  -9   2  -2 4935.86 1240.82   6
  -9  -2  -2 4563.59 1044.91   6
  -9   2  -1 39116.0 3178.74   1
  -9   2  -1 45020.1 2864.71   8
  -9  -2  -1 41741.1 3536.13   1
  -9   2   0 3858.69 1102.35   5
  -9   2   0 3280.70 709.565   8
  -9   2   0 2377.16 766.109   1
  -9  -2   0 2646.54 838.071   1
  -9   2   1 43838.7 2775.85   8
  -9  -2   1 44111.6 3460.32   1
  -9   2   1 36742.5 3533.66   5
  -9  -2   2 2909.12 840.908   1
  -9   2   2 4244.81 964.877   1
  -9   2   2 4914.97 1262.34   5
  -9   2   3 44716.2 3901.23   5
  -9   2   3 47461.0 3296.88   1
  -9  -2   3 41852.0 3316.71   1
  -9  -2   4 3665.77 906.890   1
  -9   2   4 2546.61 964.083   5
  -9   2   4 3398.42 824.467   1
  -9   2   5 31807.3 2640.51   1
  -9  -2   5 35130.9 2870.16   1
  -9  -2   6 635.611 399.804   1
  -9   2   6 733.912 411.234   1
  -9  -2   6 317.410 533.354   7
  -9   2   7 35266.6 2789.65   1
  -9  -2   7 45637.6 4961.98   7
  -9   2   8 1549.31 568.013   1
  -9   3  -7 27548.7 2964.90   1
  -9  -3  -7 33300.1 3029.58   6
  -9   3  -6 533.918 473.231   1
  -9  -3  -6 1130.87 391.035   2
  -9  -3  -6 605.431 407.461   8
  -9  -3  -6 1080.46 608.420   6
  -9  -3  -5 20443.0 2058.38   8
  -9   3  -5 18384.8 2293.09   1
  -9   3  -5 20524.3 2591.25   6
  -9  -3  -5 21251.3 2290.37   6
  -9  -3  -5 21728.4 1713.21   2
  -9   3  -4 3260.85 936.376   1
  -9   3  -4 5332.33 1290.21   6
  -9  -3  -4 4090.74 1003.94   6
  -9  -3  -3 34019.2 3426.30   1
  -9   3  -3 38961.1 2750.48   8
  -9   3  -3 41917.4 3689.57   6
  -9  -3  -3 33036.4 2892.88   6
  -9   3  -3 36092.3 3071.13   1
  -9  -3  -2 5424.38 1314.71   1
  -9   3  -2 5656.83 977.656   8
  -9   3  -2 6672.06 1258.93   1
  -9   3  -2 8000.85 1565.68   6
  -9   3  -1 22391.0 2289.15   1
  -9  -3  -1 17938.6 1839.50   4
  -9   3  -1 21416.5 1880.48   8
  -9  -3  -1 22878.6 2620.93   1
  -9   3   0 1529.63 620.329   1
  -9   3   0 1831.88 817.623   5
  -9   3   0 2031.82 572.548   8
  -9  -3   0 1952.20 761.871   1
  -9   3   1 23698.5 1917.20   8
  -9  -3   1 22572.0 2512.03   1
  -9   3   1 19924.9 2769.05   5
  -9   3   2 5713.07 1507.67   5
  -9   3   2 6691.02 1181.08   1
  -9  -3   2 6182.41 1266.26   1
  -9   3   3 30073.0 3507.81   5
  -9   3   3 34653.4 2781.03   1
  -9  -3   3 35687.1 3069.44   1
  -9   3   4 4361.77 1358.10   5
  -9   3   4 4842.52 992.265   1
  -9  -3   4 5714.42 1163.99   1
  -9   3   5 23445.9 2229.81   1
  -9  -3   5 20726.0 2202.79   1
  -9   3   6 2286.10 710.273   1
  -9  -3   6 1783.70 1000.53   7
  -9  -3   7 41022.2 4635.97   7
  -9   4  -6 3518.87 1028.32   1
  -9  -4  -6 3284.46 661.529   2
  -9  -4  -6 3118.10 847.319   6
  -9  -4  -5 23974.0 1874.15   2
  -9  -4  -5 20283.3 2190.66   6
  -9   4  -5 19152.5 2342.33   1
  -9  -4  -4 4537.25 797.214   2
  -9   4  -4 3814.10 987.140   1
  -9   4  -4 3036.77 1026.26   6
  -9  -4  -4 3344.30 848.189   6
  -9   4  -3 32855.5 2971.72   1
  -9   4  -3 37048.9 2683.38   8
  -9   4  -3 39977.6 3678.41   6
  -9  -4  -3 35772.6 2451.82   2
  -9  -4  -2 2105.31 704.103   4
  -9  -4  -2 4003.91 753.625   2
  -9   4  -2 3467.70 761.273   8
  -9   4  -2 2097.91 717.008   1
  -9   4  -1 26355.6 2546.23   1
  -9  -4  -1 23275.6 2184.49   4
  -9   4  -1 28791.6 2198.93   8
  -9   4   0 7439.33 1763.15   5
  -9   4   0 5687.41 1115.31   1
  -9  -4   0 3367.30 1004.91   1
  -9   4   0 5278.35 890.880   8
  -9   4   1 21813.4 2243.44   1
  -9  -4   1 28800.2 2903.24   1
  -9   4   1 25410.9 1978.65   8
  -9   4   1 28115.1 3513.52   5
  -9   4   2 3056.95 1191.94   5
  -9  -4   2 2043.65 759.956   1
  -9   4   3 33545.3 3961.30   5
  -9   4   3 29807.8 2633.48   1
  -9  -4   3 32607.9 2971.96   1
  -9   4   4 2004.79 1025.41   5
  -9  -4   4 4642.66 1057.10   1
  -9   4   4 3559.10 877.532   1
  -9   4   5 18252.7 2930.78   5
  -9  -4   5 27326.3 3350.09   7
  -9  -4   6 2760.03 1138.40   7
  -9  -4   7 25746.4 3529.54   7
  -9  -5  -4 4197.99 1125.69   4
  -9   5  -3 25754.4 2585.98   1
  -9  -5  -3 27600.0 2159.98   2
  -9  -5  -3 20479.9 2384.11   4
  -9   5  -3 31351.6 3222.71   6
  -9  -5  -2 13693.4 1486.70   2
  -9   5  -2 13470.1 2556.14   5
  -9   5  -2 10623.6 1630.56   1
  -9  -5  -2 10710.0 1574.04   4
  -9   5  -2 11174.9 1385.18   8
  -9  -5  -1 30926.6 2325.69   2
  -9   5  -1 26441.8 2580.53   1
  -9  -5  -1 22214.6 2222.31   4
  -9   5  -1 30755.8 2282.65   8
  -9   5  -1 29141.8 3727.08   5
  -9  -5   0 15270.6 1602.38   2
  -9   5   0 16001.5 2763.30   5
  -9   5   0 12136.2 1680.88   1
  -9   5   1 28000.3 3789.59   5
  -9   5   2 11060.4 2425.85   5
  -9   5   3 30911.5 4009.10   5
  -9   5   4 4902.19 1698.07   5
  -9  -6  -2 7432.67 1336.91   4
 -10   0  -5-198.788 408.909   6
 -10   0  -4 34030.6 2668.79   8
 -10   0  -4 29677.2 3176.19   1
 -10   0  -4 37753.2 3524.29   6
 -10   0  -3 116.473 195.605   8
 -10   0  -3-194.598 400.250   6
 -10   0  -3 576.805 456.635   1
 -10   0  -2 35267.2 2673.92   8
 -10   0  -1-112.845 268.026   8
 -10   0   0 35686.6 3218.66   1
 -10   0   1-164.852 195.823   1
 -10   0   2 32280.5 2952.90   1
 -10   0   3 154.420 317.644   1
 -10   0   4 33644.9 2926.40   1
 -10   0   5 143.891 295.985   1
 -10   0   6 23938.0 2370.25   1
 -10   0   7 268.646 319.117   1
 -10  -1  -5 376.438 447.160   6
 -10   1  -4 34937.2 2727.20   8
 -10  -1  -4 34092.0 3464.92   1
 -10   1  -4 30794.7 3191.30   1
 -10   1  -4 39360.9 3670.93   6
 -10  -1  -4 39791.9 3514.69   6
 -10   1  -3 185.872 312.192   1
 -10   1  -3 115.786 194.520   8
 -10  -1  -3 118.530 243.850   8
 -10  -1  -3 403.624 415.119   1
 -10   1  -3 204.348 420.334   6
 -10  -1  -3 366.136 434.815   6
 -10   1  -2 32446.7 2549.10   8
 -10  -1  -2 32269.9 2607.22   8
 -10   1  -2 36623.0 3280.67   1
 -10   1  -1 679.975 534.870   5
 -10   1  -1 1200.33 468.101   8
 -10  -1  -1 926.893 539.995   1
 -10   1   0 33663.9 2537.85   8
 -10  -1   0 31258.7 3065.02   1
 -10   1   0 26860.2 2754.11   1
 -10   1   0 32831.1 3027.84   5
 -10  -1   1 862.023 501.684   1
 -10   1   1 312.961 322.164   1
 -10  -1   2 26032.9 2710.65   1
 -10   1   2 30278.3 2758.57   1
 -10  -1   3 160.517 269.685   1
 -10   1   3 449.373 355.841   1
 -10   1   4 40606.3 3178.00   1
 -10  -1   4 34822.8 3080.99   1
 -10  -1   5 147.805 555.228   1
 -10   1   5 858.638 449.852   1
 -10   1   6 25262.6 2459.25   1
 -10  -1   6 26335.9 2518.47   1
 -10  -2  -5 1244.21 634.317   6
 -10   2  -4 31755.3 2602.47   8
 -10  -2  -4 32900.2 2670.00   8
 -10   2  -4 28813.5 3022.09   1
 -10  -2  -4 34707.3 3172.93   6
 -10   2  -3 360.492 370.752   1
 -10   2  -3 809.692 434.382   8
 -10  -2  -3-170.622 350.958   6
 -10   2  -2 30323.9 2406.14   8
 -10  -2  -2 27734.7 3051.24   1
 -10   2  -2 23984.7 2644.53   1
 -10   2  -1 4725.17 1294.62   5
 -10   2  -1 2449.15 805.397   1
 -10   2  -1 3859.76 811.156   8
 -10  -2  -1 2745.54 936.646   1
 -10   2   0 29755.2 2324.71   8
 -10  -2   0 27278.5 2918.27   1
 -10   2   0 23745.3 2848.76   5
 -10   2   1 4859.24 1278.34   5
 -10   2   1 4200.69 1036.20   1
 -10  -2   1 3597.40 1053.81   1
 -10   2   2 29084.9 3102.14   5
 -10   2   2 27961.5 2683.48   1
 -10  -2   2 31321.5 3002.59   1
 -10   2   3 1643.73 616.133   1
 -10  -2   3 1166.33 595.063   1
 -10   2   4 34921.3 2965.28   1
 -10  -2   4 30114.8 2873.79   1
 -10  -2   5 1973.80 723.640   1
 -10  -3  -6 23970.8 1885.48   2
 -10  -3  -5 2981.65 638.534   2
 -10  -3  -5 3302.68 965.134   6
 -10  -3  -4 22233.5 2429.57   6
 -10   3  -3 1744.27 604.197   8
 -10  -3  -2 20939.1 2742.15   1
 -10   3  -2 27388.0 2265.29   8
 -10   3  -2 20989.2 2430.96   1
 -10   3  -1 5282.55 1460.82   5
 -10  -3  -1 4508.75 1225.09   1
 -10   3  -1 4700.45 916.995   8
 -10   3  -1 4570.28 1071.08   1
 -10   3   0 37011.6 3201.65   1
 -10   3   0 42106.8 2822.02   8
 -10  -3   0 35290.4 3464.16   1
 -10   3   0 44722.8 4277.57   5
 -10   3   1 5126.74 1487.78   5
 -10   3   1 6058.38 981.253   8
 -10  -3   1 5124.14 1266.03   1
 -10   3   2 25930.8 3225.46   5
 -10   3   2 22701.8 2406.33   1
 -10  -3   2 26174.1 2812.33   1
 -10   3   3 1453.49 863.567   5
 -10  -3   3 867.800 546.182   1
 -10   3   4 16658.9 2568.22   5
 -10  -3   4 23386.2 2524.11   1
 -10   4  -2 26126.3 2250.55   8
 -10   4  -2 28964.6 3634.55   5
 -10   4  -1 6029.12 1632.47   5
 -10   4  -1 3924.82 845.839   8
 -10  -4   0 23060.2 2852.44   1
 -10   4   0 33157.2 2403.87   8
 -10   4   0 30768.6 3832.11   5
 -10   4   1 2828.16 1216.83   5
 -10  -4   1 5329.90 1310.68   1
 -10   4   2 26100.1 3493.19   5
 -10  -4   2 26358.8 2876.46   1
 -10   4   3 5406.46 1555.50   5
 -10  -4   3 4625.95 1166.63   1
 -10   4   4 18375.5 2882.38   5
 -11   3  -2 2514.88 1037.29   5
 -11   3  -1 26126.0 3304.78   5
 -11   3   0 2039.35 634.031   8
   0   0   0    0.00    0.00   0

TITL 7502D_auto in Pmn2(1)
REM Pmn2(1) (#31, found as Pnm2(1) in ba-c setting)
CELL 0.71073   8.087516   6.730740   9.312490  90.0000  90.0000  90.0000
ZERR    7.00   0.000259   0.000184   0.000299   0.0000   0.0000   0.0000
LATT -1
SYMM -x+1/2,-y, z+1/2
SYMM  x+1/2,-y, z+1/2
SYMM -x, y, z
SFAC C H N O Gd
UNIT 7.00 7.00 7.00 7.00 7.00
REM  CrysAlisPro recorded range (K): Min=100.0; max=100.0; aver:100.0
TEMP -173
TREF
HKLF 4
END
;
_shelx_hkl_checksum                91034
_olex2_submission_special_instructions  'No special instructions were received'
_oxdiff_exptl_absorpt_empirical_details
;
Empirical correction (ABSPACK) includes:
- Absorption correction using spherical harmonics
- Frame scaling
;
_oxdiff_exptl_absorpt_empirical_full_max  1.903
_oxdiff_exptl_absorpt_empirical_full_min  0.453
