# Supplementary material for: Reverse Weak Polarity‐Induced Ordered Layer Control for Enhanced Second‐Harmonic Generation in Ultraviolet Nonlinear Optical Crystals
Source: Adv Sci (Weinh). 2026 May 11;13(43):e75642. doi: 10.1002/advs.75642 (PMC13335983; doi:10.1002/advs.75642)
Supplement: Supplementary file 2 — Supporting data: advs75642‐sup‐0002‐Data.zip. [file ADVS-13-e75642-s001.zip › LCN_2.cif]

 
data_7902c_auto
 
_audit_creation_method            'SHELXL-2018/1'
_shelx_SHELXL_version_number      '2018/1'
_chemical_name_systematic         ?
_chemical_name_common             ?
_chemical_melting_point           ?
_chemical_formula_moiety          ?
_chemical_formula_sum
 'C1.50 H5 Lu0.50 N0.50 O5.50' 
_chemical_formula_weight          205.54

loop_
 _atom_type_symbol
 _atom_type_description
 _atom_type_scat_dispersion_real
 _atom_type_scat_dispersion_imag
 _atom_type_scat_source
 'C'  'C'   0.0033   0.0016
 'International Tables Vol C Tables 4.2.6.8 and 6.1.1.4'
 'H'  'H'   0.0000   0.0000
 'International Tables Vol C Tables 4.2.6.8 and 6.1.1.4'
 'Lu'  'Lu'  -0.4720   5.8584
 'International Tables Vol C Tables 4.2.6.8 and 6.1.1.4'
 'N'  'N'   0.0061   0.0033
 'International Tables Vol C Tables 4.2.6.8 and 6.1.1.4'
 'O'  'O'   0.0106   0.0060
 'International Tables Vol C Tables 4.2.6.8 and 6.1.1.4'
 
_space_group_crystal_system       orthorhombic
_space_group_IT_number            31
_space_group_name_H-M_alt         'P m n 21'
_space_group_name_Hall            'P 2ac -2'
 
_shelx_space_group_comment
;
The symmetry employed for this shelxl refinement is uniquely defined
by the following loop, which should always be used as a source of
symmetry information in preference to the above space-group names.
They are only intended as comments.
;
 
loop_
 _space_group_symop_operation_xyz
 'x, y, z'
 '-x+1/2, -y, z+1/2'
 '-x, y, z'
 'x+1/2, -y, z+1/2'
 
_cell_length_a                    8.0469(2)
_cell_length_b                    6.83633(17)
_cell_length_c                    9.0923(2)
_cell_angle_alpha                 90
_cell_angle_beta                  90
_cell_angle_gamma                 90
_cell_volume                      500.18(2)
_cell_formula_units_Z             4
_cell_measurement_temperature     294(2)
_cell_measurement_reflns_used     9373
_cell_measurement_theta_min       2.5870
_cell_measurement_theta_max       30.0030
 
_exptl_crystal_description        'Prism'
_exptl_crystal_colour             'Colorless'
_exptl_crystal_density_meas       ?
_exptl_crystal_density_method     ?
_exptl_crystal_density_diffrn     2.730          
_exptl_crystal_F_000              388
_exptl_transmission_factor_min    ?
_exptl_transmission_factor_max    ?
_exptl_crystal_size_max           0.0500
_exptl_crystal_size_mid           0.0300
_exptl_crystal_size_min           0.0200
_exptl_absorpt_coefficient_mu     9.923
_shelx_estimated_absorpt_T_min    ?
_shelx_estimated_absorpt_T_max    ?
_exptl_absorpt_correction_type    ?
_exptl_absorpt_correction_T_min   ?
_exptl_absorpt_correction_T_max   ?
_exptl_absorpt_process_details    ?
_exptl_absorpt_special_details    ?
_diffrn_ambient_temperature       294(2)
_diffrn_radiation_wavelength      0.71073
_diffrn_radiation_type            MoK\a
_diffrn_source                    ?
_diffrn_measurement_device_type    'XtaLAB Synergy R, HyPix'
_diffrn_measurement_method        ?
_diffrn_detector_area_resol_mean  ?
_diffrn_reflns_number             10997
_diffrn_reflns_av_unetI/netI      0.0360
_diffrn_reflns_av_R_equivalents   0.0784
_diffrn_reflns_limit_h_min        -11
_diffrn_reflns_limit_h_max        11
_diffrn_reflns_limit_k_min        -9
_diffrn_reflns_limit_k_max        9
_diffrn_reflns_limit_l_min        -12
_diffrn_reflns_limit_l_max        12
_diffrn_reflns_theta_min          2.980
_diffrn_reflns_theta_max          30.100
_diffrn_reflns_theta_full         25.242
_diffrn_measured_fraction_theta_max   0.919
_diffrn_measured_fraction_theta_full  1.000
_diffrn_reflns_Laue_measured_fraction_max    0.919
_diffrn_reflns_Laue_measured_fraction_full   1.000
_diffrn_reflns_point_group_measured_fraction_max   0.883
_diffrn_reflns_point_group_measured_fraction_full  1.000
_reflns_number_total              1387
_reflns_number_gt                 1364
_reflns_threshold_expression      'I > 2\s(I)'
_reflns_Friedel_coverage          0.818
_reflns_Friedel_fraction_max      0.843
_reflns_Friedel_fraction_full     1.000
 
_reflns_special_details
;
 Reflections were merged by SHELXL according to the crystal
 class for the calculation of statistics and refinement.
 
 _reflns_Friedel_fraction is defined as the number of unique
 Friedel pairs measured divided by the number that would be
 possible theoretically, ignoring centric projections and
 systematic absences.
;
 
_computing_data_collection        ?
_computing_cell_refinement        ?
_computing_data_reduction         ?
_computing_structure_solution     ?
_computing_structure_refinement 'SHELXL-2018/1 (Sheldrick, 2018)'
_computing_molecular_graphics     ?
_computing_publication_material   ?
_refine_special_details           ?
_refine_ls_structure_factor_coef  Fsqd
_refine_ls_matrix_type            full
_refine_ls_weighting_scheme       calc
_refine_ls_weighting_details
'w=1/[\s^2^(Fo^2^)+(0.0554P)^2^+0.9288P] where P=(Fo^2^+2Fc^2^)/3'
_atom_sites_solution_primary      ?
_atom_sites_solution_secondary    ?
_atom_sites_solution_hydrogens    mixed
_refine_ls_hydrogen_treatment     mixed
_refine_ls_extinction_method      'SHELXL-2018/1 (Sheldrick 2018)'
_refine_ls_extinction_coef        0.0090(19)
_refine_ls_extinction_expression
 'Fc^*^=kFc[1+0.001xFc^2^\l^3^/sin(2\q)]^-1/4^'
_refine_ls_abs_structure_details
;
 Flack x determined using 599 quotients [(I+)-(I-)]/[(I+)+(I-)]
 (Parsons, Flack and Wagner, Acta Cryst. B69 (2013) 249-259).
;
_refine_ls_abs_structure_Flack    -0.072(13)
_chemical_absolute_configuration  ?
_refine_ls_number_reflns          1387
_refine_ls_number_parameters      89
_refine_ls_number_restraints      5
_refine_ls_R_factor_all           0.0307
_refine_ls_R_factor_gt            0.0303
_refine_ls_wR_factor_ref          0.0855
_refine_ls_wR_factor_gt           0.0852
_refine_ls_goodness_of_fit_ref    1.090
_refine_ls_restrained_S_all       1.089
_refine_ls_shift/su_max           0.000
_refine_ls_shift/su_mean          0.000
 
loop_
 _atom_site_label
 _atom_site_type_symbol
 _atom_site_fract_x
 _atom_site_fract_y
 _atom_site_fract_z
 _atom_site_U_iso_or_equiv
 _atom_site_adp_type
 _atom_site_occupancy
 _atom_site_site_symmetry_order  
 _atom_site_calc_flag
 _atom_site_refinement_flags_posn
 _atom_site_refinement_flags_adp
 _atom_site_refinement_flags_occupancy
 _atom_site_disorder_assembly
 _atom_site_disorder_group
Lu1 Lu 0.500000 0.02000(7) 0.56768(7) 0.0191(2) Uani 1 2 d DS T P . .
O5 O 0.6655(9) 0.2964(12) 0.6090(8) 0.0256(16) Uani 1 1 d D . . . .
H5A H 0.648(12) 0.374(11) 0.677(9) 0.038 Uiso 1 1 d D U . . .
H5B H 0.725(12) 0.342(11) 0.545(7) 0.038 Uiso 1 1 d D U . . .
O4 O 0.500000 0.0642(17) 0.8242(11) 0.0191(18) Uani 1 2 d S T P . .
H4A H 0.411314 0.004112 0.870953 0.029 Uiso 0.5 1 d R U P . .
H4B H 0.588446 0.003804 0.871370 0.029 Uiso 0.5 1 d R U P . .
O6 O 1.000000 0.3208(14) 0.5222(9) 0.022(2) Uani 1 2 d S T P . .
O7 O 0.8637(16) 0.4846(12) 0.3603(14) 0.043(3) Uani 1 1 d . . . . .
N1 N 1.000000 0.4300(19) 0.4108(13) 0.021(2) Uani 1 2 d S T P . .
O3 O 0.7405(8) -0.1305(11) 0.6424(7) 0.0212(14) Uani 1 1 d . . . . .
O2 O 0.500000 -0.3101(15) 0.4766(12) 0.026(2) Uani 1 2 d S T P . .
H2A H 0.416248 -0.380809 0.456205 0.039 Uiso 0.5 1 d R U P . .
H2B H 0.583271 -0.382445 0.457988 0.039 Uiso 0.5 1 d R U P . .
C1 C 0.3437(9) 0.1344(12) 0.2440(9) 0.0132(15) Uani 1 1 d . . . . .
C2 C 0.500000 0.2503(19) 0.2148(15) 0.016(2) Uani 1 2 d S T P . .
H2C H 0.499999 0.293231 0.113105 0.019 Uiso 1 2 calc R U P . .
H2D H 0.500000 0.365992 0.276600 0.019 Uiso 1 2 calc R U P . .
O1 O 0.3262(9) 0.0541(11) 0.3663(8) 0.0175(13) Uani 1 1 d . . . . .
 
loop_
 _atom_site_aniso_label
 _atom_site_aniso_U_11
 _atom_site_aniso_U_22
 _atom_site_aniso_U_33
 _atom_site_aniso_U_23
 _atom_site_aniso_U_13
 _atom_site_aniso_U_12
Lu1 0.0155(3) 0.0286(3) 0.0134(3) -0.0003(7) 0.000 0.000
O5 0.023(3) 0.030(4) 0.024(4) -0.009(2) 0.012(2) -0.010(3)
O4 0.012(4) 0.031(5) 0.014(4) 0.000(4) 0.000 0.000
O6 0.023(4) 0.023(5) 0.019(4) 0.010(3) 0.000 0.000
O7 0.037(6) 0.047(6) 0.046(7) 0.026(4) -0.020(5) -0.010(4)
N1 0.025(6) 0.019(5) 0.018(5) 0.002(5) 0.000 0.000
O3 0.017(3) 0.033(4) 0.014(3) -0.006(3) -0.011(2) 0.011(3)
O2 0.020(4) 0.022(5) 0.036(5) -0.010(4) 0.000 0.000
C1 0.013(3) 0.016(4) 0.010(3) -0.001(3) 0.001(3) 0.001(3)
C2 0.004(4) 0.021(6) 0.022(6) 0.007(5) 0.000 0.000
O1 0.012(3) 0.028(3) 0.012(3) 0.005(3) 0.001(2) 0.000(3)
 
_geom_special_details
;
 All esds (except the esd in the dihedral angle between two l.s. planes)
 are estimated using the full covariance matrix.  The cell esds are taken
 into account individually in the estimation of esds in distances, angles
 and torsion angles; correlations between esds in cell parameters are only
 used when they are defined by crystal symmetry.  An approximate (isotropic)
 treatment of cell esds is used for estimating esds involving l.s. planes.
;
 
loop_
 _geom_bond_atom_site_label_1
 _geom_bond_atom_site_label_2
 _geom_bond_distance
 _geom_bond_site_symmetry_2
 _geom_bond_publ_flag
Lu1 O3 2.295(6) . ?
Lu1 O3 2.295(6) 3_655 ?
Lu1 O1 2.316(7) 3_655 ?
Lu1 O1 2.316(7) . ?
Lu1 O5 2.342(7) . ?
Lu1 O5 2.342(7) 3_655 ?
Lu1 O4 2.352(10) . ?
Lu1 O2 2.404(10) . ?
O5 H5A 0.82(3) . ?
O5 H5B 0.82(3) . ?
O4 H4A 0.9266 . ?
O4 H4B 0.9278 . ?
O6 N1 1.258(14) . ?
O7 N1 1.246(13) . ?
O3 C1 1.242(9) 4 ?
O2 H2A 0.8500 . ?
O2 H2B 0.8500 . ?
C1 O1 1.248(10) . ?
C1 C2 1.510(10) . ?
C2 H2C 0.9700 . ?
C2 H2D 0.9700 . ?
 
loop_
 _geom_angle_atom_site_label_1
 _geom_angle_atom_site_label_2
 _geom_angle_atom_site_label_3
 _geom_angle
 _geom_angle_site_symmetry_1
 _geom_angle_site_symmetry_3
 _geom_angle_publ_flag
O3 Lu1 O3 115.0(4) . 3_655 ?
O3 Lu1 O1 76.7(2) . 3_655 ?
O3 Lu1 O1 142.1(3) 3_655 3_655 ?
O3 Lu1 O1 142.1(3) . . ?
O3 Lu1 O1 76.7(2) 3_655 . ?
O1 Lu1 O1 74.3(3) 3_655 . ?
O3 Lu1 O5 80.5(3) . . ?
O3 Lu1 O5 142.5(3) 3_655 . ?
O1 Lu1 O5 72.7(2) 3_655 . ?
O1 Lu1 O5 112.9(3) . . ?
O3 Lu1 O5 142.5(3) . 3_655 ?
O3 Lu1 O5 80.5(3) 3_655 3_655 ?
O1 Lu1 O5 112.9(3) 3_655 3_655 ?
O1 Lu1 O5 72.7(2) . 3_655 ?
O5 Lu1 O5 69.3(4) . 3_655 ?
O3 Lu1 O4 76.3(2) . . ?
O3 Lu1 O4 76.3(2) 3_655 . ?
O1 Lu1 O4 140.5(2) 3_655 . ?
O1 Lu1 O4 140.5(2) . . ?
O5 Lu1 O4 74.8(3) . . ?
O5 Lu1 O4 74.8(3) 3_655 . ?
O3 Lu1 O2 71.4(2) . . ?
O3 Lu1 O2 71.4(2) 3_655 . ?
O1 Lu1 O2 79.7(3) 3_655 . ?
O1 Lu1 O2 79.7(3) . . ?
O5 Lu1 O2 144.35(19) . . ?
O5 Lu1 O2 144.35(19) 3_655 . ?
O4 Lu1 O2 117.5(4) . . ?
Lu1 O5 H5A 123(4) . . ?
Lu1 O5 H5B 122(4) . . ?
H5A O5 H5B 113(7) . . ?
Lu1 O4 H4A 113.5 . . ?
Lu1 O4 H4B 113.7 . . ?
H4A O4 H4B 100.5 . . ?
O7 N1 O7 123.3(14) 3_755 . ?
O7 N1 O6 118.3(7) 3_755 . ?
O7 N1 O6 118.3(7) . . ?
C1 O3 Lu1 142.5(6) 4 . ?
Lu1 O2 H2A 127.5 . . ?
Lu1 O2 H2B 128.0 . . ?
H2A O2 H2B 104.5 . . ?
O3 C1 O1 125.3(8) 4_454 . ?
O3 C1 C2 115.9(7) 4_454 . ?
O1 C1 C2 118.8(8) . . ?
C1 C2 C1 112.8(10) 3_655 . ?
C1 C2 H2C 109.0 3_655 . ?
C1 C2 H2C 109.0 . . ?
C1 C2 H2D 109.0 3_655 . ?
C1 C2 H2D 109.0 . . ?
H2C C2 H2D 107.8 . . ?
C1 O1 Lu1 132.9(6) . . ?
 
loop_
 _geom_torsion_atom_site_label_1
 _geom_torsion_atom_site_label_2
 _geom_torsion_atom_site_label_3
 _geom_torsion_atom_site_label_4
 _geom_torsion
 _geom_torsion_site_symmetry_1
 _geom_torsion_site_symmetry_2
 _geom_torsion_site_symmetry_3
 _geom_torsion_site_symmetry_4
 _geom_torsion_publ_flag
O3 C1 C2 C1 -127.7(9) 4_454 . . 3_655 ?
O1 C1 C2 C1 53.6(14) . . . 3_655 ?
O3 C1 O1 Lu1 175.5(7) 4_454 . . . ?
C2 C1 O1 Lu1 -5.9(13) . . . . ?
 
_refine_diff_density_max    1.064
_refine_diff_density_min   -1.243
_refine_diff_density_rms    0.220

_shelx_res_file
;
TITL 7902C_auto in Pmn21 #31
    7902c_auto.res
    created by SHELXL-2018/1 at 21:23:00 on 03-Jun-2025
REM reset to Pmn21 #31
CELL 0.71073 8.046945 6.83633 9.092336 90 90 90
ZERR 4 0.000215 0.000174 0.000229 0 0 0
LATT -1
SYMM 0.5-X,-Y,0.5+Z
SYMM -X,+Y,+Z
SYMM 0.5+X,-Y,0.5+Z
SFAC C H Lu N O
UNIT 6 20 2 2 22
DFIX 0.85 O5 H5a O5 H5b
DANG 1.34 H5a H5b
SADI Lu1 H5a Lu1 H5b

L.S. 40
PLAN  15
TEMP 21
CONF
MORE -1
BOND $H
fmap 2
acta
REM <olex2.extras>
REM <HklSrc "%.\\olex2\\history.hkl">
REM </olex2.extras>

WGHT    0.055400    0.928800
EXTI    0.008992
FVAR       5.03058
LU1   3    0.500000    0.020003    0.567676    10.50000    0.01546    0.02861 =
         0.01335   -0.00025    0.00000    0.00000
O5    5    0.665550    0.296382    0.609030    11.00000    0.02273    0.02976 =
         0.02435   -0.00919    0.01160   -0.00992
H5A   2    0.648125    0.373701    0.676598    11.00000   -1.50000
H5B   2    0.725170    0.342421    0.544711    11.00000   -1.50000
O4    5    0.500000    0.064181    0.824209    10.50000    0.01212    0.03106 =
         0.01405    0.00018    0.00000    0.00000
AFIX   3
H4A   2    0.411314    0.004112    0.870953    10.50000   -1.50000
H4B   2    0.588446    0.003804    0.871370    10.50000   -1.50000
AFIX   0

O6    5    1.000000    0.320820    0.522226    10.50000    0.02298    0.02325 =
         0.01865    0.01013    0.00000    0.00000
O7    5    0.863718    0.484616    0.360337    11.00000    0.03694    0.04661 =
         0.04581    0.02625   -0.01971   -0.01031
N1    4    1.000000    0.429985    0.410845    10.50000    0.02490    0.01925 =
         0.01836    0.00207    0.00000    0.00000
O3    5    0.740482   -0.130494    0.642416    11.00000    0.01684    0.03294 =
         0.01374   -0.00562   -0.01142    0.01119
O2    5    0.500000   -0.310054    0.476581    10.50000    0.01976    0.02184 =
         0.03596   -0.00974    0.00000    0.00000
AFIX   3
H2A   2    0.416248   -0.380809    0.456205    10.50000   -1.50000
H2B   2    0.583271   -0.382445    0.457988    10.50000   -1.50000
AFIX   0
C1    1    0.343721    0.134353    0.243978    11.00000    0.01279    0.01636 =
         0.01031   -0.00062    0.00134    0.00051
C2    1    0.500000    0.250338    0.214797    10.50000    0.00435    0.02054 =
         0.02164    0.00673    0.00000    0.00000
AFIX  23
H2C   2    0.499999    0.293231    0.113105    10.50000   -1.20000
H2D   2    0.500000    0.365992    0.276600    10.50000   -1.20000
AFIX   0
O1    5    0.326207    0.054057    0.366306    11.00000    0.01169    0.02846 =
         0.01223    0.00465    0.00131   -0.00020
HKLF 4


REM  7902C_auto in Pmn21 #31
REM R1 =  0.0303 for    1364 Fo > 4sig(Fo)  and  0.0307 for all    1387 data
REM     89 parameters refined using      5 restraints

END

WGHT      0.0552      0.9845

REM Highest difference peak  1.064,  deepest hole -1.243,  1-sigma level  0.220
Q1    1   0.5000  0.0854  0.6531  10.50000  0.05    1.06
Q2    1   0.5000  0.0883  0.4860  10.50000  0.05    1.05
Q3    1   1.0000  0.3592  0.5671  10.50000  0.05    0.99
Q4    1   0.3081  0.0036  0.3611  11.00000  0.05    0.87
Q5    1   0.3060  0.0005  0.7796  11.00000  0.05    0.84
Q6    1   0.5000  0.0045  0.7654  10.50000  0.05    0.84
Q7    1   1.0000  0.3773  0.4753  10.50000  0.05    0.83
Q8    1   0.5000  0.0149  0.3683  10.50000  0.05    0.83
Q9    1   0.5000 -0.0575  0.4912  10.50000  0.05    0.82
Q10   1   0.6818  0.2171  0.5176  11.00000  0.05    0.80
Q11   1   0.5000 -0.0572  0.6465  10.50000  0.05    0.78
Q12   1   0.4206  0.1233  0.5664  11.00000  0.05    0.76
Q13   1   0.3111  0.1136  0.1847  11.00000  0.05    0.74
Q14   1   0.6957  0.2380  0.6280  11.00000  0.05    0.70
Q15   1   0.3854 -0.0147  0.6040  11.00000  0.05    0.69
;
_shelx_res_checksum   37764

_shelx_hkl_file
;
   0   0 -12 49668.4 3940.79   6
   0   0 -11 684.760 606.031   6
   0   0 -10 87219.9 4709.45   2
   0   0 -10 76809.8 4916.63   6
   0   0 -10 75126.2 4691.98  15
   0   0  -9 250.484 398.311   2
   0   0  -9 252.937 550.172   6
   0   0  -9 74.9322 488.973  15
   0   0  -8 54728.3 3263.21   2
   0   0  -8 54617.1 3669.31   6
   0   0  -8 49987.4 3380.75  15
   0   0  -7 250.521 343.017   2
   0   0  -7 207.831 404.418   6
   0   0  -7 359.548 410.198  15
   0   0  -6 180140. 7645.10   2
   0   0  -6 177638. 7952.45   6
   0   0  -6 171644. 7810.15  15
   0   0  -5 36.7152 220.873   2
   0   0  -5 46.6802 245.569   6
   0   0  -5 88.6917 250.592  15
   0   0  -4 414314. 15872.9   2
   0   0  -4 417131. 16109.0   6
   0   0  -4 410697. 16061.9  15
   0   0  -3 156.091 130.348   2
   0   0  -3 109.733 155.195  15
   0   0  -2 258723. 10101.2   2
   0   0  -2 279095. 10253.1  15
   0   0  -1 60.0261 51.5102   2
   0   0  -1 255.433 84.0591  15
   0   0   1 136.453 71.6440   6
   0   0   2 278824. 10305.4   6
   0   0   2 250381. 10209.3  11
   0   0   2 278503. 10370.0  15
   0   0   2 273482. 10217.2   2
   0   0   3 137.604 200.823   6
   0   0   3 24.6844 101.981  11
   0   0   3 167.735 156.424   2
   0   0   4 460687. 19866.7   8
   0   0   4 517440. 18988.4   2
   0   0   4 457519. 18910.3  11
   0   0   5 82.2857 199.131  11
   0   0   5 87.7837 424.801   8
   0   0   5 376.512 323.590  15
   0   0   5 40.9275 223.464   2
   0   0   6 160445. 8918.57   8
   0   0   6 177402. 9068.86   7
   0   0   6 202029. 8421.57  15
   0   0   6 155206. 7539.99  11
   0   0   6 191478. 7845.47   2
   0   0   7-129.042 652.219   8
   0   0   7 159.378 257.135  11
   0   0   7 325.137 459.345  15
   0   0   7 375.994 708.229   7
   0   0   8 62391.5 3732.59  11
   0   0   8 67496.5 5401.06   8
   0   0   9 515.470 937.996   7
   0   0   9 56.9164 299.408  11
   0   0   9-343.356 1147.84   8
   0   0  10 80233.6 6576.61   7
   0   0  10 69765.3 6213.98   8
   0   0  11-219.419 1109.06   7
   0   0  11-428.124 1168.66   8
   0  -1 -12 53426.9 4006.85  15
   0   1 -12 48983.6 3842.25   6
   0  -1 -11 149.262 510.935   2
   0  -1 -11 493.310 610.895  15
   0  -1 -11 731.889 747.467   6
   0   1 -11 475.157 635.548   6
   0   1 -10 102758. 5857.44   6
   0  -1 -10 89865.3 5636.28   6
   0  -1 -10 97755.3 5266.83   2
   0   1 -10 102271. 5416.05   2
   0  -1 -10 86477.9 5488.09  15
   0  -1  -9 2811.02 780.009   2
   0   1  -9 2058.67 713.589   2
   0  -1  -9 3238.18 909.542  15
   0  -1  -9 2399.07 864.568   6
   0   1  -9 2135.35 779.201   6
   0   1  -8 89861.7 5120.67   6
   0  -1  -8 96622.3 5414.38   6
   0  -1  -8 96371.9 4990.51   2
   0   1  -8 102446. 5130.49   2
   0  -1  -8 91401.9 5296.58  15
   0   1  -7 5577.14 988.872   6
   0  -1  -7 5702.01 1040.84   6
   0  -1  -7 4698.13 821.592   2
   0   1  -7 5652.54 916.125   2
   0  -1  -7 4281.10 932.123  15
   0  -1  -6 141508. 6506.27   2
   0   1  -6 130195. 6525.87   6
   0  -1  -6 150350. 6977.60   6
   0  -1  -6 149335. 6976.41  15
   0   1  -6 158113. 6678.64   2
   0   1  -5 39189.3 1716.87  12
   0  -1  -5 32674.6 1564.38   4
   0   1  -5 37034.7 2249.49   2
   0   1  -5 37846.9 1655.56   1
   0  -1  -5 32386.2 2144.20   2
   0   1  -5 37263.8 2281.98  11
   0  -1  -5 33271.4 2413.31  15
   0   1  -5 28783.9 2106.29   6
   0  -1  -5 34237.5 2403.50   6
   0  -1  -4 293396. 12133.3   6
   0  -1  -4 292397. 11402.6   4
   0  -1  -4 286767. 11413.2   3
   0   1  -4 293383. 11871.8   2
   0   1  -4 322587. 11459.5   1
   0   1  -4 312990. 12005.4  11
   0  -1  -4 269966. 11778.5   2
   0  -1  -4 278334. 12148.3  15
   0   1  -4 336666. 11563.0  12
   0  -1  -3 64639.8 2953.86   4
   0   1  -3 62270.3 3060.95   2
   0  -1  -3 65606.0 2915.03  12
   0   1  -3 68692.0 2994.11  12
   0   1  -3 67238.7 2918.75   1
   0  -1  -3 57988.6 3012.50   2
   0  -1  -3 60690.9 3197.89   6
   0  -1  -3 59398.6 3249.26  15
   0   1  -3 64706.7 3181.77  11
   0  -1  -2 243602. 9815.85   4
   0   1  -2 241032. 9744.16   2
   0  -1  -2 250055. 9790.85  12
   0   1  -2 253820. 9798.90  12
   0   1  -2 250833. 9739.54   1
   0  -1  -2 254971. 9862.65  10
   0   1  -2 271424. 9973.34  11
   0  -1  -2 244194. 9986.07  15
   0   1  -1 44427.5 2184.63   1
   0  -1  -1 45429.9 2200.94   1
   0   1  -1 41582.1 1966.77   7
   0  -1  -1 48972.6 2084.88  14
   0   1  -1 46014.7 2248.85  12
   0  -1  -1 44319.2 2238.11  12
   0   1  -1 48955.4 2281.70  11
   0   1   0 476843. 17087.6  12
   0  -1   0 445836. 17075.5  12
   0   1   0 456080. 16567.5   9
   0   1   0 462710. 17017.7   1
   0  -1   0 451070. 17008.5   1
   0   1   0 444179. 17011.7  11
   0  -1   0 409385. 16994.8  11
   0   1   1 39657.9 2043.56  15
   0   1   1 34005.1 1754.66  10
   0  -1   1 38911.6 1796.25   7
   0  -1   1 40135.4 1859.31  13
   0   1   2 270774. 11066.1   1
   0  -1   2 262202. 11150.6   4
   0   1   2 302004. 11106.8   8
   0  -1   2 281413. 11082.2   2
   0   1   2 282006. 11147.1  12
   0  -1   2 284471. 11172.9  12
   0  -1   2 310606. 11399.1   7
   0  -1   2 291940. 11335.0  11
   0   1   2 316159. 11290.2   6
   0  -1   3 62436.1 3222.38  11
   0  -1   3 61135.9 3007.89   2
   0   1   3 58641.9 2867.15   1
   0  -1   3 61385.2 2968.51   4
   0  -1   3 62143.5 3710.92   8
   0   1   3 62574.5 3282.83   8
   0  -1   3 68943.5 3556.01   7
   0  -1   3 64837.5 2975.83  15
   0   1   3 67731.7 3456.50  15
   0  -1   3 66123.3 2971.73  12
   0   1   3 60138.0 2934.93  12
   0   1   3 67160.2 3246.77   6
   0  -1   4 299288. 12391.7  11
   0  -1   4 312129. 12195.4   2
   0   1   4 293012. 11796.6  12
   0   1   4 281639. 11699.8   1
   0  -1   4 314848. 11811.3   4
   0   1   4 297765. 12750.5   8
   0  -1   4 323379. 13161.0   7
   0   1   4 333673. 12519.1   6
   0  -1   4 308715. 11825.2   3
   0  -1   4 325351. 12241.4  15
   0   1   5 34486.7 1671.76   1
   0  -1   5 36796.5 1682.68   4
   0   1   5 31049.1 2658.03   8
   0  -1   5 39601.4 3068.03   7
   0   1   5 41661.2 2558.50   6
   0   1   5 46194.0 2968.36  15
   0  -1   5 42311.8 2480.79  15
   0  -1   5 37524.4 2298.68   2
   0   1   5 33376.3 1700.15  12
   0  -1   5 35504.6 2404.32  11
   0  -1   6 175679. 7400.76  15
   0   1   6 193391. 8192.31  15
   0   1   6 137346. 7835.41   8
   0  -1   6 145685. 7107.52  11
   0   1   6 161991. 7352.37   6
   0   1   6 137305. 6951.52  11
   0  -1   6 166583. 8474.52   7
   0  -1   6 157541. 7072.58   2
   0   1   7 4787.26 1219.81   8
   0  -1   7 1567.73 964.460   8
   0  -1   7 6315.79 1458.76   7
   0  -1   7 5355.86 1013.16  15
   0  -1   7 3746.75 813.229  11
   0   1   7 4066.33 802.253  11
   0  -1   7 4681.87 892.631   2
   0  -1   8 92119.5 5102.71  11
   0   1   8 83697.6 4874.56  11
   0  -1   8 101220. 7092.03   8
   0   1   8 96311.0 6468.41   8
   0  -1   8 117409. 5489.31   2
   0  -1   8 114141. 7095.09   7
   0  -1   9 3265.01 1307.14   7
   0   1   9 2149.39 1102.54   8
   0  -1   9 3589.05 1538.19   8
   0   1   9 2621.57 692.753  11
   0  -1   9 3547.99 815.750  11
   0  -1  10 89703.3 7280.05   8
   0   1  10 81036.7 6510.86   8
   0   1  10 78202.9 6707.04   7
   0  -1  11 696.739 1355.63   8
   0   1  11 388.326 1097.46   8
   0  -1  11 658.565 1109.79   7
   0   1  11 1313.27 1277.64   7
   0   1  12 52279.3 5476.49   8
   0  -2 -11 4255.92 1001.46   2
   0  -2 -11 4303.30 1200.03  15
   0   2 -11 2104.47 890.941   6
   0  -2 -10 90035.1 5045.35   2
   0  -2 -10 80835.4 5400.74  15
   0   2 -10 97344.4 5255.72   2
   0   2 -10 78087.7 4969.51   6
   0  -2  -9 24318.2 2156.78   2
   0  -2  -9 19944.8 2306.75  15
   0   2  -9 23986.4 2211.26   2
   0   2  -9 20858.9 2106.93   6
   0  -2  -8 92495.1 5061.57   2
   0   2  -8 93584.7 5106.84   6
   0  -2  -8 92069.8 5561.65  15
   0   2  -8 104235. 5310.90   2
   0   2  -7 16889.6 1189.97  12
   0  -2  -7 15021.5 1021.57   4
   0   2  -7 15540.0 1631.39   2
   0   2  -7 17576.1 1164.28   1
   0  -2  -7 15920.1 1630.31   2
   0   2  -7 17388.2 1687.98  11
   0   2  -7 13020.9 1476.01   6
   0  -2  -7 14076.5 1775.38  15
   0   2  -6 196480. 8876.86   2
   0  -2  -6 188056. 8230.21   3
   0   2  -6 219783. 8382.36   1
   0  -2  -6 183136. 9215.06  15
   0  -2  -6 191285. 8187.27   4
   0  -2  -6 191102. 8805.24   2
   0   2  -6 229461. 8523.54  12
   0   2  -6 222439. 9091.21  11
   0   2  -5 18202.5 1629.96  11
   0  -2  -5 14260.6 1404.61   2
   0  -2  -5 14331.8 1307.04   3
   0   2  -5 15563.0 1472.37   2
   0  -2  -5 12036.0 1498.87  15
   0  -2  -5 13026.7 1230.95   4
   0   2  -5 15776.9 1311.83   1
   0   2  -5 15793.8 1362.49  12
   0  -2  -5 15166.4 1544.76  10
   0  -2  -4 317133. 13399.2   4
   0  -2  -4 288766. 13671.3  15
   0   2  -4 358297. 13457.7   1
   0  -2  -4 336927. 13553.9  10
   0   2  -4 373489. 13615.7  12
   0   2  -4 315169. 13505.5  13
   0  -2  -4 338820. 13425.7  12
   0   2  -4 353646. 13749.4  11
   0  -2  -3 40702.2 2686.03   4
   0  -2  -3 46589.2 2611.49  14
   0  -2  -3 39739.1 2768.47  15
   0  -2  -3 44754.6 2707.21  12
   0   2  -3 43249.1 2611.47  13
   0   2  -3 50782.2 2828.33  12
   0   2  -3 46663.8 2810.46  11
   0   2  -3 46894.1 2684.85   1
   0  -2  -3 43685.8 2522.65  10
   0   2  -2 91107.1 4432.92  13
   0  -2  -2 103267. 4456.33  14
   0  -2  -2 99025.7 4889.27  12
   0   2  -2 107294. 4904.36  12
   0   2  -2 100552. 4758.96   1
   0   2  -2 94934.3 4761.33  11
   0  -2  -2 98382.0 4309.09  10
   0  -2  -2 88205.1 4788.70   4
   0   2  -1 35848.5 1809.01   7
   0   2  -1 42451.0 2524.92   1
   0  -2  -1 42169.3 2518.97   1
   0  -2  -1 34172.8 2486.15   4
   0   2  -1 41217.1 2514.51  11
   0  -2  -1 38388.6 2547.20  12
   0   2  -1 44542.6 2620.58  12
   0  -2   0 367634. 13573.6   9
   0  -2   0 385728. 13543.1   8
   0  -2   0 326905. 14450.5  11
   0   2   0 335158. 14335.8  11
   0   2   0 380032. 14524.0  12
   0  -2   0 346362. 14538.1  12
   0  -2   0 316976. 14483.8   4
   0  -2   0 358437. 14388.6   1
   0   2   0 363660. 14429.8   1
   0  -2   1 32075.9 1924.92   8
   0  -2   1 28877.2 1533.13   7
   0   2   1 30872.5 1791.81  14
   0   2   1 31693.9 1681.58  10
   0   2   2 49850.0 2898.99  15
   0  -2   2 45396.4 2941.29  11
   0   2   2 46288.0 2821.24  12
   0  -2   2 40660.9 2765.05  12
   0   2   2 40097.9 2480.50   6
   0  -2   2 39216.4 2749.71   4
   0   2   2 47343.4 1944.25   8
   0  -2   2 50786.9 2933.63   8
   0  -2   2 44282.7 2583.75   2
   0   2   2 38096.8 2351.65  10
   0  -2   2 48677.3 2480.80   7
   0   2   2 45202.2 2749.07   1
   0   2   3 33309.6 2272.48   1
   0  -2   3 29423.3 2291.74   4
   0   2   3 35810.2 1943.57   8
   0  -2   3 36397.2 2740.35   8
   0  -2   3 33447.2 2201.14   2
   0  -2   3 32220.0 2355.46  12
   0   2   3 33083.7 2327.00  12
   0  -2   3 34046.4 2544.00  11
   0   2   3 38052.2 2339.25   6
   0  -2   3 39137.0 2408.80   7
   0   2   4 419679. 14928.3   6
   0  -2   4 349355. 14851.1  11
   0   2   4 331975. 14356.8  12
   0   2   4 339329. 14262.2   1
   0  -2   4 334222. 14419.0   4
   0   2   4 350412. 14259.9   8
   0  -2   4 374709. 15661.0   8
   0  -2   4 407805. 15127.0   7
   0  -2   4 340561. 14421.9  12
   0  -2   4 362904. 14304.9   2
   0  -2   4 367019. 13974.1  15
   0  -2   5 13596.7 1599.98  11
   0  -2   5 13835.5 1363.89   2
   0   2   5 12030.1 1255.18  12
   0   2   5 11107.1 1157.54   1
   0  -2   5 12297.9 1271.66   4
   0  -2   5 15254.8 2122.18   8
   0   2   5 13297.3 1463.41   8
   0  -2   5 14412.2 1766.25   7
   0   2   5 15696.4 1581.94   6
   0  -2   5 12648.1 1329.39   3
   0  -2   5 13435.6 1244.44  15
   0   2   5 16378.0 1863.22  15
   0   2   6 150323. 7145.24  12
   0  -2   6 172117. 8205.45  11
   0  -2   6 167556. 7204.77   4
   0  -2   6 176103. 9460.24   8
   0   2   6 166349. 8163.53   8
   0  -2   6 205880. 9281.18   7
   0  -2   6 184045. 7788.87   2
   0   2   6 148585. 7051.37   1
   0  -2   6 166426. 7274.13   3
   0  -2   6 196114. 7756.82  15
   0   2   7 12019.9 1777.58   8
   0  -2   7 13900.8 2089.23   7
   0   2   7 9363.85 1773.42   7
   0  -2   7 15196.0 1588.68   2
   0   2   7 10061.2 926.857   1
   0  -2   7 13370.1 1695.46  11
   0  -2   7 14298.4 1541.93  15
   0  -2   7 12745.2 995.454   4
   0  -2   8 118031. 5981.67  15
   0   2   8 92669.8 6803.45   7
   0  -2   8 104380. 6023.30  11
   0   2   8 97536.0 6384.89   8
   0   2   9 26848.1 3431.47   7
   0  -2   9 36100.3 3955.73   7
   0   2   9 24501.7 2280.80  11
   0  -2   9 26549.6 2606.70  11
   0   2   9 27836.0 3155.08   8
   0  -2  10 95358.2 7863.62   8
   0   2  10 91529.0 6655.76   8
   0   2  10 89257.1 7206.42   7
   0   2  11 4888.06 1675.34   8
   0  -2  11 3491.67 1826.22   8
   0  -2  11 5679.24 2046.70   7
   0   2  11 3706.02 1629.45   7
   0   2  12 38370.3 4394.55   8
   0  -3 -11 6211.86 1500.75  15
   0   3 -11 6254.42 1298.54   6
   0  -3 -10 43177.1 3263.30   2
   0  -3 -10 39702.9 3653.99  15
   0   3 -10 39936.0 3142.36   6
   0   3 -10 41672.7 3598.67  13
   0  -3  -9 19951.1 2075.58   2
   0  -3  -9 21311.6 2504.91  15
   0   3  -9 20357.7 2029.19   6
   0   3  -9 18029.0 2237.48  13
   0   3  -8 106047. 4614.00   1
   0  -3  -8 88300.8 5692.54  15
   0  -3  -8 89117.6 5204.39   2
   0   3  -8 86959.1 4991.74   6
   0   3  -8 88551.8 5487.59  13
   0  -3  -7 32865.1 2252.97   4
   0  -3  -7 31425.7 2296.54   3
   0   3  -7 36546.4 2418.70   1
   0  -3  -7 30105.3 2903.13  15
   0   3  -7 38301.7 2518.46  12
   0  -3  -7 27202.2 2463.93   2
   0   3  -7 32282.9 2788.79  13
   0   3  -7 37473.6 2829.55  11
   0  -3  -6 100933. 5190.58   4
   0  -3  -6 95489.4 5224.09   3
   0  -3  -6 89228.3 5656.14  15
   0   3  -6 91852.3 5418.06  13
   0   3  -6 118843. 5803.40  11
   0  -3  -6 95430.9 5347.93   2
   0   3  -6 111254. 5306.01   1
   0   3  -6 120566. 5506.89  12
   0  -3  -5 43706.2 3002.24   4
   0   3  -5 45231.7 2974.87   1
   0  -3  -5 38337.3 3129.77  15
   0  -3  -5 42198.5 2946.62  12
   0   3  -5 36059.1 2846.82  13
   0   3  -5 49782.2 3142.29  12
   0   3  -5 43789.6 3116.02  11
   0  -3  -5 47241.4 2946.98  10
   0   3  -4 247507. 10374.9   1
   0  -3  -4 201527. 10334.7  15
   0  -3  -4 242742. 10471.4  12
   0   3  -4 208272. 9969.67  13
   0   3  -4 260093. 10554.1  12
   0  -3  -4 241250. 9882.26  10
   0   3  -4 252738. 10568.2  11
   0  -3  -4 217260. 10325.2   4
   0  -3  -4 242958. 10056.1  14
   0  -3  -3 8221.25 1003.80  14
   0   3  -3 6144.58 917.236  13
   0   3  -3 8654.15 1240.57  12
   0  -3  -3 7500.42 1179.88  12
   0  -3  -3 7861.21 909.120  10
   0   3  -3 9799.62 1312.37  11
   0   3  -3 9788.52 1275.89   1
   0  -3  -3 6467.41 1134.75   4
   0  -3  -2 362219. 14790.2  12
   0   3  -2 391181. 14720.8  12
   0  -3  -2 320621. 14566.1   4
   0   3  -2 346662. 14439.9  11
   0   3  -2 305506. 13684.1  13
   0   3  -2 380364. 14615.8   1
   0   3  -1 42790.8 2099.48   7
   0   3  -1 50918.9 3261.60   1
   0  -3  -1 50920.8 3446.57  12
   0   3  -1 53198.7 3371.01  12
   0  -3  -1 41980.1 3226.41   4
   0   3  -1 49177.8 3207.88  11
   0  -3  -1 37008.4 2835.68  15
   0   3  -1 48084.2 2438.41   9
   0  -3   0 289193. 10493.7   8
   0   3   0 288466. 11873.5   1
   0   3   0 291255. 11976.2  12
   0  -3   0 267639. 12034.4  12
   0  -3   0 289953. 10624.5   9
   0  -3   0 243526. 11911.3   4
   0   3   0 254630. 10081.6   7
   0  -3   1 42162.5 2373.38  13
   0   3   1 32961.9 2143.82  14
   0   3   1 36733.5 2730.25  11
   0   3   1 32556.2 2666.10  12
   0   3   1 32525.3 1938.42  10
   0  -3   1 36182.6 2243.62   8
   0   3   2 369259. 13837.7  11
   0  -3   2 321433. 14028.0  11
   0   3   2 354082. 13864.0  12
   0  -3   2 302811. 13760.7  12
   0  -3   2 395168. 13263.7  13
   0   3   2 277131. 12527.0  10
   0  -3   2 271608. 13557.3   4
   0  -3   2 361937. 13502.1   8
   0  -3   2 295575. 12386.6   7
   0   3   2 305651. 12844.1  14
   0   3   2 338052. 13677.8   1
   0  -3   3 2663.70 682.288   2
   0  -3   3 1840.72 728.689  11
   0   3   3 2992.98 780.571  11
   0  -3   3 2415.92 591.278   7
   0   3   3 2511.70 276.318   8
   0  -3   3 2969.22 865.067   8
   0   3   3 2434.70 619.210   6
   0  -3   3 1977.87 664.676  12
   0   3   3 2290.62 710.268  12
   0   3   3 2608.72 714.902   1
   0  -3   3 2873.81 813.644   4
   0   3   4 213183. 10168.9   1
   0  -3   4 189706. 10179.0   4
   0   3   4 226170. 9083.96   8
   0  -3   4 243405. 11125.1   8
   0  -3   4 240136. 10143.3   2
   0  -3   4 277637. 10476.0   7
   0  -3   4 233613. 10937.8  11
   0   3   4 284768. 10806.5  11
   0  -3   4 196815. 10236.3  12
   0   3   4 216701. 10272.7  12
   0   3   4 223742. 10036.2   6
   0  -3   5 37061.2 2963.16  12
   0  -3   5 38918.0 3303.65  11
   0  -3   5 35924.2 2916.03   4
   0   3   5 38631.2 2439.89   8
   0  -3   5 40990.7 3686.30   8
   0  -3   5 46658.5 3335.92   7
   0   3   5 37120.6 2890.37  12
   0   3   5 36595.7 2812.55   1
   0  -3   5 39670.7 2809.76   2
   0  -3   5 40593.1 2444.61  15
   0  -3   6 96768.5 6089.43  11
   0  -3   6 104580. 5436.67   2
   0   3   6 89605.8 5267.81  12
   0   3   6 106097. 5312.53   8
   0  -3   6 114231. 7174.58   8
   0   3   6 88422.9 5167.30   1
   0  -3   6 97943.3 5421.97   4
   0  -3   6 110266. 5100.16  15
   0  -3   6 92638.2 5473.76   3
   0  -3   7 26682.6 2836.91  11
   0   3   7 36347.3 2865.21  11
   0   3   7 22564.0 2078.43  12
   0  -3   7 33786.5 3798.77   8
   0   3   7 26955.0 2418.96   8
   0  -3   7 38332.7 3479.71   7
   0   3   7 19450.1 1904.75   1
   0  -3   7 24742.0 2139.70   4
   0  -3   7 30492.6 2267.85  15
   0  -3   7 24825.5 2211.87   3
   0   3   8 74956.0 4426.50   1
   0  -3   8 92947.9 4628.67   4
   0  -3   8 114225. 7864.44   8
   0   3   8 97819.7 5710.98   8
   0  -3   8 106532. 6321.78  11
   0  -3   8 113626. 5431.65  15
   0   3   8 94059.5 6537.49   7
   0  -3   8 133468. 7471.62   7
   0   3   8 137296. 6236.66  11
   0   3   8 73667.2 4485.83  12
   0  -3   9 30543.1 4123.62   8
   0   3   9 24566.3 2770.21   8
   0   3   9 22865.5 3192.07   7
   0  -3   9 24709.9 2844.96  11
   0   3  10 54623.0 4557.83   8
   0  -3  10 61149.2 6230.33   8
   0   3  10 51998.8 5291.22   7
   0   3  11 6187.86 1676.93   8
   0  -3  11 11218.7 2660.80   7
   0   4 -10 33557.1 2828.52   6
   0  -4 -10 34343.9 3056.46   2
   0   4 -10 33997.8 3296.60  13
   0  -4 -10 32223.3 3404.57  15
   0  -4  -9 8949.17 1555.68   2
   0  -4  -9 7899.01 1647.82  15
   0   4  -9 9772.64 1673.32  13
   0   4  -9 7197.41 1259.73   6
   0  -4  -8 59208.6 4632.99  15
   0  -4  -8 58674.5 4149.10   2
   0   4  -8 72425.2 4025.80   1
   0   4  -8 60397.9 4383.75  13
   0  -4  -7 14764.5 1805.41   3
   0   4  -7 17075.2 1823.97   1
   0  -4  -7 14702.2 2067.83  15
   0   4  -7 14290.8 1853.02  13
   0  -4  -7 14073.5 1811.75   2
   0  -4  -6 81605.7 5246.87   3
   0   4  -6 106280. 5513.51  12
   0   4  -6 88976.0 5192.83  13
   0   4  -6 100856. 5354.76   1
   0  -4  -6 84572.7 5125.34   4
   0  -4  -6 76489.4 5419.20  15
   0  -4  -5 50176.7 3754.46   4
   0   4  -5 57183.8 3845.30   1
   0   4  -5 64669.4 4071.08  12
   0   4  -5 48147.6 3447.77  13
   0  -4  -5 55887.6 3944.42  12
   0  -4  -5 45213.9 3779.35  15
   0  -4  -5 57141.8 3358.56  10
   0   4  -4 149959. 7336.27   1
   0  -4  -4 124807. 7167.10   4
   0   4  -4 118000. 6476.95  13
   0  -4  -4 145714. 6346.03  10
   0   4  -4 149342. 7378.93  12
   0  -4  -4 129997. 7275.24  12
   0   4  -4 138948. 7218.09  11
   0   4  -3 52864.8 3769.69  11
   0  -4  -3 53065.0 4008.50  12
   0   4  -3 61357.2 4076.16  12
   0   4  -3 61026.4 4031.73   1
   0  -4  -3 45616.3 3660.71  15
   0  -4  -3 52848.0 4020.19   4
   0  -4  -2 100485. 6208.03   4
   0   4  -2 109523. 6043.39  11
   0   4  -2 125503. 6411.72  12
   0  -4  -2 107433. 6367.37  12
   0   4  -2 121542. 6288.07   1
   0   4  -2 106343. 4999.50   9
   0  -4  -2 88106.7 5706.66  15
   0  -4  -1 94225.5 4128.83   9
   0   4  -1 86976.5 4108.18   9
   0   4  -1 81585.3 3596.25   7
   0   4  -1 91571.0 5378.10  12
   0  -4  -1 81419.3 5435.35  12
   0   4  -1 94352.8 5443.68   1
   0  -4  -1 70840.4 4795.95  15
   0  -4  -1 83541.8 5457.37   4
   0   4  -1 93797.7 5311.30  11
   0  -4   0 145671. 5457.83   8
   0  -4   0 102124. 6221.34  15
   0  -4   0 134348. 7377.92  12
   0   4   0 160382. 7407.31  12
   0  -4   0 123401. 7187.07   4
   0   4   0 154606. 7315.57   1
   0   4   0 116946. 4949.07   7
   0  -4   1 98852.9 4760.20   8
   0   4   1 82609.5 4642.55  14
   0  -4   1 120328. 5177.19  13
   0   4   1 106943. 5934.98  12
   0  -4   1 71313.0 5458.59   4
   0   4   1 105888. 5800.00  11
   0   4   1 92722.1 4450.05  10
   0   4   2 84998.9 4515.42  10
   0  -4   2 82234.0 5689.73   4
   0  -4   2 101257. 5236.80   8
   0  -4   2 95034.4 4140.90   7
   0   4   2 78182.7 4679.78  14
   0  -4   2 85387.4 5802.75  12
   0  -4   2 125350. 5393.86  13
   0   4   2 106000. 5908.42  12
   0   4   2 111128. 5910.38  11
   0  -4   2 90958.9 6042.29  11
   0   4   2 101783. 5841.33   1
   0  -4   3 45180.4 4032.01   4
   0  -4   3 65138.2 4222.11   8
   0  -4   3 61392.7 3993.31   2
   0  -4   3 62869.8 3310.91   7
   0  -4   3 59871.4 4644.98  11
   0   4   3 73178.0 4522.20  11
   0   4   3 45387.3 3277.79  10
   0   4   3 61144.2 4273.31   1
   0  -4   3 54898.9 4341.45  12
   0   4   3 63977.7 4392.13  12
   0  -4   3 82472.1 4149.55  13
   0  -4   4 165962. 8413.75   8
   0  -4   4 161892. 7691.73   2
   0  -4   4 112207. 7575.81   4
   0  -4   4 186241. 7511.50   7
   0   4   4 140897. 7776.99   1
   0  -4   4 122505. 7793.85  12
   0   4   4 144770. 7899.52  12
   0  -4   4 138277. 8367.85  11
   0   4   4 177019. 8227.35  11
   0   4   5 59866.8 4299.09  12
   0   4   5 74484.8 4650.95  11
   0  -4   5 65334.0 4982.04  11
   0  -4   5 47158.1 4034.49   4
   0  -4   5 81699.4 4516.55   7
   0   4   5 57283.6 4151.67   1
   0  -4   5 53028.0 4247.79  12
   0  -4   5 69679.9 5074.96   8
   0   4   5 55488.6 2703.70   8
   0   4   6 82070.1 4120.66   8
   0  -4   6 105117. 6851.24   8
   0  -4   6 123749. 6239.74   7
   0  -4   6 96687.5 4618.58  15
   0  -4   6 70139.4 5128.33   4
   0  -4   6 95589.4 6326.13  11
   0   4   6 113250. 6028.07  11
   0   4   6 80727.8 5250.72  12
   0   4   6 70151.4 4960.41   1
   0  -4   6 71000.4 5329.93   3
   0  -4   7 10240.9 2326.91   8
   0   4   7 13558.4 1405.56   8
   0   4   7 10171.7 1814.78   7
   0  -4   7 14763.7 1538.65  15
   0  -4   7 10781.9 1799.12   3
   0   4   7 9837.08 1543.53   1
   0  -4   7 10229.9 1635.60   4
   0   4   7 10371.1 1595.91  12
   0  -4   7 14552.2 2340.59  11
   0   4   8 73150.6 4238.19   8
   0  -4   8 90044.1 6992.37   8
   0  -4   8 66854.5 4503.08   3
   0   4   8 51178.7 3956.35   1
   0   4   8 68274.6 5347.68   7
   0  -4   8 110776. 6611.78   7
   0  -4   8 83533.7 5896.94  11
   0   4   9 9623.25 2094.13   7
   0  -4   9 13315.9 2292.89  11
   0  -4   9 14808.9 3083.18   8
   0   4   9 12227.0 1689.52   8
   0  -4  10 56981.5 6130.10   8
   0   4  10 38184.5 4540.61   7
   0  -5 -10 22422.0 2598.46   2
   0  -5  -9 9680.89 1700.16   2
   0  -5  -9 9749.66 1940.32  15
   0   5  -9 10841.2 1852.03  13
   0  -5  -8 50950.2 4445.38  15
   0  -5  -8 51269.4 3962.43   2
   0   5  -8 49666.9 3930.23  13
   0  -5  -7 8165.95 1530.54   3
   0   5  -7 9950.44 1612.40   1
   0  -5  -7 8231.35 1712.04  15
   0   5  -7 8118.32 1494.20  13
   0  -5  -6 55628.9 4395.59   3
   0   5  -6 52692.2 3879.87  13
   0   5  -6 64012.7 4367.86   1
   0  -5  -5 40230.4 3671.48  12
   0   5  -5 39615.9 3156.37  13
   0   5  -4 62381.7 4444.65   1
   0  -5  -4 58991.0 4553.49  12
   0  -5  -3 13702.2 1968.70  15
   0   5  -3 14941.2 1490.35   9
   0   5  -3 15208.7 2122.12   1
   0  -5  -3 15806.0 2274.84  12
   0   5  -2 54132.3 3208.92   9
   0  -5  -2 65182.5 3299.80   9
   0   5  -2 62277.6 4561.88   1
   0  -5  -2 64535.6 4880.00  12
   0  -5  -1 77117.6 5610.25  12
   0  -5  -1 84910.9 3966.44   9
   0   5  -1 86354.8 5533.20   1
   0   5   0 12597.1 713.904   7
   0  -5   0 12018.8 1744.57  15
   0   5   0 15663.8 2177.02   1
   0  -5   0 15159.0 2312.44  12
   0  -5   0 12536.6 1021.58   8
   0   5   1 67856.7 3739.68  10
   0   5   1 62286.4 3994.00  14
   0   5   1 72239.6 3015.06   7
   0  -5   1 73336.8 3946.05   8
   0  -5   2 54644.3 4674.41  12
   0  -5   2 76116.0 4138.94  13
   0   5   2 63929.3 4705.04   1
   0   5   2 49587.2 3150.94  10
   0   5   2 40836.7 3238.42  14
   0  -5   2 64619.4 3855.34   8
   0   5   3 21225.8 2620.05   1
   0  -5   3 20646.0 2757.08  12
   0   5   3 16598.0 1753.37  10
   0  -5   3 25245.7 3139.08  11
   0  -5   3 24136.2 2488.04   8
   0  -5   3 23783.5 1609.95   7
   0  -5   4 45191.0 4346.67  12
   0  -5   4 55517.1 4993.93  11
   0  -5   4 60546.6 3407.89   7
   0   5   4 53812.0 4397.81   1
   0  -5   4 58420.8 4495.29   8
   0  -5   5 36991.0 3925.38  12
   0  -5   5 49797.8 4746.26  11
   0  -5   5 57296.0 4666.45   8
   0  -5   5 58922.1 3686.76   7
   0   5   5 44302.1 3963.81   1
   0  -5   6 80997.1 5940.29   8
   0   5   6 52604.9 4123.56   7
   0  -5   6 82074.0 4830.06   7
   0   5   6 55856.1 4486.16   1
   0  -5   6 70162.7 5717.57  11
   0  -5   6 60903.9 3571.54  15
   0  -5   6 43146.6 4418.93   3
   0   5   7 9636.57 1725.64   1
   0  -5   7 7666.28 1739.49   3
   0   5   7 7854.99 1578.09   7
   0  -5   7 8610.17 2061.35  11
   0  -5   7 13235.0 2095.65   7
   0  -5   7 9008.11 2215.07   8
   0  -5   8 69974.1 6161.07   8
   0  -5   8 48480.3 4333.72   3
   0  -5   8 84019.3 5628.04   7
   0   5   8 49819.4 4480.36   7
   0   5   8 42406.7 3839.07   1
   0  -5   8 70850.5 5811.53  11
   0   5   9 10252.6 2170.71   7
   0  -5   9 18157.9 2934.63  11
   0  -5   9 20712.9 3024.20   7
   0  -5   9 14445.7 3136.47   8
   0   5  10 26317.3 3717.60   7
   0  -5  10 50091.5 4893.23   7
   0  -6  -9 11409.7 1943.45   2
   0  -6  -8 13787.3 2114.11   2
   0  -6  -8 9982.64 2063.56  15
   0   6  -8 12534.7 1937.44  13
   0   6  -7 13767.1 1977.02  13
   0   6  -7 18294.1 2369.80   1
   0  -6  -7 13216.5 2207.30   3
   0   6  -6 29570.2 3094.48   1
   0  -6  -6 25118.4 3124.66   3
   0  -6  -5 23467.2 2941.77  15
   0   6  -5 28885.9 2451.89   9
   0  -6  -4 35733.4 3664.16  15
   0   6  -4 45656.6 4047.93   1
   0  -6  -4 48132.8 4399.30  12
   0   6  -4 41992.3 2930.86   9
   0  -6  -3 13205.9 2165.69  15
   0   6  -3 20590.3 2686.31   1
   0  -6  -3 16294.8 2553.91  12
   0   6  -3 17464.8 1713.73   9
   0  -6  -3 20068.0 1743.91   9
   0  -6  -2 47687.4 4261.84  15
   0   6  -2 65523.9 5067.77   1
   0  -6  -2 54115.2 4995.57  12
   0  -6  -2 63961.3 3443.13   9
   0  -6  -1 44243.2 4389.46  12
   0   6  -1 51875.2 4431.25   1
   0  -6   0 44504.0 3971.09  15
   0  -6   0 50902.2 2498.90   8
   0  -6   0 53843.7 4928.73  12
   0   6   0 56513.6 4750.91   1
   0  -6   1 44118.8 2743.70   8
   0   6   1 47299.6 2857.94  10
   0   6   1 35834.8 2933.16  14
   0  -6   1 36786.2 3433.92  15
   0   6   2 45372.7 3533.76  14
   0  -6   2 55362.8 5092.28  12
   0   6   2 66365.6 5149.34   1
   0  -6   2 67174.4 3953.53   8
   0   6   2 50162.2 3303.34  10
   0  -6   3 19207.3 2903.69  12
   0   6   3 12697.0 1581.31  10
   0  -6   3 20887.1 2300.79   8
   0   6   3 14635.7 2433.31   1
   0   6   4 36209.3 2671.36   7
   0  -6   4 38452.7 4265.75  12
   0   6   4 42374.3 4128.66   1
   0  -6   5 38246.7 3845.07   8
   0  -6   5 39157.6 2636.92   7
   0   6   5 25242.5 2433.17   7
   0   6   5 27467.8 3346.64   1
   0  -6   6 32935.3 2720.86   7
   0   6   6 23971.2 2521.44   7
   0  -6   6 34328.2 3840.39   8
   0  -6   6 17964.0 2987.86   3
   0   6   6 26026.6 3149.11   1
   0   6   7 13730.1 2066.53   7
   0   6   7 13056.2 2255.21   1
   0  -6   7 16346.4 2909.28   8
   0  -6   7 12121.6 2413.62   3
   0   6   8 10959.8 2030.67   1
   0  -6   8 11590.4 2333.53   3
   0   6   8 13838.8 2235.28   7
   0   6   9 14177.0 2454.57   7
   0   6  10 20364.9 3076.82   7
   0   7  -8 7118.24 1422.02   9
   0   7  -7 17777.7 2053.37   9
   0   7  -7 18357.2 2657.93   1
   0  -7  -7 12769.8 2466.13   3
   0  -7  -6 13371.0 2530.41   3
   0   7  -6 14996.7 1860.99   9
   0   7  -6 14282.7 2447.62   1
   0  -7  -6 14945.3 2547.04  15
   0  -7  -5 30291.5 3901.13   3
   0  -7  -5 30686.3 3550.66  15
   0   7  -5 38984.0 3927.02   1
   0   7  -5 34167.7 2789.36   9
   0   7  -4 12144.9 2273.57   1
   0   7  -4 10765.4 1462.82   9
   0  -7  -4 8213.55 1867.36  15
   0  -7  -3 17306.6 2623.58  15
   0  -7  -3 20338.2 3175.15  12
   0  -7  -2 27153.7 3255.40  15
   0  -7  -2 33678.0 4126.44  12
   0   7  -2 39148.4 4043.03   1
   0  -7  -1 36432.5 3796.94  15
   0  -7  -1 47791.1 4949.85  12
   0   7  -1 47558.4 4551.19   1
   0   7   0 40812.9 4188.35   1
   0   7   0 34325.7 2444.49  10
   0  -7   0 29309.6 3265.83  15
   0  -7   0 36730.8 4394.64  12
   0   7   0 26178.4 2575.41  14
   0   7   1 40807.2 2805.41  10
   0   7   1 36784.7 3113.25  14
   0  -7   1 36481.2 3668.38  15
   0   7   1 47321.4 4580.53   1
   0  -7   2 35116.7 4367.46  12
   0   7   2 32661.4 2575.73  10
   0   7   2 25848.1 2717.67  14
   0  -7   2 35361.0 3468.66  15
   0   7   2 40701.1 4234.12   1
   0  -7   2 39238.0 2884.04   8
   0  -7   3 25266.8 3693.87  12
   0   7   3 25040.4 2336.02  10
   0  -7   3 22563.6 2763.12  15
   0  -7   3 33654.9 2976.28   8
   0   7   3 32146.1 3765.46   1
   0   7   4 13487.4 2529.30   1
   0  -7   4 12798.4 2062.32   8
   0  -7   5 26577.9 4014.79   3
   0   7   5 36396.8 4063.95   1
   0  -7   6 15460.0 3040.25   3
   0  -7   6 23876.6 3351.36   8
   0   7   6 18077.1 2885.28   1
   0  -7   7 11111.0 2561.37   3
   0   7   7 14254.6 2559.30   1
   0  -8  -6 8249.75 2197.68   3
   0   8  -6 8305.46 2106.34   1
   0  -8  -5 11975.3 2683.14   3
   0   8  -5 18187.5 2899.33   1
   0  -8  -4 3131.86 1702.99   3
   0   8  -4 4515.90 1649.57   1
   0  -8  -4 5159.33 1689.42  15
   0  -8  -3 16831.3 2736.15  15
   0  -8  -3 18726.7 3409.31   3
   0   8  -3 22482.8 3282.51   1
   0   8  -2 6403.95 1996.84   1
   0  -8  -2 7898.54 1870.06  15
   0  -8  -1 21126.1 2937.00  15
   0   8  -1 14363.0 1999.51  14
   0  -8   0 8089.46 2347.69  12
   0   8   0 8366.24 2143.37   1
   0   8   0 4855.84 1272.55  14
   0  -8   0 7039.03 1701.33  15
   0   8   1 15515.6 2104.89  14
   0   8   1 27345.1 3643.95   1
   0  -8   1 22159.8 2917.71  15
   0   8   2 11856.8 2548.59   1
   0  -8   2 11582.9 2109.77  15
   0   8   2 9127.38 1645.42  14
   0  -8   3 24585.1 4066.69   3
   0  -8   3 29802.8 3318.21  15
   0   8   3 29249.0 3878.61   1
   0   8   4 4716.09 1794.32   1
   0  -8   4 2054.02 1637.11   3
   0  -8   5 17817.7 3544.99   3
   0   8   5 23745.6 3482.44   1
   0   8   6 8136.75 2290.54   1
   0  -8   6 5005.52 2046.20   3
   0   8   7 12952.2 2611.54   1
   0  -9  -2 3630.52 1454.06  15
   0   9  -2 3196.40 1116.77  14
   0  -9  -1 12511.2 2465.33  15
   0   9  -1 8137.93 1563.63  14
   0   9   0 1623.30 852.160  14
   0  -9   0 1474.97 1043.78  15
   0   9   1 4605.33 1279.52  14
   0  -9   1 11643.1 2213.76  15
  -1   0 -12 113.043 699.750   6
   1   0 -11 70424.5 4489.65   2
   1   0 -11 66070.7 4397.39   6
  -1   0 -11 70113.6 4835.21   6
  -1   0 -11 64695.2 4196.26  15
  -1   0 -10 102.747 540.509   6
   1   0 -10-164.757 523.907   6
  -1   0 -10 120.201 382.232   2
   1   0 -10 159.357 465.014   2
  -1   0 -10 148.876 447.800  15
   1   0  -9 119693. 6149.49   2
  -1   0  -9 125252. 5797.88   2
   1   0  -9 113218. 6105.23   6
  -1   0  -9 128496. 6873.18   6
   1   0  -9 110665. 6202.66  15
  -1   0  -9 114213. 5993.99  15
  -1   0  -8 82.1942 397.753   6
   1   0  -8-66.5242 388.255   6
   1   0  -8 330.921 442.523   2
  -1   0  -8 186.883 312.398   2
  -1   0  -8 61.3014 346.417  15
   1   0  -8 74.3670 420.242  15
   1   0  -7 122340. 6000.11   2
  -1   0  -7 125173. 5560.79   2
   1   0  -7 123076. 6193.71  15
  -1   0  -7 120595. 5863.21  15
   1   0  -7 119153. 5948.44   6
  -1   0  -7 123105. 6297.93   6
   1   0  -6 59.3379 346.296  15
  -1   0  -6 47.3412 284.786  15
   1   0  -6 50.1385 292.608   6
  -1   0  -6 62.8877 355.358   6
   1   0  -6-52.6756 307.414   2
  -1   0  -6-68.5472 212.154   2
  -1   0  -5 150701. 7217.46   6
   1   0  -5 175075. 7107.23   6
  -1   0  -5 162482. 6647.85   2
   1   0  -5 153550. 7062.19   2
  -1   0  -5 160735. 6964.23  15
   1   0  -5 165348. 7292.20  15
  -1   0  -4 203.382 115.923   4
  -1   0  -4 112.015 271.078   8
  -1   0  -4 153.743 124.746  12
  -1   0  -4 41.8813 129.747   2
   1   0  -4 385.445 251.561   2
  -1   0  -4 43.2189 209.211   6
   1   0  -4 161.607 216.175   6
  -1   0  -4 149.860 119.892   1
  -1   0  -4 193.240 188.044  15
   1   0  -4 340.427 263.467  15
   1   0  -3 474026. 19101.7   2
  -1   0  -3 502559. 18633.2   2
  -1   0  -3 501086. 19535.6   8
  -1   0  -3 511101. 19482.8   7
  -1   0  -3 484680. 18592.0   5
   1   0  -3 524787. 18922.7   6
   1   0  -3 497496. 18578.3   5
  -1   0  -3 514415. 18726.3   1
   1   0  -3 524084. 19285.1  15
  -1   0  -3 523948. 18992.4  15
  -1   0  -2 151.310 176.691   8
   1   0  -2 84.3169 95.4416   1
  -1   0  -2 53.9023 87.1101   1
  -1   0  -2 160.059 72.3621   2
   1   0  -2 93.8760 128.232   2
  -1   0  -2 256.277 113.178   5
   1   0  -2 96.0459 87.4254   5
   1   0  -2 291.420 125.365   6
   1   0  -2 152.107 152.597  15
  -1   0  -2 170.575 120.653  15
   1   0  -1 357045. 12445.2   1
  -1   0  -1 311531. 12381.6   1
  -1   0  -1 334863. 12289.4   5
   1   0  -1 322120. 12285.4   5
   1   0  -1 311724. 12319.9   2
  -1   0  -1 354778. 12393.8  10
  -1   0  -1 325029. 12409.8   8
  -1   0  -1 310344. 12440.9   7
   1   0   0 127.630 116.024   1
  -1   0   0 91.9681 84.9585   1
  -1   0   0 244.166 79.7581   2
  -1   0   0 92.1113 65.9596   9
  -1   0   0 56.9111 80.4966   5
   1   0   0 73.0518 73.9514   5
  -1   0   1 368530. 13558.9  15
  -1   0   1 353321. 13511.9   2
  -1   0   2 192.313 110.095   5
   1   0   2 72.5059 84.6819   5
  -1   0   2 72.2229 102.071   1
   1   0   2 55.2847 85.0763   1
  -1   0   2-36.4978 140.919  11
  -1   0   2 252.153 117.817   6
  -1   0   3 467186. 18377.9   1
   1   0   3 458131. 18267.4   5
  -1   0   3 541494. 18608.3   6
   1   0   3 524991. 18990.1  15
  -1   0   3 528021. 19039.5  15
  -1   0   3 446759. 19159.5  11
   1   0   3 536139. 18410.4   2
  -1   0   3 520061. 18914.8   2
  -1   0   3 480500. 18336.9   5
  -1   0   4 54.4742 263.701  11
  -1   0   4 159.650 123.692   4
   1   0   4 405.532 369.045   8
  -1   0   4 138.450 277.717  15
   1   0   4 580.777 338.770  15
  -1   0   4 121.861 213.296   6
  -1   0   4 240.296 135.058  12
  -1   0   4 288.716 124.821   1
  -1   0   4 40.7572 188.188   2
  -1   0   5 166350. 8645.76  11
   1   0   5 191246. 7547.23  11
  -1   0   5 211004. 8614.93   2
   1   0   5 193755. 9451.18   8
   1   0   5 234828. 9026.61  15
  -1   0   5 225395. 8958.67  15
  -1   0   6 116.280 305.888   2
   1   0   6 107.364 542.653   7
  -1   0   6 72.1579 315.876  11
   1   0   6 151.291 132.174  11
   1   0   6 282.082 398.522  15
  -1   0   6 69.3372 391.835  15
   1   0   6 212.014 437.485   8
   1   0   7 140231. 7819.01   7
  -1   0   7 112582. 6347.20  11
   1   0   7 116226. 4954.98  11
   1   0   7 167168. 7216.72  15
  -1   0   7 150051. 6538.31   2
   1   0   7 128236. 7554.20   8
  -1   0   7 104548. 7142.99   8
  -1   0   8-85.4211 352.505  11
   1   0   8 150.857 729.993   7
   1   0   8 296.222 683.349   8
  -1   0   8 153.028 706.037   8
   1   0   9 129182. 8413.59   8
  -1   0   9 122859. 8373.75   8
  -1   0   9 111056. 6597.09  11
   1   0   9 155902. 9073.06   7
  -1   0   9 144835. 8763.82   7
  -1   0  10-775.690 1020.14   7
   1   0  10 573.217 965.717   8
  -1   0  10-394.538 997.034   8
  -1   0  10 180.919 395.975  11
  -1   0  11 72528.7 6607.60   8
   1   0  11 61815.1 6130.37   8
  -1   0  11 77897.0 6835.15   7
   1   0  11 86730.5 7255.48   7
  -1  -1 -12 592.745 811.443   6
  -1   1 -12 338.743 736.942   6
   1  -1 -11 62348.3 4095.07   2
   1   1 -11 60959.1 4156.36   2
   1   1 -11 57068.4 3936.60   6
  -1  -1 -11 54646.8 4321.06   6
  -1   1 -11 60280.9 4501.91   6
  -1  -1 -11 57141.0 4065.86  15
   1  -1 -11 57993.7 4275.56  15
   1   1 -10 1167.12 672.371   6
  -1  -1 -10 519.783 644.295   6
  -1   1 -10 575.383 741.053   6
   1   1 -10 675.894 592.036   2
  -1  -1 -10 1368.33 563.444   2
   1  -1 -10 891.170 626.289   2
  -1   1 -10 694.690 538.231   2
   1  -1 -10 1690.33 795.229  15
  -1  -1 -10 688.723 548.446  15
   1  -1  -9 90839.9 5178.18   2
  -1  -1  -9 94294.6 4808.58   2
  -1   1  -9 104400. 5008.40   2
   1   1  -9 94349.9 5287.35   2
  -1   1  -9 89692.1 5399.75   6
  -1  -1  -9 90575.3 5556.33   6
   1   1  -9 91775.6 5125.99   6
   1  -1  -9 89220.4 5464.71  15
  -1  -1  -9 87403.7 5231.85  15
  -1  -1  -8 2853.41 694.661   2
   1   1  -8 4639.91 960.850   2
   1  -1  -8 3824.61 871.540   2
  -1   1  -8 3403.32 746.135  15
  -1  -1  -8 4055.78 947.724  15
   1  -1  -8 3194.31 943.863  15
  -1  -1  -8 4428.16 1042.60   6
   1   1  -8 3608.39 829.046   6
   1  -1  -8 4165.64 943.441   6
  -1   1  -8 3506.10 912.443   6
  -1   1  -8 4583.56 822.683   2
   1   1  -7 144371. 6691.99   6
   1  -1  -7 148535. 7049.01   6
  -1   1  -7 135323. 6946.79   6
  -1  -1  -7 148226. 7387.54   6
   1   1  -7 149867. 6997.12   2
  -1   1  -7 161073. 6648.65   2
  -1  -1  -7 134506. 6920.83  15
  -1   1  -7 137844. 6417.84  15
   1  -1  -7 144540. 7226.29  15
   1  -1  -7 144464. 6908.25   2
  -1  -1  -7 147325. 6485.42   2
  -1   1  -6 11962.7 1118.80  15
   1  -1  -6 12749.9 1526.46  15
  -1  -1  -6 12108.5 1372.23  15
  -1   1  -6 13049.5 815.959   1
  -1  -1  -6 12237.1 778.967   4
  -1   1  -6 11352.0 770.063   1
  -1   1  -6 12137.8 1379.60   6
   1  -1  -6 12265.0 1372.20   6
   1   1  -6 11456.5 1178.88   6
  -1  -1  -6 13217.9 1581.95   6
   1  -1  -6 12103.3 1331.38   2
  -1  -1  -6 12008.7 1123.32   2
  -1  -1  -6 11956.2 776.028  12
  -1   1  -6 14054.9 867.763  12
  -1   1  -6 13338.1 1190.39   2
   1   1  -6 12345.6 1346.14   2
   1  -1  -6 11575.5 695.993   5
  -1  -1  -6 11490.4 679.328   5
  -1   1  -5 310315. 11413.8  11
  -1  -1  -5 271730. 12001.2  15
  -1   1  -5 289170. 11424.7  15
   1  -1  -5 285017. 12231.1  15
   1   1  -5 309157. 12301.3  11
  -1  -1  -5 295457. 11218.6   1
  -1   1  -5 294998. 11251.8   1
  -1   1  -5 271317. 11937.3   6
  -1  -1  -5 317496. 12573.0   6
   1  -1  -5 289060. 11968.3   6
   1   1  -5 270979. 11530.0   6
   1  -1  -5 270495. 11877.3   2
  -1  -1  -5 285396. 11504.1   2
   1   1  -5 305244. 11225.6   1
  -1  -1  -5 294712. 11320.6  12
  -1   1  -5 304568. 11306.3  12
   1  -1  -5 280114. 11061.8   5
  -1  -1  -5 292237. 11022.4   5
  -1   1  -5 312390. 11605.9   2
   1   1  -5 276447. 11901.5   2
   1   1  -4 13971.3 1086.35   6
  -1  -1  -4 15954.5 980.274   5
  -1  -1  -4 16999.7 1213.12  12
  -1   1  -4 15585.3 1105.38  12
   1  -1  -4 14812.7 1020.26   5
  -1   1  -4 15522.4 1098.35  11
  -1  -1  -4 15627.7 1133.07   2
   1  -1  -4 14502.9 1317.32   2
   1   1  -4 15388.1 1475.47  11
  -1   1  -4 15981.8 1170.32   4
  -1  -1  -4 17577.4 1163.98   1
  -1  -1  -4 16974.8 1496.15   8
  -1   1  -4 15485.4 1133.96   2
   1   1  -4 13808.8 1281.17   2
   1   1  -4 15568.7 1096.96   1
  -1   1  -4 14291.4 1015.30  15
  -1  -1  -4 16020.0 1436.12  15
   1  -1  -4 16262.9 1507.05  15
   1   1  -3 238253. 8649.26   1
  -1  -1  -3 227335. 8772.54  12
   1   1  -3 249812. 8761.28  12
   1   1  -3 230073. 9174.38  11
  -1   1  -3 219596. 8468.98  11
   1  -1  -3 194974. 8714.31   2
  -1   1  -3 219257. 8638.47   4
   1  -1  -3 213198. 8447.21   4
  -1  -1  -3 228908. 8614.42   1
  -1  -1  -3 213135. 8856.00   8
  -1   1  -3 194929. 9061.67   8
  -1   1  -3 177522. 8821.24   7
   1   1  -3 209054. 8793.35   2
   1  -1  -3 204569. 8930.98  15
  -1  -1  -3 195576. 8891.80  15
  -1   1  -3 211840. 8176.09  15
  -1   1  -2 48093.3 2519.89  11
   1   1  -2 59582.0 3053.28  11
   1  -1  -2 52781.1 2710.10   2
  -1   1  -2 54545.7 2700.38   4
   1  -1  -2 56361.2 2639.23   4
  -1  -1  -2 58632.7 2728.68   1
   1   1  -2 59192.4 2731.66   1
  -1  -1  -2 51111.5 2569.70   8
   1   1  -2 50533.4 2700.99   2
  -1   1  -2 54725.1 2680.14   3
   1  -1  -2 55521.7 2668.42   3
  -1  -1  -2 49197.1 2504.79  11
  -1  -1  -2 57856.7 2851.23  12
   1   1  -2 62271.1 2848.83  12
  -1  -1  -2 59030.7 2852.91   6
  -1  -1  -2 46550.9 2786.76  15
  -1   1  -2 49150.0 2695.41  13
  -1   1  -1 479646. 17241.0   4
   1  -1  -1 455233. 17159.5   4
  -1  -1  -1 441760. 16734.8   8
   1   1  -1 398415. 17049.1   2
  -1   1  -1 477306. 17225.9   3
   1  -1  -1 454978. 17213.6   3
   1   1  -1 497365. 17291.8   1
  -1  -1  -1 439958. 17181.9   1
  -1   1  -1 417326. 17025.1  13
  -1  -1  -1 485966. 17068.1   6
  -1  -1  -1 392432. 16817.9   7
   1   1  -1 528727. 17561.1  11
  -1  -1  -1 441324. 17109.9  11
  -1  -1  -1 475154. 17397.7  12
   1   1  -1 530676. 17465.7  12
   1  -1   0 19969.3 1315.73   4
  -1   1   0 19498.9 1314.35   4
  -1   1   0 17358.3 1003.54   8
   1  -1   0 19212.9 1026.77   8
  -1  -1   0 19860.7 1409.29  12
   1   1   0 22212.1 1453.08  12
  -1   1   0 20447.2 1318.27   3
   1  -1   0 19363.5 1326.04   3
  -1  -1   0 17579.0 1296.03  11
   1   1   0 17957.1 1014.66   6
  -1   1   0 20324.4 1035.90  15
   1  -1   0 20372.5 1046.29  15
   1   1   0 21082.1 1367.48   1
  -1  -1   0 18689.0 1300.12   1
   1   1   1 447134. 15348.5  11
  -1   1   1 448221. 15251.5  15
   1   1   1 415549. 15216.1  10
   1   1   1 404587. 14872.3   8
   1  -1   1 394534. 15282.2   8
  -1  -1   1 363478. 15196.4   2
  -1   1   1 439813. 15251.1  14
   1  -1   1 374785. 15125.5   7
   1   1   1 352780. 15001.0   7
   1   1   2 57480.9 2971.90   6
   1   1   2 63682.6 3090.87  12
  -1  -1   2 60128.3 3099.56  12
  -1   1   2 69794.4 3159.27  15
   1   1   2 65510.5 2883.00  11
  -1  -1   2 53932.5 3217.74  11
   1   1   2 58889.6 3074.59  10
   1  -1   2 64855.6 2961.75   4
  -1   1   2 65207.6 3062.74   4
   1   1   2 56406.2 2799.36   8
   1  -1   2 65475.7 3344.82   8
   1  -1   2 58840.4 2682.66   2
  -1   1   2 66000.1 3046.22   3
   1  -1   2 64078.0 2994.10   3
   1  -1   2 56595.6 3140.70   7
   1   1   2 55193.4 2992.94   7
   1   1   2 61003.2 2983.13   1
  -1  -1   2 57515.0 2937.60   1
  -1  -1   3 223851. 8997.70  15
   1  -1   3 239581. 8564.66  15
   1   1   3 217955. 9384.40  15
  -1   1   3 232486. 8967.80   6
   1   1   3 225869. 9129.02   6
  -1   1   3 242329. 8895.84  12
   1  -1   3 212234. 8796.94  11
  -1  -1   3 217792. 8988.03  12
   1   1   3 213111. 8884.36  12
  -1  -1   3 209868. 8970.79   2
  -1  -1   3 216213. 9493.87  11
   1   1   3 209175. 8637.68  11
  -1  -1   3 209362. 8786.80   1
  -1   1   3 235870. 9010.11   4
   1  -1   3 228736. 8764.54   4
   1  -1   3 225011. 9743.83   8
   1   1   3 212438. 9065.03   8
   1  -1   3 211711. 8556.85   2
   1   1   3 215159. 8819.96   1
   1  -1   3 220396. 9520.66   7
   1   1   3 215310. 9372.31   7
   1   1   4 19850.0 1803.90  15
  -1   1   4 19231.9 1300.95  12
  -1  -1   4 15869.4 1282.81  12
   1  -1   4 18149.7 1236.50   2
  -1  -1   4 18282.2 1488.92   2
  -1  -1   4 17584.6 1130.57   5
   1   1   4 16855.1 1503.13   6
  -1   1   4 19049.1 1472.47   6
   1  -1   4 17705.8 1297.12  11
   1   1   4 18875.3 1212.37  11
   1  -1   4 18064.5 1202.07   5
  -1  -1   4 15426.3 1619.29  11
  -1  -1   4 16872.6 1228.41   1
  -1   1   4 19631.6 1393.67   4
   1   1   4 19468.5 1709.64   8
   1   1   4 18100.4 1803.57   7
   1  -1   4 20155.3 1931.46   7
   1   1   4 15710.8 1197.38   1
   1  -1   4 18757.5 1306.92  15
  -1   1   4 21201.8 1741.01  15
  -1  -1   4 18874.0 1514.13  15
   1   1   5 328174. 11451.8  11
   1  -1   5 288531. 11166.3   5
  -1  -1   5 270964. 11105.8   5
   1   1   5 329132. 12382.7   6
  -1   1   5 332598. 12132.0   6
   1  -1   5 314836. 11610.8   2
  -1  -1   5 312322. 12114.4   2
   1  -1   5 288301. 11575.5  11
  -1  -1   5 284950. 12507.7  11
  -1   1   5 266947. 11243.7   1
  -1  -1   5 242589. 11196.1   1
   1  -1   5 346524. 12023.6  15
   1   1   5 364023. 13095.6  15
  -1  -1   5 331458. 12273.6  15
  -1   1   5 366433. 12854.9  15
   1   1   5 293792. 12662.4   8
   1   1   5 283669. 11287.9   1
  -1   1   5 315326. 11271.6   1
  -1   1   5 263911. 11291.7  12
  -1  -1   5 240996. 11288.7  12
   1  -1   5 339882. 13407.7   7
   1   1   5 298791. 13040.5   7
  -1   1   6 10826.2 765.700  12
   1   1   6 15791.8 1104.70  11
   1  -1   6 11621.2 720.014   5
  -1  -1   6 11888.9 748.974   5
   1  -1   6 12615.4 1145.42  11
   1   1   6 11247.3 950.816  11
  -1  -1   6 11872.7 1536.54  11
  -1   1   6 17083.8 1831.84  15
   1  -1   6 15559.7 1499.11  15
   1   1   6 15854.6 1874.95  15
  -1  -1   6 16692.4 1653.62  15
  -1   1   6 9388.85 701.745   1
   1   1   6 14232.8 1831.87   8
   1   1   6 13869.1 1538.43   6
  -1   1   6 14970.5 1477.53   6
   1  -1   6 14267.6 1248.64   2
  -1  -1   6 14271.3 1476.70   2
   1   1   6 13983.5 1925.88   7
   1  -1   6 16697.0 2132.16   7
  -1   1   6 12197.5 749.385   1
  -1  -1   6 11167.9 846.115   4
  -1   1   7 120196. 6763.16  11
   1  -1   7 155466. 6349.62   2
  -1  -1   7 144381. 6747.79   2
  -1   1   7 112116. 7252.58   8
  -1  -1   7 112081. 7724.92   8
   1  -1   7 123453. 7919.17   8
   1   1   7 127742. 7453.27   8
   1  -1   7 153828. 8306.20   7
   1   1   7 131339. 7831.64   7
  -1   1   7 143892. 6644.40   6
  -1  -1   7 158008. 7070.67  15
   1  -1   7 160258. 6964.87  15
   1   1   7 120829. 5502.92  11
  -1  -1   7 121548. 6828.71  11
   1   1   7 141940. 5642.07  11
   1  -1   7 121240. 5809.98  11
   1  -1   8 4871.19 1120.99  15
   1  -1   8 7123.04 1053.41   2
   1   1   8 4530.67 526.424  11
   1   1   8 4400.19 499.214  11
   1   1   8 5089.59 1458.51   7
   1  -1   8 7887.73 1792.23   7
  -1  -1   8 5100.14 1436.13   7
   1   1   8 6409.34 1512.13   8
  -1   1   8 4979.79 1364.32   8
   1  -1   8 4725.95 1550.10   8
  -1  -1   8 3008.63 1301.40   8
   1  -1   8 4181.14 656.966  11
  -1  -1   8 5129.03 1114.78  11
  -1   1   8 3576.09 924.317  11
  -1   1   9 85712.5 5486.99  11
  -1  -1   9 86274.8 5555.10  11
  -1  -1   9 92972.3 7311.77   8
   1   1   9 100093. 6832.13   8
  -1   1   9 94177.9 6783.58   8
   1  -1   9 99256.4 7391.61   8
   1   1   9 103523. 7267.54   7
   1  -1   9 129327. 7969.33   7
  -1  -1   9 113986. 7476.95   7
  -1  -1  10 1163.97 1020.63   7
   1   1  10 1182.57 1150.35   7
   1  -1  10 603.197 927.797   7
   1   1  10 169.823 821.910   8
   1  -1  10 420.845 970.962   8
  -1   1  10 537.384 905.466   8
  -1  -1  10 215.087 1087.19   8
  -1   1  10 367.528 501.828  11
  -1  -1  10 195.644 534.241  11
   1  -1  11 61280.3 6154.15   8
  -1  -1  11 55597.5 6010.07   8
   1   1  11 60867.6 5636.61   8
  -1   1  11 48481.0 5229.86   8
  -1  -1  11 67133.7 6251.32   7
   1   1  11 64349.8 6224.68   7
  -1   1  12 645.881 1041.98   8
   1   1  12 413.926 1169.65   8
  -1  -2 -12 3047.89 1118.35  15
  -1   2 -12 3701.65 1163.61   6
   1   2 -11 58463.6 4047.72   2
  -1   2 -11 52430.3 3951.96   6
   1   2 -11 49143.1 3572.59   6
  -1  -2 -11 49225.6 3936.59  15
   1  -2 -11 49391.2 4127.91  15
   1  -2 -11 52963.5 3841.87   2
   1   2 -10 3822.23 968.530   6
  -1  -2 -10 4680.65 1245.72   6
  -1   2 -10 4281.58 1136.18   6
  -1  -2 -10 2513.21 948.912  15
   1  -2 -10 4186.80 1189.05  15
  -1  -2 -10 3960.41 898.196   2
   1   2 -10 3137.99 988.256   2
   1  -2 -10 4177.03 1070.90   2
   1   2  -9 78672.4 4671.72   2
   1  -2  -9 63292.7 4657.61  15
  -1  -2  -9 66398.5 4583.31  15
   1   2  -9 69842.0 4163.75   6
  -1   2  -9 70721.8 4496.49   6
  -1  -2  -9 76395.2 4946.89   6
   1  -2  -9 75180.6 4514.64   2
  -1  -2  -9 73355.0 4116.84   2
   1  -2  -8 3940.10 1077.82  15
  -1  -2  -8 4308.28 1044.57  15
   1   2  -8 3576.02 347.433   1
   1  -2  -8 4557.66 973.843   2
  -1  -2  -8 4514.63 860.271   2
   1   2  -8 4736.07 1017.44   2
   1   2  -8 4856.03 897.401   6
  -1   2  -8 4113.44 934.750   6
  -1  -2  -8 5360.38 1205.09   6
  -1   2  -8 4171.19 420.723   1
  -1  -2  -7 149608. 7501.19   6
   1   2  -7 124473. 6477.28   6
  -1   2  -7 135572. 6974.88   6
  -1   2  -7 164588. 6344.22  12
  -1   2  -7 164463. 6718.47  11
   1  -2  -7 137142. 7020.12   2
  -1  -2  -7 135346. 6625.66   2
  -1  -2  -7 150686. 5877.42   5
   1  -2  -7 138834. 5934.68   5
   1   2  -7 164184. 7447.12  11
  -1  -2  -7 139707. 6084.03   4
   1   2  -7 144450. 7155.52   2
  -1  -2  -7 131020. 6066.58   3
   1   2  -7 162591. 6188.10   1
   1  -2  -7 139222. 7424.76  15
  -1  -2  -7 128120. 7135.53  15
  -1   2  -7 157455. 6206.44   1
   1  -2  -6 13162.2 1141.08   5
  -1   2  -6 15115.6 1389.16  11
   1   2  -6 16008.8 1710.36  11
   1  -2  -6 13752.2 1522.28   2
  -1  -2  -6 12185.1 1283.01   2
  -1   2  -6 14855.3 1262.59   1
   1  -2  -6 13326.4 1104.97   4
  -1  -2  -6 11752.6 1201.21   4
   1   2  -6 14982.0 1604.07   2
   1  -2  -6 15195.0 1768.00  15
  -1  -2  -6 12019.3 1535.23  15
   1   2  -6 15365.7 1262.54   1
   1   2  -6 12121.2 1210.71   6
  -1  -2  -6 14545.2 1693.90   6
  -1   2  -6 13690.9 1254.09  12
  -1  -2  -6 13239.2 1234.42  12
   1   2  -5 229066. 9325.31  11
  -1   2  -5 217304. 8631.76  11
   1  -2  -5 181632. 8693.62   2
   1   2  -5 229054. 8683.81  12
  -1  -2  -5 203579. 8973.59  10
   1  -2  -5 190738. 8242.68   4
   1   2  -5 193962. 8831.53   2
   1  -2  -5 193783. 8340.72   3
   1  -2  -5 182697. 9037.51  15
  -1  -2  -5 168689. 8850.27  15
  -1   2  -5 206059. 8538.91  12
  -1  -2  -5 192528. 8578.17  12
   1   2  -5 214333. 8480.77   1
  -1  -2  -5 194621. 8400.81   1
  -1   2  -5 201994. 8467.63   1
  -1  -2  -4 22953.7 1859.51  12
  -1   2  -4 25134.1 1832.13  12
   1  -2  -4 20764.8 1932.03  15
  -1  -2  -4 20585.8 1944.43  15
   1   2  -4 27673.3 1954.20  12
   1   2  -4 24967.2 2102.58  11
  -1   2  -4 22272.4 1729.54  11
   1  -2  -4 21513.8 1813.56   2
  -1  -2  -4 23571.6 1871.12  10
   1  -2  -4 23879.2 1734.36   4
   1  -2  -4 24535.7 1897.72  14
   1   2  -4 20678.5 1821.09   2
   1  -2  -4 22503.1 1742.91   3
  -1   2  -4 21198.3 1827.43   7
  -1   2  -4 23805.0 1786.80   1
   1   2  -4 26032.8 1837.30   1
  -1  -2  -4 22533.4 1730.82   1
  -1  -2  -3 277421. 11639.6  12
  -1   2  -3 297225. 11501.5  12
  -1  -2  -3 286123. 11524.9   6
   1   2  -3 330582. 11785.5  12
  -1  -2  -3 224564. 11507.2  15
  -1   2  -3 268336. 11303.6  11
   1   2  -3 308020. 11949.1  11
  -1   2  -3 250029. 11225.2   7
   1  -2  -3 277591. 11097.9  10
  -1  -2  -3 283138. 11311.6  10
   1  -2  -3 273942. 11379.0   4
  -1   2  -3 275654. 11590.9   4
  -1   2  -3 260552. 11620.2   8
  -1  -2  -3 282164. 10979.3   8
   1   2  -3 310130. 11570.1   1
  -1  -2  -3 281112. 11400.1   1
   1  -2  -3 290322. 11377.3  14
   1  -2  -3 271561. 11462.7   3
   1   2  -3 260043. 11388.7   2
  -1  -2  -2 22646.9 1778.27  11
   1   2  -2 27403.6 2012.13  12
  -1   2  -2 19500.7 1497.80   7
  -1   2  -2 24534.6 1799.12  11
   1   2  -2 26047.5 2011.77  11
   1  -2  -2 23289.4 1878.96   3
   1  -2  -2 22787.7 1372.05  10
  -1  -2  -2 24647.9 1627.25  10
  -1   2  -2 22613.8 1728.43   8
  -1  -2  -2 22299.5 1281.19   8
  -1   2  -2 22970.4 1767.34  12
   1   2  -2 21866.8 1467.37  13
  -1  -2  -2 25323.2 1983.08  12
  -1  -2  -2 26274.6 1541.99  14
  -1  -2  -2 16242.6 1690.35  15
   1  -2  -2 24811.6 1683.99  14
   1  -2  -2 23361.7 1826.79   4
  -1   2  -2 26209.3 1986.93   4
   1   2  -2 27151.9 1922.13   1
  -1  -2  -2 24006.5 1822.80   1
  -1   2  -1 288567. 10967.7  12
  -1  -2  -1 274076. 11222.9  12
   1   2  -1 236495. 10082.1  13
   1   2  -1 287881. 11116.6  11
  -1  -2  -1 240758. 10876.7  11
   1  -2  -1 248447. 10507.6  15
   1  -2  -1 256853. 10962.5   4
  -1   2  -1 283762. 11195.6   4
   1   2  -1 255225. 10364.1   9
   1  -2  -1 269205. 9842.49  10
  -1  -2  -1 271697. 9826.03   8
  -1   2  -1 252900. 10414.1   8
   1  -2  -1 255501. 11025.3   3
   1   2  -1 293995. 11206.2  12
  -1   2  -1 265661. 10852.3  11
  -1   2  -1 243381. 10179.7   7
  -1  -2  -1 254162. 10838.6   1
   1   2  -1 287313. 11050.7   1
   1   2   0 173399. 7478.12  12
  -1  -2   0 162836. 7371.59  11
  -1   2   0 156390. 6654.44  15
   1  -2   0 155968. 6656.30  15
  -1   2   0 180476. 7574.43   4
   1  -2   0 167503. 7375.18   4
  -1  -2   0 172039. 6704.93   9
   1  -2   0 157450. 6383.04   8
  -1   2   0 150011. 6408.98   8
   1  -2   0 163270. 7425.43   3
  -1  -2   0 162634. 7481.79  12
  -1   2   0 177825. 7297.56  12
   1   2   0 176151. 7388.91   1
  -1  -2   0 158483. 7216.69   1
   1  -2   1 254322. 10800.0  15
  -1   2   1 324203. 11448.4  15
   1   2   1 297438. 11169.3  10
  -1   2   1 278210. 10538.9   8
   1  -2   1 283490. 11217.8   8
  -1  -2   1 298093. 10920.6  13
   1   2   1 276864. 11146.6   6
   1  -2   1 340199. 11494.1  13
   1   2   1 282700. 10853.5  14
   1   2   1 255688. 10639.2   7
   1   2   1 301616. 11710.5  11
   1   2   2 15921.9 1477.98   1
  -1  -2   2 14713.6 1403.47   1
   1   2   2 15067.1 1496.00  12
  -1   2   2 18023.8 1467.03  15
   1   2   2 13059.7 1330.64  11
  -1  -2   2 13567.7 1510.48  11
   1  -2   2 12680.9 1213.39   7
   1   2   2 14967.2 1183.24   7
   1   2   2 15042.7 1294.66  10
   1   2   2 15068.0 876.654   8
   1  -2   2 15104.9 1516.94   3
  -1   2   2 15589.2 1430.93  12
  -1  -2   2 15695.6 1572.66  12
   1  -2   2 17688.2 1429.84  13
  -1   2   2 15580.0 1549.68   4
   1  -2   2 17022.0 1535.03   4
   1  -2   2 16378.5 1499.18   8
   1  -2   3 260682. 9689.32  15
  -1   2   3 317486. 11175.6  15
   1   2   3 265865. 10698.7  11
  -1  -2   3 247742. 11171.5  11
  -1   2   3 254542. 10537.0   6
   1   2   3 275256. 10776.3   6
   1  -2   3 248700. 10867.3  11
   1   2   3 260196. 10848.4  12
   1   2   3 229425. 10640.0  10
   1  -2   3 258701. 10726.3   4
  -1   2   3 260768. 11004.3   4
   1   2   3 242336. 10004.6   8
   1  -2   3 260387. 11276.4   8
   1  -2   3 265567. 10412.1   2
   1  -2   3 265017. 10875.6   3
  -1  -2   3 255055. 10648.6   2
  -1   2   3 273675. 10817.5  12
  -1  -2   3 234632. 10830.8  12
  -1  -2   3 222928. 10518.5   1
   1   2   3 250402. 10699.3   1
   1  -2   3 252737. 10877.7   7
   1   2   3 247164. 10625.3   7
  -1   2   4 20851.2 1731.05   6
   1   2   4 20547.7 1788.45   6
   1   2   4 19644.3 1722.03  12
   1  -2   4 19401.1 1794.00  11
  -1  -2   4 18333.0 1739.93  12
  -1   2   4 18347.9 1650.91  12
  -1  -2   4 19951.9 2017.44  11
   1   2   4 18046.9 1596.21  11
  -1   2   4 19233.7 1662.63   1
   1   2   4 19206.3 1635.74   1
  -1  -2   4 16947.6 1571.77   1
   1  -2   4 20124.8 1654.77   4
   1  -2   4 20414.4 2198.55   8
   1   2   4 21383.9 1598.99   8
   1  -2   4 23397.0 2113.46   7
   1   2   4 19619.6 1860.27   7
   1  -2   4 18907.0 1680.19   3
  -1  -2   4 20662.8 1728.85   2
   1  -2   4 19768.0 1521.71   2
   1  -2   4 21566.3 1272.90  15
   1   2   5 211357. 9199.98  15
  -1  -2   5 145586. 7872.38  12
  -1   2   5 176070. 7973.66  12
   1  -2   5 179524. 7764.19   2
  -1  -2   5 183123. 8194.03   2
   1  -2   5 175396. 8270.37  11
   1   2   5 168090. 7890.10  12
   1  -2   5 199481. 7613.03  15
  -1  -2   5 196757. 8126.75  15
  -1  -2   5 171800. 8734.56  11
   1   2   5 195856. 8070.64  11
   1   2   5 169598. 7785.19   1
  -1  -2   5 154924. 7763.12   1
  -1   2   5 174645. 7894.13   1
   1  -2   5 186774. 7844.88   4
   1  -2   5 194737. 9592.82   8
   1   2   5 188085. 8252.88   8
   1  -2   5 185430. 7961.25   3
   1  -2   5 217982. 9392.05   7
   1   2   5 167793. 8702.44   7
   1   2   5 195596. 8470.35   6
  -1   2   5 208217. 8503.28   6
  -1   2   6 9888.54 1131.33  12
  -1  -2   6 9411.95 1158.22  12
   1   2   6 12218.1 1292.14  11
   1  -2   6 11081.1 1412.16  11
   1  -2   6 11924.4 1165.58   5
  -1  -2   6 13100.0 1510.32   2
   1  -2   6 12285.1 1252.58   2
   1  -2   6 12996.2 1240.73  15
  -1  -2   6 12328.2 1425.26  15
  -1  -2   6 10227.5 1562.81  11
  -1   2   6 9687.57 1081.78   1
  -1  -2   6 8641.08 1128.43   4
   1  -2   6 11784.5 1120.41   4
   1  -2   6 11757.6 1978.06   8
  -1   2   6 10273.7 1492.85   8
   1   2   6 10491.8 1437.94   8
   1   2   6 10197.7 1093.39   1
   1  -2   6 15218.1 2057.11   7
  -1  -2   6 13141.5 1828.02   7
   1   2   6 9507.42 1622.04   7
  -1   2   6 12560.5 1477.11   6
   1  -2   7 138365. 6556.10  11
  -1   2   7 105034. 5545.20  12
   1  -2   7 129208. 5555.16   5
  -1  -2   7 122840. 5425.58   5
   1  -2   7 150071. 6340.62   2
   1   2   7 152940. 6294.82  11
  -1  -2   7 126180. 7089.23  11
  -1   2   7 102773. 5446.14   1
  -1  -2   7 130207. 5811.25   4
   1   2   7 141609. 7194.40   8
  -1  -2   7 115810. 7975.70   8
  -1   2   7 118757. 7012.29   8
   1   2   7 134624. 7760.35   7
   1  -2   7 176049. 8653.42   7
  -1  -2   7 164376. 8190.71   7
   1   2   7 130865. 5657.41   1
   1  -2   7 162095. 6540.16  15
  -1  -2   7 156323. 6848.04  15
   1  -2   8 5418.15 993.580  11
   1  -2   8 5872.93 1080.36  15
  -1  -2   8 3322.13 356.243   4
   1   2   8 5681.56 1318.28   8
  -1   2   8 4991.64 1301.13   8
  -1  -2   8 5543.10 1526.66   7
   1  -2   8 6295.62 1024.68   2
   1   2   8 3407.04 685.882  11
   1   2   8 4553.15 789.939  11
  -1  -2   8 4892.87 1200.67  11
   1   2   8 4312.70 1379.77   7
   1  -2   8 7431.96 1798.78   7
  -1  -2   8 3629.78 360.244   5
  -1   2   9 73009.0 5507.12   8
   1   2   9 76991.0 5453.58   8
  -1  -2   9 90160.8 6466.70   7
   1   2   9 80700.7 6194.48   7
   1   2   9 62613.5 3470.14  11
  -1  -2   9 69460.5 4956.25  11
  -1   2   9 76763.0 4991.57  11
   1   2  10 3834.28 1332.15   8
   1  -2  10 4078.67 1722.33   8
  -1  -2  10 3210.62 1677.56   8
  -1   2  10 3001.01 1225.71   8
  -1   2  10 2412.07 863.986  11
  -1  -2  10 3574.10 1084.23  11
  -1   2  10 3284.52 1469.99   7
  -1  -2  10 5757.62 1861.54   7
   1  -2  10 3870.81 1737.62   7
   1   2  10 4668.43 1659.49   7
  -1   2  11 45200.9 5242.03   7
  -1  -2  11 68636.2 6174.81   7
   1   2  11 49539.1 5366.17   7
  -1   2  11 44864.0 4714.69   8
   1  -2  11 57320.1 6121.16   8
  -1  -2  11 49324.2 5809.66   8
   1   2  11 50705.2 4828.28   8
  -1   2  12 4010.80 1629.68   8
   1   2  12 3047.09 1461.46   8
  -1   3 -12 6107.35 1401.71   6
   1  -3 -11 47570.1 3710.36   2
  -1   3 -11 45647.1 3668.39   6
  -1  -3 -11 45753.4 3955.06  15
   1   3 -10 13851.8 1975.41  13
  -1   3 -10 14445.4 2100.90  13
   1  -3 -10 11888.3 1746.42   2
  -1  -3 -10 12491.1 1590.31   2
  -1   3 -10 13846.5 1846.90   6
   1   3 -10 10098.0 1436.34   6
   1  -3 -10 12482.3 2048.22  15
  -1  -3 -10 11112.5 1846.33  15
  -1   3  -9 61597.2 4458.42  13
   1   3  -9 62162.9 4299.65  13
  -1  -3  -9 67803.6 3993.42   2
   1  -3  -9 58656.2 4082.30   2
  -1   3  -9 58394.8 3985.09   6
   1   3  -9 56426.9 3610.15   6
  -1  -3  -9 57238.7 4347.74  15
   1  -3  -9 56795.3 4459.56  15
   1  -3  -8 9552.76 1022.64   5
   1  -3  -8 8934.15 1613.73  15
  -1  -3  -8 8439.79 1565.37  15
  -1   3  -8 10430.0 1656.85  13
   1   3  -8 9002.81 1483.46  13
   1   3  -8 10559.4 1147.49   1
  -1   3  -8 10820.6 1175.49   1
   1  -3  -8 9693.62 1492.26   2
  -1  -3  -8 10762.8 1391.16   2
   1   3  -8 9214.98 1217.28   6
  -1   3  -8 10920.7 1504.96   6
  -1  -3  -8 9721.88 1111.92   3
   1  -3  -7 77170.4 4117.08   4
  -1  -3  -7 75719.0 4346.57   4
  -1   3  -7 78477.6 4998.94  13
   1   3  -7 76110.3 4768.21  13
  -1  -3  -7 84200.2 4443.08  12
  -1  -3  -7 75556.5 5072.34  15
   1  -3  -7 81782.1 5269.64  15
  -1   3  -7 90621.5 4494.37   1
   1   3  -7 94468.8 4525.78   1
  -1   3  -7 96302.9 4834.13  11
  -1  -3  -7 78489.0 4526.02   2
   1  -3  -7 81683.0 4892.98   2
  -1   3  -7 93119.9 4617.75  12
   1   3  -7 101962. 4708.30  12
   1   3  -7 69970.8 4151.95   6
  -1   3  -6 12863.4 1497.74  11
   1   3  -6 12506.0 1674.96  11
   1  -3  -6 12338.2 1558.36   2
   1  -3  -6 13437.6 1511.08  10
  -1  -3  -6 10179.7 1356.88   4
   1  -3  -6 11813.2 1304.51   4
   1  -3  -6 10256.0 1303.07   3
  -1   3  -6 13043.8 1440.23   1
   1   3  -6 14040.9 1488.39   1
  -1  -3  -6 12121.0 1440.77  12
   1   3  -6 10926.1 1447.48  13
  -1   3  -6 12148.2 1422.26  12
  -1   3  -6 9865.01 1476.26  13
   1  -3  -6 11849.8 1689.06  15
  -1  -3  -6 8935.31 1483.79  15
   1   3  -6 15074.1 1573.85  12
  -1  -3  -5 175629. 7771.13  10
   1  -3  -5 167555. 7520.31  10
  -1  -3  -5 150493. 7803.34   4
   1  -3  -5 160249. 7608.11   4
   1  -3  -5 157310. 7737.19   3
   1   3  -5 181872. 7899.83   1
  -1   3  -5 181282. 7870.15   1
   1  -3  -5 149421. 8034.45  15
  -1  -3  -5 137335. 7944.07  15
  -1   3  -5 149405. 7799.84  13
  -1  -3  -5 168015. 7986.85  12
  -1   3  -5 180822. 7912.31  12
   1   3  -5 148557. 7520.50  13
  -1  -3  -5 167658. 7615.05  14
   1   3  -5 192892. 8463.21  11
  -1   3  -5 176017. 7844.07  11
   1   3  -5 194807. 8113.67  12
   1   3  -4 50938.2 3464.52  11
  -1   3  -4 45115.0 3031.60  11
  -1   3  -4 39283.4 2931.89  13
  -1  -3  -4 45544.7 2810.49  14
   1  -3  -4 46479.2 2965.10  14
  -1  -3  -4 37831.7 3141.29  15
  -1  -3  -4 46306.5 2884.63  10
   1  -3  -4 45896.5 2694.65  10
   1  -3  -4 44938.0 3077.67   4
   1  -3  -4 41741.8 3105.69   3
   1   3  -4 51683.9 3252.28   1
  -1  -3  -4 44415.5 3039.15   1
  -1   3  -4 48829.5 3167.06   1
  -1  -3  -4 46689.2 3305.24  12
  -1   3  -4 46466.2 3131.09  12
   1   3  -4 41457.0 2770.30  13
   1   3  -4 51500.0 3314.76  12
  -1   3  -4 43145.0 2825.19   7
   1   3  -3 135394. 6266.49  12
  -1  -3  -3 123442. 5324.21  14
  -1   3  -3 99242.1 5440.61  13
   1  -3  -3 127303. 5639.75  14
   1   3  -3 102209. 5202.68  13
  -1  -3  -3 88188.4 5739.20  15
  -1   3  -3 105225. 5647.84  11
   1   3  -3 125533. 6199.03  11
  -1   3  -3 98989.8 5205.06   7
   1  -3  -3 114493. 5024.36  10
  -1  -3  -3 119143. 5379.65  10
   1  -3  -3 109077. 5995.20   3
  -1  -3  -3 111603. 6105.80  12
  -1   3  -3 125348. 6008.40  12
   1  -3  -3 110189. 5863.90   4
  -1  -3  -3 112932. 5821.47   1
  -1   3  -3 122888. 5943.03   1
   1   3  -3 129997. 6068.28   1
  -1  -3  -2 19340.3 2073.95  12
  -1   3  -2 20259.3 1920.37  12
   1  -3  -2 17179.7 1699.34  15
  -1   3  -2 20756.6 1900.04  11
   1   3  -2 20239.5 1985.45  11
  -1  -3  -2 22487.9 1524.23  14
   1   3  -2 18456.2 1440.94  13
   1  -3  -2 17576.1 1871.20   4
   1  -3  -2 20508.2 1257.78  10
   1   3  -2 18995.8 1541.41   9
  -1  -3  -2 18497.7 996.727   8
   1  -3  -2 17000.8 1941.49   3
   1   3  -2 20492.8 1950.37   1
  -1   3  -2 19229.5 1897.76   1
  -1  -3  -2 19362.9 1872.10   1
   1   3  -2 22230.9 2087.94  12
  -1   3  -2 16072.9 1344.43   7
  -1  -3  -1 253181. 12347.6  11
   1   3  -1 311387. 12698.0  12
  -1   3  -1 290227. 12710.2   4
   1  -3  -1 273823. 12452.3   4
  -1   3  -1 286462. 10984.6   9
   1  -3  -1 304018. 10918.3   9
   1   3  -1 296545. 11538.0   9
  -1   3  -1 274789. 11456.9   8
  -1   3  -1 254919. 11121.3   7
   1   3  -1 312276. 12572.2   1
  -1  -3  -1 278782. 12272.7   1
  -1   3  -1 321375. 12561.2   1
  -1  -3  -1 274495. 12643.7  12
  -1   3  -1 317057. 12497.1  12
   1  -3  -1 253035. 11753.6  15
   1   3  -1 300607. 12487.7  11
  -1   3  -1 302997. 12349.2  11
  -1  -3   0 37394.4 3056.55  11
  -1   3   0 46016.7 3114.95   1
   1  -3   0 38881.1 3050.37   4
  -1   3   0 42922.9 3262.33   4
  -1  -3   0 47869.0 2472.72   9
   1  -3   0 38983.1 2052.06   8
  -1   3   0 36750.9 2106.92   8
   1   3   0 45157.4 3126.21   1
  -1  -3   0 41141.5 2953.68   1
  -1  -3   0 39680.9 3156.87  12
  -1   3   0 42718.9 2990.13  12
   1  -3   0 37800.1 2495.16  15
   1   3   0 47539.3 3266.11  12
  -1   3   0 45605.0 3047.67  11
  -1   3   1 221125. 9768.27  10
   1   3   1 259631. 10385.9  10
   1  -3   1 267893. 10479.6   8
  -1   3   1 262462. 9705.42   8
  -1   3   1 290348. 11473.8  12
   1  -3   1 342076. 11114.0  13
  -1   3   1 253389. 10621.5  14
   1   3   1 248675. 10168.6  14
  -1  -3   1 325183. 10536.6  13
   1  -3   1 224912. 10301.2  15
   1   3   1 234086. 9576.70   7
   1   3   1 279471. 11588.5  12
   1   3   1 286184. 11409.4  11
   1  -3   2 20412.2 1705.67  13
  -1  -3   2 12630.8 1701.08  12
  -1   3   2 15051.7 1682.84  12
   1   3   2 12521.5 1334.50   6
   1   3   2 16335.6 1821.13  12
   1   3   2 13349.9 1100.44   7
   1  -3   2 15353.6 1250.43   7
  -1  -3   2 17723.6 1170.96   7
   1   3   2 16790.6 1738.73  11
   1  -3   2 13959.5 1771.47   3
   1   3   2 13256.1 1312.01  10
  -1   3   2 14326.5 766.048   8
   1  -3   2 16437.1 1602.86   8
  -1   3   2 13344.9 1397.07  14
  -1   3   2 18041.4 1691.84  15
  -1   3   2 15256.3 1716.33   1
  -1  -3   2 13350.7 1589.87   1
   1   3   2 14296.8 1677.73   1
   1  -3   2 14091.8 1709.57   4
   1   3   3 115670. 6290.17  12
  -1   3   3 144734. 6509.54  15
   1   3   3 131168. 6325.39  11
  -1  -3   3 118712. 6696.24  11
  -1  -3   3 134987. 5701.25   7
   1   3   3 115619. 5579.81   7
   1  -3   3 121088. 5797.62   7
   1   3   3 105417. 5722.89  10
   1   3   3 114006. 6190.42   1
  -1  -3   3 111754. 6106.37   1
  -1   3   3 116194. 6256.21   1
   1  -3   3 125173. 6446.26   8
  -1   3   3 126277. 6346.14  12
  -1  -3   3 108193. 6378.49  12
   1  -3   3 148319. 6286.96  13
  -1  -3   3 116134. 6014.61   2
   1  -3   3 104207. 6258.58   3
   1  -3   3 110915. 6214.66   4
   1  -3   4 39280.0 3265.68  11
   1   3   4 40412.9 3102.01  12
  -1   3   4 57250.9 3635.77  15
   1  -3   4 42146.4 2152.79  15
   1   3   4 49129.3 3231.38  11
  -1  -3   4 41404.1 3471.84  11
   1  -3   4 48823.7 3252.26   7
  -1  -3   4 49946.6 3077.16   7
   1   3   4 38988.3 2865.85   7
   1  -3   4 39299.8 3051.45   4
   1   3   4 41679.7 2191.30   8
   1  -3   4 47031.6 3634.38   8
  -1  -3   4 38964.9 2909.67   2
   1  -3   4 48810.9 2981.27   2
   1  -3   4 36411.7 3072.48   3
  -1   3   4 41524.5 2887.10   6
   1   3   4 44827.1 3139.78   6
  -1   3   4 42827.9 3124.16  12
  -1  -3   4 35121.6 3079.79  12
  -1  -3   4 38520.4 2984.79   1
  -1   3   4 43074.3 3127.73   1
   1   3   4 41494.7 3057.95   1
  -1   3   5 169896. 8024.95   1
   1   3   5 161208. 7930.39   1
   1  -3   5 160327. 7927.96   4
  -1  -3   5 128633. 7863.52   4
   1   3   5 166393. 7222.19   8
  -1   3   5 154938. 7400.77   8
   1  -3   5 182836. 9336.41   8
  -1  -3   5 200186. 8565.64   7
   1  -3   5 224866. 9175.96   7
   1   3   5 152103. 8097.35   7
  -1  -3   5 144374. 8032.88  12
  -1   3   5 168897. 8077.99  12
   1   3   5 199952. 8362.18  11
  -1  -3   5 160984. 8729.76  11
  -1  -3   5 174032. 7596.64  15
   1  -3   5 171750. 6933.06  15
   1  -3   5 155639. 8062.83   3
   1  -3   5 182169. 7782.53   2
  -1  -3   5 158495. 7842.10   2
   1  -3   5 171155. 8564.18  11
   1   3   5 161050. 8027.39  12
   1  -3   6 9242.37 1560.78  11
   1   3   6 9810.03 1361.31  12
  -1  -3   6 9949.10 1279.03  15
   1  -3   6 10178.0 1035.07  15
   1   3   6 11707.2 1508.96  11
   1  -3   6 13934.9 2006.50   7
   1   3   6 10073.1 1640.15   7
  -1  -3   6 13606.5 1862.99   7
  -1  -3   6 7499.67 1529.88  11
   1  -3   6 11300.0 2063.13   8
  -1  -3   6 11636.0 2128.92   8
   1   3   6 9295.04 1187.57   8
  -1   3   6 8419.01 1236.15   8
   1  -3   6 11377.6 1322.95   2
   1  -3   6 9454.80 1352.67   3
  -1  -3   6 8100.73 1324.15  12
  -1   3   6 9263.21 1348.24  12
   1   3   6 7460.01 1164.22   1
  -1   3   6 8184.11 1241.81   1
   1  -3   6 10038.0 1327.19   4
  -1  -3   6 7570.23 1298.20   4
  -1  -3   7 79219.4 4873.46  12
   1   3   7 78446.0 4684.18  12
  -1   3   7 74337.0 4677.24  12
   1  -3   7 102485. 5809.53  11
   1  -3   7 103887. 5050.23   2
   1   3   7 113079. 5411.10  11
  -1  -3   7 85986.3 5892.43  11
  -1   3   7 71632.8 4545.23   1
  -1  -3   7 76262.4 4832.81   4
   1  -3   7 88546.1 4702.43   4
  -1   3   7 85257.0 5177.53   8
   1   3   7 93678.4 5103.35   8
   1  -3   7 105553. 7136.78   8
  -1  -3   7 92628.4 6786.85   8
  -1  -3   7 115082. 6488.78   7
   1   3   7 85723.4 5871.74   7
   1  -3   7 129893. 7056.48   7
  -1  -3   7 109119. 5269.96  15
   1  -3   7 95746.8 4560.03  15
   1   3   7 72403.0 4546.78   1
   1  -3   8 13487.1 1476.14  15
   1   3   8 14954.1 1642.38  11
  -1  -3   8 9868.41 1846.92  11
   1  -3   8 9775.87 1182.83   5
  -1  -3   8 8646.32 1033.18   5
  -1  -3   8 9867.57 1250.26   4
   1  -3   8 10489.8 2388.78   8
  -1   3   8 10902.7 1707.59   8
   1   3   8 11876.1 1679.04   8
  -1  -3   8 13774.9 2724.43   8
  -1  -3   8 9914.95 1317.46   3
  -1   3   8 7377.23 1045.29   1
   1   3   8 9543.13 1177.13   1
  -1  -3   8 16814.1 2468.93   7
   1  -3   8 17309.7 2672.41   7
   1   3   8 11250.7 2043.46   7
  -1   3   8 7113.05 1085.75  12
  -1  -3   9 80721.2 7015.82   8
   1  -3   9 91399.7 7347.83   8
  -1   3   9 72466.9 5251.07   8
   1   3   9 74737.0 5151.09   8
   1   3   9 79711.9 6221.44   7
  -1  -3   9 89101.6 6487.99   7
  -1  -3   9 70087.4 5513.42  11
   1  -3  10 21663.3 3359.37   7
  -1  -3  10 20100.4 3154.52   7
   1   3  10 16393.2 2908.50   7
   1  -3  10 18359.2 3455.03   8
  -1   3  10 12881.8 2139.63   8
   1   3  10 12304.5 2067.13   8
  -1  -3  10 11200.4 2887.46   8
  -1   3  10 10741.4 2363.51   7
  -1  -3  10 13108.8 2222.30  11
   1   3  11 48207.8 4371.60   8
  -1   3  11 47996.7 4522.70   8
   1  -4 -11 28905.9 2955.60   2
  -1   4 -11 29441.0 2841.91   6
   1  -4 -10 7839.52 1565.54   2
  -1  -4 -10 9765.05 1520.56   2
   1  -4 -10 7312.82 1719.28  15
  -1  -4 -10 7288.65 1668.27  15
  -1   4 -10 7246.29 1399.69   6
   1   4 -10 9515.98 1751.21  13
  -1   4 -10 5730.25 1493.41  13
  -1   4  -9 38413.8 3109.22   6
   1   4  -9 35520.8 2697.51   6
   1  -4  -9 38631.3 3693.79  15
  -1  -4  -9 32793.5 3370.11  15
  -1  -4  -9 40594.0 3140.76   2
   1  -4  -9 36655.0 3262.06   2
   1   4  -9 40042.8 3396.21  13
  -1   4  -9 39843.2 3550.38  13
  -1   4  -8 22368.0 2011.68   1
   1   4  -8 15009.5 1634.87   6
   1  -4  -8 18284.7 2213.95   2
  -1  -4  -8 18200.8 1997.85   2
  -1   4  -8 16204.2 2137.34  13
   1  -4  -8 18255.9 2417.67  15
  -1  -4  -8 15271.5 2190.31  15
   1   4  -8 18384.2 2145.73  13
   1  -4  -7 57680.9 4180.72   2
   1  -4  -7 61246.3 4007.47   3
   1   4  -7 73797.2 4199.71   1
  -1   4  -7 73763.1 4243.34   1
  -1   4  -7 59803.7 4271.37  13
  -1  -4  -7 64231.6 4170.85  12
   1   4  -7 59526.9 4103.41  13
   1  -4  -7 56170.2 4457.76  15
  -1  -4  -7 52945.9 4352.10  15
   1  -4  -6 25424.3 2347.09   4
  -1  -4  -6 26028.7 2533.49   4
   1  -4  -6 26995.5 2518.09   3
   1   4  -6 27788.6 2521.98   1
  -1   4  -6 25203.2 2392.09   1
  -1   4  -6 25110.1 2462.54  13
  -1   4  -6 27745.0 2503.94  12
  -1  -4  -6 26217.5 2538.95  12
   1   4  -6 25492.1 2342.52  13
   1  -4  -6 24211.4 2649.81  15
  -1  -4  -6 20031.3 2464.96  15
   1   4  -6 30124.7 2617.29  12
  -1   4  -6 27248.8 2500.80  11
   1  -4  -5 101816. 4877.89  10
   1  -4  -5 88610.2 5360.10   4
  -1  -4  -5 87858.8 5579.04   4
   1  -4  -5 89668.5 5591.56   3
   1   4  -5 112500. 5810.42   1
  -1   4  -5 107981. 5693.76   1
  -1   4  -5 79508.9 5126.56  13
   1   4  -5 88220.6 5063.16  13
  -1   4  -5 107300. 5686.60  12
  -1  -4  -5 99158.5 5818.37  12
  -1  -4  -5 76775.6 5499.93  15
   1   4  -5 116730. 5929.42  12
  -1   4  -5 94649.6 5434.83  11
   1  -4  -4 65877.0 3369.45  10
   1   4  -4 70869.9 4462.71  12
  -1  -4  -4 50050.3 4107.13  15
   1  -4  -4 56499.4 4107.75  15
   1  -4  -4 56929.1 4281.45   3
  -1   4  -4 62693.8 4087.94  11
  -1   4  -4 64465.9 4211.69   1
   1   4  -4 70613.0 4398.20   1
   1   4  -4 55192.9 3536.84  13
  -1  -4  -4 66738.3 3678.28  14
  -1   4  -4 55787.1 3806.28  13
  -1   4  -4 68932.5 4309.95  12
  -1  -4  -4 66791.1 4540.08  12
  -1  -4  -4 55522.8 4241.04   4
   1  -4  -4 60523.1 4177.06   4
   1   4  -3 144471. 7365.71  11
  -1   4  -3 138055. 7032.20  11
   1  -4  -3 114317. 6747.15  15
   1  -4  -3 130185. 7189.94   4
   1   4  -3 130656. 6340.06   9
   1  -4  -3 126723. 7376.17   3
  -1   4  -3 144227. 7255.40  12
  -1  -4  -3 137465. 7539.75  12
   1   4  -3 127371. 6254.73  13
   1   4  -3 160634. 7624.62  12
  -1   4  -3 125014. 6049.82   7
  -1   4  -3 144268. 7265.46   1
  -1  -4  -3 139647. 7164.56   1
   1   4  -3 143583. 7330.91   1
   1  -4  -2 7612.84 1429.96   4
   1   4  -2 9520.57 1136.11   9
  -1   4  -2 10647.2 987.994   9
   1   4  -2 10816.9 1626.70   1
  -1  -4  -2 11298.4 1599.13   1
  -1   4  -2 10033.5 1511.02   1
  -1   4  -2 9013.53 958.203   7
  -1  -4  -2 6013.44 1290.13  15
   1  -4  -2 9984.97 1412.09  15
  -1   4  -2 9570.04 1469.18  11
   1   4  -2 10980.1 1592.80  11
   1   4  -2 11869.1 1709.69  12
  -1   4  -2 10754.3 1571.47  12
  -1  -4  -2 9910.14 1669.79  12
   1  -4  -1 121477. 7337.11   4
   1   4  -1 145201. 7539.33   1
  -1  -4  -1 126558. 7233.07   1
  -1   4  -1 152862. 7581.58   1
  -1   4  -1 123248. 5849.12   7
  -1  -4  -1 126919. 7534.09  11
   1   4  -1 157304. 7799.48  12
   1  -4  -1 112550. 6610.75  15
   1   4  -1 145606. 6379.42   9
  -1  -4  -1 152385. 6389.91   9
   1  -4  -1 149179. 5810.90   9
  -1   4  -1 141164. 5867.61   9
   1   4  -1 149593. 7503.29  11
  -1   4  -1 154088. 7470.55  11
   1  -4  -1 139115. 7668.85  12
  -1  -4  -1 132306. 7740.66  12
  -1   4  -1 151639. 7551.44  12
   1  -4   0 69728.9 5021.33   4
  -1  -4   0 91264.7 4174.98   9
   1  -4   0 77868.3 3596.49   8
  -1  -4   0 72067.2 4876.14   1
  -1   4   0 83624.4 5143.21   1
   1   4   0 81373.8 5152.55   1
  -1   4   0 80950.2 3570.66   7
   1  -4   0 70467.2 4362.82  15
   1  -4   0 79442.7 5313.93  12
  -1  -4   0 79089.7 5459.50  12
  -1   4   0 83811.7 5116.36  12
  -1  -4   0 73395.6 5204.08  11
  -1   4   0 90340.0 5142.20  11
   1   4   0 84330.6 5245.45  12
   1   4   1 162981. 7898.83  12
   1  -4   1 118733. 6424.73  15
   1   4   1 153809. 7513.39  11
  -1  -4   1 119378. 7091.09   1
  -1   4   1 119650. 5698.80  10
   1   4   1 143568. 6344.77  10
   1  -4   1 139279. 6281.97   8
   1  -4   1 193734. 7238.27  13
  -1   4   1 129286. 6538.77  14
  -1  -4   1 188115. 6734.21  13
   1   4   1 121074. 6082.35  14
  -1   4   1 164750. 7753.42  12
   1  -4   1 123180. 7381.72   4
   1   4   2 14818.0 1848.49  11
  -1  -4   2 13821.0 896.503   7
   1   4   2 10851.5 923.165   7
  -1   4   2 8833.32 975.021  10
   1   4   2 10774.6 1258.41  10
   1  -4   2 10343.6 1684.02   4
   1  -4   2 12819.5 1478.59   8
  -1   4   2 13822.2 1801.26  11
   1   4   2 13447.1 1899.02  12
  -1   4   2 11258.5 1384.19  14
   1  -4   2 8728.10 1146.12  15
   1   4   2 9448.03 1138.99  14
   1   4   2 8301.35 1202.80   6
  -1  -4   2 11016.0 1676.50   1
  -1   4   2 11187.5 1675.15   1
   1   4   2 11231.6 1684.58   1
  -1   4   2 14567.7 1880.20  12
   1  -4   2 13636.9 1551.19  13
  -1  -4   2 12030.0 1899.94  12
  -1  -4   2 13852.5 1384.18  13
  -1  -4   3 128473. 7776.31  11
   1   4   3 156601. 7502.81  11
  -1   4   3 115121. 6487.58  14
   1   4   3 110588. 6289.46  10
   1  -4   3 113484. 7116.05   4
   1  -4   3 143598. 7205.49   8
  -1  -4   3 148792. 7212.30   2
   1  -4   3 109041. 7254.84   3
  -1   4   3 141656. 7395.41  12
   1  -4   3 180932. 7330.30  13
  -1  -4   3 117257. 7398.86  12
   1   4   3 141178. 7503.78  12
  -1   4   3 143975. 7415.65   1
   1   4   3 131772. 7264.85   1
  -1  -4   3 123178. 7084.99   1
   1   4   3 125142. 5988.23   7
  -1  -4   3 159620. 6187.43   7
   1  -4   3 132654. 6162.23   7
   1   4   4 58940.2 4221.10  10
   1   4   4 70677.6 4831.79   1
  -1   4   4 78246.7 4965.85   1
  -1  -4   4 75913.9 5180.83   8
   1  -4   4 82369.5 5274.50   8
  -1   4   4 71064.6 3116.85   8
   1  -4   4 61322.0 4872.04   3
   1  -4   4 89162.1 4774.10   2
  -1  -4   4 66454.9 4981.41  12
  -1   4   4 83780.2 5087.82  12
   1   4   4 90112.6 5137.36  11
  -1  -4   4 76863.2 5529.26  11
   1   4   4 73831.0 4941.66  12
   1   4   4 70587.0 4158.13   7
  -1  -4   4 94861.9 4466.08   7
   1  -4   4 93222.9 4647.22   7
   1  -4   4 67928.1 4839.22   4
  -1  -4   4 51237.1 4555.09   4
   1  -4   5 97211.5 4471.26  15
   1  -4   5 87454.3 5753.33   4
  -1  -4   5 72876.6 5625.45   4
   1   4   5 93640.2 4143.31   8
  -1  -4   5 110028. 6788.70   8
   1  -4   5 114632. 6847.35   8
  -1   4   5 97439.0 4445.86   8
   1  -4   5 125761. 5914.72   2
   1  -4   5 85145.6 5910.44   3
  -1   4   5 104891. 6030.68  12
  -1  -4   5 84376.0 5900.60  12
   1   4   5 116898. 6169.72  11
  -1  -4   5 96781.7 6607.91  11
   1   4   5 94911.5 5865.94  12
   1   4   5 97349.7 5532.99   7
  -1  -4   5 128717. 5968.42   7
   1  -4   5 133778. 6317.96   7
   1   4   5 87393.9 5672.94   1
  -1   4   5 99656.4 5896.11   1
   1  -4   6 27672.9 1851.16  15
  -1  -4   6 31242.0 2405.67  15
  -1  -4   6 22361.5 2651.41   4
   1  -4   6 22198.0 2467.80   4
   1   4   6 28551.2 1819.21   8
   1  -4   6 32056.5 3607.29   8
  -1  -4   6 26432.0 3330.76   8
  -1   4   6 29160.3 2042.95   8
   1  -4   6 24528.1 2736.26   3
  -1   4   6 30303.5 2844.31  12
  -1  -4   6 23130.5 2677.57  12
   1   4   6 34647.8 2975.40  11
  -1  -4   6 28859.0 3309.32  11
   1   4   6 25673.0 2645.50  12
   1   4   6 28612.6 2787.64   7
  -1  -4   6 38551.2 3124.91   7
   1  -4   6 38618.9 3327.94   7
  -1   4   6 26510.2 2667.61   1
   1   4   6 24075.3 2534.96   1
   1  -4   7 71903.6 3582.64  15
  -1  -4   7 74312.0 4250.38  15
  -1  -4   7 50166.0 4268.71   4
   1  -4   7 68101.4 4425.67   4
   1   4   7 66960.5 3656.77   8
  -1  -4   7 86315.8 6472.31   8
   1  -4   7 84477.1 6408.51   8
  -1   4   7 68295.8 3935.29   8
   1  -4   7 64378.3 4532.97   3
   1   4   7 48959.9 3974.86   1
  -1   4   7 60853.4 4298.11   1
   1   4   7 63897.0 4830.27   7
   1  -4   7 98148.5 5981.15   7
  -1  -4   7 94365.0 5603.38   7
  -1  -4   7 76248.5 5706.85  11
   1   4   7 80947.0 4867.21  11
  -1  -4   7 55647.7 4404.42  12
   1   4   7 57603.6 4247.56  12
  -1   4   7 61495.7 4411.13  12
   1   4   8 19940.7 2706.13   7
   1  -4   8 30643.9 3494.19   7
  -1  -4   8 29745.5 3241.37   7
   1   4   8 22055.5 1984.36   8
  -1   4   8 20885.7 2120.08   8
   1  -4   8 30658.6 3988.80   8
  -1  -4   8 24179.1 3656.81   8
  -1  -4   8 27144.3 3331.30  11
   1   4   8 16103.7 1943.36   1
  -1  -4   8 17866.3 2222.83   3
  -1   4   8 15236.2 1890.80   1
  -1  -4   9 42935.9 4377.41  11
   1  -4   9 69509.5 5594.10   7
   1   4   9 36478.3 4068.55   7
  -1  -4   9 58151.0 4927.14   7
  -1   4   9 33669.4 3123.40   8
   1  -4   9 49411.7 5380.54   8
  -1  -4   9 49905.5 5461.31   8
   1   4   9 37158.1 3040.93   8
  -1  -4  10 14302.9 2683.44   7
   1  -4  10 14565.9 2811.33   7
   1   4  10 8874.67 2142.11   7
  -1   4  10 7925.23 2078.11   7
   1  -4  10 13119.3 3015.39   8
  -1  -4  10 9231.54 2725.55   8
   1  -5 -10 10474.7 1901.14   2
  -1   5 -10 13807.8 1865.67   6
  -1   5  -9 25863.2 2866.18  13
   1   5  -9 28419.2 2866.11  13
   1  -5  -9 26989.5 2888.81   2
  -1  -5  -9 25845.5 2639.27   2
   1  -5  -9 23620.9 3011.28  15
  -1  -5  -9 24157.0 3012.57  15
   1   5  -8 17492.4 2121.87  13
  -1   5  -8 18421.3 2299.55  13
  -1  -5  -8 16170.0 2433.70  15
   1  -5  -8 18239.3 2560.30  15
  -1  -5  -8 19543.6 2267.74   2
   1  -5  -8 15974.8 2208.78   2
   1  -5  -7 33338.0 3217.87   2
  -1  -5  -7 38528.9 3370.73  12
  -1  -5  -7 28236.1 3233.75  15
   1   5  -7 36216.1 3036.58  13
  -1   5  -7 32072.9 3043.40  13
  -1   5  -7 43498.1 3398.79   1
   1   5  -7 42857.1 3418.74   1
   1  -5  -7 37096.9 3276.37   3
  -1  -5  -6 24891.1 2717.03  12
  -1  -5  -6 16815.0 2400.10  15
   1   5  -6 19248.6 2096.41  13
  -1   5  -6 16934.0 2130.99  13
  -1   5  -6 22795.4 2451.74   1
   1   5  -6 22825.7 2499.29   1
   1  -5  -6 20834.3 2514.74   3
   1   5  -5 79738.6 5235.04   1
  -1   5  -5 85154.4 5300.68   1
  -1  -5  -5 74464.5 5318.79  12
   1  -5  -5 84825.4 4169.13  10
   1   5  -5 65484.7 4342.46  13
   1  -5  -5 66710.4 5022.08  15
   1  -5  -5 72705.8 5324.67   3
  -1  -5  -4 42805.2 3845.32  12
  -1   5  -4 48148.6 3743.57   1
   1   5  -4 43487.2 3683.15   1
   1   5  -4 38104.8 2840.72   9
   1  -5  -4 34589.4 3294.77  15
   1  -5  -4 35912.8 3614.06   3
   1  -5  -3 55799.7 4745.39   3
  -1  -5  -3 62925.1 4930.36  12
  -1   5  -3 61403.3 3358.16   7
  -1   5  -3 64361.2 3406.60   9
   1   5  -3 60854.7 3696.89   9
   1  -5  -3 56129.4 4263.14  15
  -1  -5  -3 50339.1 4329.25  15
   1   5  -3 72529.4 4875.96   1
  -1   5  -3 67141.6 4684.91   1
   1  -5  -2 40140.6 3972.77   3
  -1   5  -2 40763.7 2467.72   7
  -1  -5  -2 44775.2 4107.26  12
   1   5  -2 45725.0 2956.53   9
  -1   5  -2 45045.1 2584.77   9
   1  -5  -2 51093.6 2566.30   9
  -1  -5  -2 50076.4 2964.17   9
   1   5  -2 52301.5 4091.36   1
  -1   5  -2 48175.5 3923.69   1
   1  -5  -2 33914.7 3165.10  15
  -1  -5  -2 36500.7 3552.55  15
  -1  -5  -1 72070.2 2675.40   8
  -1  -5  -1 82171.0 3968.51   9
  -1  -5  -1 61402.2 2732.81   8
  -1   5  -1 64399.9 3274.05   7
  -1  -5  -1 74485.4 5470.39  12
  -1  -5  -1 52169.2 4410.71  15
   1  -5  -1 56282.2 4190.45  15
  -1   5  -1 77066.8 5138.82   1
   1   5  -1 83318.3 5358.84   1
   1  -5   0 64286.7 3113.48   8
  -1  -5   0 68605.4 3404.81   8
  -1   5   0 64867.3 3118.73   7
  -1  -5   0 57437.8 4943.79  12
  -1  -5   0 58979.8 4983.77  11
   1  -5   0 53742.1 4008.03  15
  -1   5   0 65987.4 4855.26   1
   1   5   0 70450.8 5012.48   1
   1  -5   1 55396.5 3975.53  15
  -1   5   1 60553.2 3255.45  10
   1   5   1 69146.5 3816.15  10
  -1  -5   1 74597.5 3959.39   8
   1  -5   1 67301.5 3659.87   8
  -1   5   1 59529.2 3956.09  14
   1   5   1 58546.5 3627.91  14
   1   5   2 42676.4 3783.31   1
  -1   5   2 48825.3 3974.99   1
  -1  -5   2 51114.9 3382.89   8
   1  -5   2 40796.2 2956.45   8
   1  -5   2 34027.7 3736.91   3
  -1   5   2 38296.0 2980.61  14
   1  -5   2 34264.1 2817.53  15
   1   5   2 34758.9 2664.05  14
  -1   5   2 32516.9 2318.85  10
   1   5   2 43967.9 2908.58  10
   1   5   2 40919.6 1968.41   7
  -1  -5   2 41277.9 4022.66  12
  -1  -5   2 62018.6 3386.31  13
   1   5   3 65998.6 4978.18   1
  -1   5   3 71174.8 5056.91   1
  -1  -5   3 74231.2 4776.69   8
   1  -5   3 73424.4 4645.31   8
   1  -5   3 59738.4 5191.86   3
  -1   5   3 54842.0 4060.78  14
  -1  -5   3 64528.6 5419.72  11
  -1  -5   3 61668.2 5185.74  12
   1   5   3 58671.3 3975.93  10
   1   5   3 64989.2 3434.45   7
  -1  -5   3 82639.0 3388.00   7
   1  -5   4 47633.0 3908.87   8
  -1  -5   4 45864.8 3974.81   8
   1  -5   4 33305.3 3772.19   3
   1   5   4 34641.4 3064.78  10
  -1   5   4 46000.8 3904.91   1
   1   5   4 43204.4 3872.98   1
  -1  -5   4 55489.0 3026.91   7
   1   5   4 43742.8 2877.35   7
   1  -5   4 44927.4 2964.69   7
  -1  -5   4 43758.3 4386.25  11
  -1  -5   4 39085.4 4005.48  12
   1  -5   5 57318.2 5208.51   3
  -1  -5   5 78308.8 6243.59  11
  -1  -5   5 95355.3 4873.88   7
   1  -5   5 91822.3 4921.99   7
   1   5   5 66266.5 4367.44   7
   1   5   5 66052.6 5103.87   1
  -1   5   5 74392.4 5297.34   1
  -1  -5   5 61357.6 5253.28  12
   1  -5   5 87296.7 5922.18   8
  -1  -5   5 80920.0 5876.04   8
   1  -5   6 23715.5 3092.82   8
  -1  -5   6 21596.8 3031.20   8
   1  -5   6 13320.4 2252.34   3
  -1  -5   6 16800.4 2780.53  11
  -1   5   6 13078.5 764.755   8
   1  -5   6 29155.9 2701.16   7
   1   5   6 17535.0 2073.68   7
  -1  -5   6 28391.9 2615.97   7
  -1  -5   6 16113.4 2463.79  12
  -1   5   6 18813.0 2428.66   1
   1   5   6 15346.4 2203.27   1
   1  -5   7 30536.0 3437.16   3
  -1   5   7 32141.5 3282.16   1
   1   5   7 27872.9 3094.44   1
   1   5   7 35422.2 3372.23   7
  -1  -5   7 52975.3 4018.94   7
   1  -5   7 55058.8 4181.06   7
  -1  -5   7 33211.0 3590.43  12
  -1  -5   7 40054.8 4417.39  11
   1  -5   7 48388.5 4775.81   8
  -1  -5   7 46011.5 4744.51   8
   1   5   8 19994.5 2688.29   7
  -1  -5   8 31591.1 3362.60   7
   1  -5   8 35588.5 3616.06   7
  -1  -5   8 23870.7 3446.48  11
   1   5   8 16040.3 2212.51   1
  -1   5   8 16344.6 2278.52   1
  -1  -5   8 22729.6 3607.39   8
   1  -5   8 35818.9 4358.86   8
  -1  -5   8 13154.8 2311.03   3
   1  -5   8 19558.3 2606.34   3
  -1   5   9 22402.4 3205.43   7
   1   5   9 26306.1 3413.75   7
  -1  -5   9 45413.4 4333.80   7
   1  -5   9 42237.9 4301.34   7
   1  -5   9 37026.4 4796.33   8
  -1  -5   9 33101.3 4620.13   8
  -1  -5   9 31466.0 4034.34  11
  -1   5  10 10832.7 2341.75   7
  -1  -5  10 19136.1 3133.93   7
   1   5  10 15315.0 2679.05   7
   1  -5  10 22089.7 3409.25   7
  -1  -6  -9 13011.8 2046.28   2
   1   6  -9 13835.9 2046.60  13
  -1  -6  -8 14343.9 2461.52  15
   1  -6  -8 20343.4 2679.28   2
  -1   6  -8 20284.4 2523.68  13
   1   6  -8 18623.9 2312.24  13
   1   6  -7 29477.2 3100.41   1
  -1   6  -7 30102.8 3053.95   1
   1  -6  -7 23172.7 3050.46  15
  -1  -6  -7 22164.8 2970.27  15
   1   6  -7 28457.7 2746.85  13
   1  -6  -7 27882.2 3170.42   3
  -1  -6  -6 17762.8 2578.30  12
   1   6  -6 21272.4 2627.60   1
  -1   6  -6 21332.0 2635.26   1
   1  -6  -6 13968.3 2311.82  15
   1   6  -6 19566.6 2135.74   9
   1  -6  -6 15563.2 2476.10   3
  -1  -6  -5 21184.4 2904.02  12
   1   6  -5 26142.8 2994.36   1
  -1   6  -5 22668.5 2784.11   1
   1  -6  -5 19294.4 2634.66  15
   1   6  -5 22593.6 2231.91   9
   1  -6  -5 24362.1 3077.25   3
  -1  -6  -4 30088.7 3528.62  12
  -1   6  -4 36978.3 3545.27   1
   1   6  -4 36109.2 3544.97   1
  -1  -6  -4 23476.2 3020.44  15
   1  -6  -4 26471.4 3016.30  15
  -1   6  -4 32881.4 2367.07   9
   1   6  -4 33112.2 2657.93   9
   1  -6  -4 26655.4 3411.80   3
  -1  -6  -3 35719.5 3842.06  12
  -1   6  -3 40138.6 3773.13   1
   1   6  -3 37284.2 3701.90   1
   1  -6  -3 29958.3 3172.09  15
  -1  -6  -3 35038.1 3592.64  15
  -1   6  -3 32971.4 2346.29   9
   1   6  -3 31907.1 2615.09   9
   1  -6  -3 36335.7 2278.57   9
   1  -6  -3 30446.7 3692.36   3
  -1   6  -2 30813.1 1958.47   7
  -1  -6  -2 31477.4 3718.37  12
   1   6  -2 36036.5 3651.06   1
  -1   6  -2 36197.5 3610.57   1
   1  -6  -2 28258.3 2993.39  15
  -1  -6  -2 26445.3 3124.51  15
   1  -6  -2 35281.1 2130.12   9
   1  -6  -2 26194.2 3465.00   3
   1  -6  -1 33910.1 4034.72   3
  -1   6  -1 43251.7 2261.33   7
  -1  -6  -1 38846.1 4212.73  12
   1  -6  -1 40779.2 3531.54  15
  -1  -6  -1 27993.9 3338.08  15
   1   6  -1 49764.7 4347.92   1
  -1   6  -1 53746.9 4418.63   1
   1   6   0 45583.9 3267.42  14
  -1   6   0 53875.9 2932.74  10
   1  -6   0 55331.6 2630.49   8
  -1  -6   0 56020.0 2829.59   8
  -1   6   0 53363.4 2679.44   7
  -1  -6   0 53488.1 4993.17  12
   1  -6   0 44770.5 3787.24  15
   1  -6   0 49235.0 4927.18   3
  -1   6   0 55526.6 4661.86   1
   1   6   0 61648.8 4921.65   1
   1  -6   1 43405.0 2718.29   8
  -1   6   1 46391.3 2286.46   7
  -1   6   1 42323.7 2563.29  10
   1   6   1 45630.1 3056.53  10
  -1  -6   1 41529.0 4527.55  11
   1   6   1 35998.1 2853.53  14
  -1   6   1 36665.4 3112.93  14
   1  -6   1 38647.5 3340.58  15
  -1   6   2 29336.1 3294.63   1
   1   6   2 31443.5 3454.00   1
  -1  -6   2 32032.9 2640.48   8
   1  -6   2 26294.2 2320.36   8
   1  -6   2 20118.7 3140.03   3
  -1  -6   2 29135.0 3594.38  12
  -1   6   2 20319.2 1766.73  10
   1   6   2 27467.4 2307.54  10
   1  -6   2 21485.5 2329.31  15
   1   6   2 20482.0 2082.12  14
  -1   6   2 24083.1 2426.92  14
   1  -6   3 31816.3 2870.12  15
   1   6   3 30716.6 2725.38  10
  -1  -6   3 39291.8 3383.63   8
   1  -6   3 40266.0 3273.15   8
   1  -6   3 31651.2 3953.90   3
  -1  -6   3 36583.7 4113.18  12
  -1   6   3 38667.5 3893.71   1
   1   6   3 36827.3 3856.96   1
  -1  -6   3 34454.0 4166.64  11
   1   6   3 42055.5 2110.59   7
  -1   6   3 31538.3 2970.72  14
   1   6   4 31928.5 2914.25  10
   1  -6   4 32321.2 2751.33  15
   1  -6   4 40971.8 3620.33   8
  -1  -6   4 42864.5 3808.81   8
  -1  -6   4 32252.9 3847.05  12
   1  -6   4 31345.4 3907.48   3
  -1  -6   4 36363.9 4314.53  11
   1   6   4 35287.0 2386.45   7
   1   6   4 33100.5 3638.92   1
  -1   6   4 41580.5 4027.26   1
  -1  -6   5 28676.5 3357.23   8
   1  -6   5 28227.6 2374.86   7
   1  -6   5 32131.7 3473.22   8
  -1  -6   5 24347.3 3353.77  12
   1  -6   5 20329.2 3159.47   3
  -1  -6   5 31149.2 4092.22  11
   1   6   5 24731.7 2215.49   7
   1   6   5 23775.5 3093.59   1
  -1   6   5 25201.5 3176.65   1
  -1  -6   6 21300.6 3119.69   8
   1  -6   6 23003.7 3179.77   8
  -1  -6   6 12241.7 2393.09  12
  -1   6   6 16402.9 2581.43   1
   1   6   6 15048.4 2432.53   1
  -1  -6   6 17860.6 3179.36  11
   1  -6   6 20692.6 2172.80   7
   1   6   6 18103.7 2054.66   7
   1  -6   6 13275.2 2519.61   3
   1  -6   7 27324.2 3634.58   3
  -1  -6   7 38437.8 4515.49   8
   1  -6   7 44619.9 4693.36   8
  -1  -6   7 37183.7 4630.03  11
   1  -6   7 49270.4 3729.86   7
   1   6   7 33440.9 3152.71   7
   1   6   7 23897.0 3156.00   1
  -1   6   7 28322.5 3356.29   1
  -1  -6   8 14560.0 2671.44   3
   1  -6   8 15777.5 2670.22   3
  -1  -6   8 30201.4 4195.93  11
   1   6   8 16445.4 2489.88   1
  -1   6   8 15453.5 2427.06   1
  -1  -6   8 25194.8 3880.31   8
   1  -6   8 26489.4 3912.27   8
  -1   6   8 16421.6 2500.04   7
   1   6   8 24025.6 2831.92   7
  -1  -6   9 18899.4 3366.17  11
  -1   6   9 12344.3 2330.93   7
   1   6   9 19540.8 2717.81   7
   1   7  -7 11403.5 2161.79   1
  -1   7  -7 10176.1 2056.32   1
  -1  -7  -7 5867.88 1768.04   3
   1  -7  -7 4119.96 1540.42   3
   1   7  -7 8861.60 1544.42   9
   1   7  -6 19281.0 2193.10   9
  -1   7  -6 20619.7 2067.92   9
   1  -7  -6 16469.3 2809.64   3
   1   7  -6 25542.6 3164.50   1
  -1   7  -6 23319.4 2992.25   1
  -1  -7  -6 15865.7 2665.98  15
   1  -7  -6 16089.3 2618.61  15
  -1  -7  -6 21838.6 3100.28  12
   1  -7  -5 8923.20 2184.67   3
  -1  -7  -5 11218.2 2327.34  12
   1   7  -5 12504.7 2319.93   1
  -1   7  -5 15535.9 2493.42   1
  -1   7  -5 11488.3 1491.89   9
   1   7  -5 13094.3 1738.37   9
  -1  -7  -5 11573.5 2221.60  15
   1  -7  -5 11216.0 2118.40  15
   1  -7  -4 26814.5 3709.28   3
   1   7  -4 27853.0 2543.07   9
  -1   7  -4 27931.5 2277.50   9
   1   7  -4 34339.5 3758.99   1
  -1   7  -4 34452.0 3718.03   1
  -1  -7  -4 29703.8 3765.69  12
  -1  -7  -4 28006.0 3430.65  15
   1  -7  -4 25785.5 3165.13  15
   1  -7  -3 18198.1 3134.46   3
  -1   7  -3 28609.4 3437.24   1
   1   7  -3 31346.3 3582.10   1
  -1  -7  -3 25652.0 3529.08  12
   1  -7  -3 22674.7 2864.15  15
  -1  -7  -3 18707.7 2808.14  15
   1  -7  -2 23652.7 3560.79   3
  -1   7  -2 25649.4 3284.49   1
   1   7  -2 28688.3 3481.33   1
  -1  -7  -2 30869.0 3892.91  12
   1  -7  -2 22781.7 2843.38  15
  -1  -7  -2 20177.0 2936.17  15
   1  -7  -1 16895.1 3080.94   3
  -1  -7  -1 14730.1 2501.17  15
   1  -7  -1 17969.9 2450.48  15
  -1  -7  -1 21377.4 3288.56  12
   1   7  -1 23773.7 3212.13   1
  -1   7  -1 23210.3 3133.53   1
  -1   7   0 23612.8 3180.48   1
   1   7   0 22655.2 3131.95   1
   1  -7   0 21528.9 3441.77   3
  -1   7   0 20455.8 1644.47  10
  -1   7   0 18523.7 2191.85  14
   1   7   0 15655.0 1846.06  14
  -1  -7   0 18078.0 2707.07  15
   1   7   0 22407.4 2053.85  10
  -1  -7   0 18932.4 3120.75  12
   1  -7   0 18105.0 2408.86  15
  -1   7   1 14061.6 1934.16  14
   1   7   1 14130.0 1795.20  14
  -1  -7   1 18697.3 2675.83  15
  -1   7   1 17417.5 1553.83  10
   1   7   1 20514.9 2010.60  10
   1  -7   1 16284.6 2200.54  15
  -1   7   1 19959.2 2976.20   1
   1   7   1 19121.9 2920.10   1
   1   7   2 25882.2 2392.84  10
   1  -7   2 26927.0 3872.96   3
   1  -7   2 27623.7 2806.44  15
   1   7   2 21065.7 2273.86  14
  -1   7   2 22696.3 2535.71  14
  -1  -7   2 28663.6 2552.93   8
   1  -7   2 25748.6 2311.90   8
  -1   7   2 35102.6 3917.07   1
   1   7   2 31609.9 3715.31   1
  -1  -7   2 29924.1 4008.04  12
   1   7   3 27067.2 2567.27  10
   1  -7   3 34209.2 2966.02   8
  -1  -7   3 30041.7 2932.90   8
   1  -7   3 25798.4 3860.42   3
   1  -7   3 28351.0 2781.07  15
  -1   7   3 22249.0 2619.25  14
  -1  -7   3 23202.1 3593.01  12
  -1   7   3 26903.1 3512.43   1
   1   7   3 33270.7 3871.60   1
   1  -7   4 36095.8 3110.76  15
   1  -7   4 43493.8 3746.70   8
  -1  -7   4 37846.8 3693.45   8
   1   7   4 37892.6 4212.02   1
  -1   7   4 38571.7 4219.58   1
  -1  -7   4 41810.2 5069.38  11
   1   7   4 29723.3 2985.89  10
   1  -7   4 31363.2 4287.24   3
  -1  -7   4 39598.2 4624.16  12
  -1   7   5 18576.8 2892.19   1
  -1  -7   5 11277.9 2531.45  12
  -1  -7   5 13270.4 2992.47  11
   1   7   5 11372.2 2371.33   1
   1  -7   5 14592.6 3010.86   3
   1  -7   5 18926.4 2701.96   8
  -1  -7   5 16030.1 2575.04   8
   1  -7   6 32210.4 3751.45   8
  -1  -7   6 28591.9 3657.53   8
   1   7   6 22737.0 3227.95   1
  -1   7   6 25275.2 3360.17   1
  -1  -7   6 24715.8 4074.41  11
   1  -7   6 17244.8 3162.14   3
  -1  -7   6 19405.5 3287.32  12
  -1   7   7 9580.61 2157.46   1
   1   7   7 7970.03 2025.59   1
  -1  -7   7 15591.1 2834.41   8
   1  -7   7 12794.6 2661.59   8
   1  -7   7 8775.35 2314.07   3
  -1  -7   7 6227.30 2060.77   3
  -1  -7   7 12871.3 3034.55  11
   1  -8  -6 11829.4 2655.31   3
  -1  -8  -6 11503.1 2696.59   3
   1   8  -6 15273.8 2703.04   1
  -1   8  -6 18898.6 2822.17   1
  -1  -8  -5 6046.00 1917.29  12
   1   8  -5 7771.38 1963.15   1
  -1   8  -5 7054.18 1971.77   1
   1   8  -5 5077.84 1175.87   9
   1  -8  -5 4822.83 1872.92   3
   1   8  -4 25830.3 3482.64   1
  -1   8  -4 22226.9 3253.82   1
   1  -8  -4 17282.6 3246.91   3
  -1  -8  -4 21607.2 3455.22  12
   1  -8  -4 18276.3 2813.51  15
  -1  -8  -4 16191.5 2778.62  15
  -1   8  -3 12164.3 2466.82   1
   1  -8  -3 9934.44 2575.90   3
  -1  -8  -3 15369.8 3006.15  12
   1   8  -3 13915.8 2647.66   1
   1  -8  -3 9234.00 1997.65  15
  -1  -8  -3 9078.35 2060.66  15
   1   8  -2 27438.1 3700.18   1
  -1   8  -2 24409.9 3450.67   1
   1  -8  -2 18821.3 3448.50   3
   1  -8  -2 17530.9 2611.04  15
  -1  -8  -2 17497.3 2845.06  15
  -1  -8  -2 20097.1 3433.05  12
   1   8  -1 9350.21 2222.53   1
  -1   8  -1 8560.89 2235.23   1
  -1  -8  -1 7327.07 2178.02  12
   1  -8  -1 6338.96 2087.72   3
   1   8  -1 5729.96 1205.14  14
  -1  -8  -1 4828.94 1628.61  15
   1  -8  -1 7112.53 1690.07  15
  -1   8   0 27072.5 3695.99   1
   1   8   0 28323.0 3856.10   1
   1  -8   0 21869.4 3772.45   3
  -1  -8   0 24017.5 3848.48  12
   1   8   0 28024.6 2400.84  10
   1   8   0 16751.3 2097.80  14
  -1   8   0 20204.1 2459.63  14
   1  -8   0 25853.9 3036.48  15
  -1  -8   0 24731.5 3358.51  15
   1   8   1 5371.80 1105.54  10
   1   8   1 8447.18 2115.64   1
  -1   8   1 9406.29 2284.11   1
   1  -8   1 6310.67 2218.76   3
  -1  -8   1 7689.84 1899.79  15
   1   8   1 4607.76 1134.59  14
  -1   8   1 3774.64 1173.87  14
   1  -8   1 5510.04 1413.25  15
   1  -8   2 18646.4 3540.24   3
   1  -8   2 23103.4 2700.23  15
   1   8   2 26681.0 3651.36   1
  -1   8   2 26345.0 3671.33   1
  -1  -8   2 21030.3 3687.46  12
  -1  -8   2 21793.6 3103.50  15
  -1   8   2 16651.6 2332.00  14
  -1  -8   3 11594.9 2264.51  15
   1  -8   3 7697.12 2487.71   3
   1   8   3 15643.0 2880.42   1
  -1   8   3 14311.7 2728.55   1
  -1  -8   3 8393.33 2407.15  12
   1  -8   4 21423.2 3876.29   3
  -1  -8   4 20941.1 3669.80  12
   1   8   4 26976.5 3778.79   1
  -1   8   4 27304.5 3729.15   1
   1  -8   5 5506.31 2108.26   3
  -1   8   5 6624.00 2000.82   1
   1   8   5 5357.13 1865.50   1
  -1   8   6 18777.7 3146.77   1
   1   8   6 16939.2 3048.14   1
   1  -8   6 11709.8 2875.87   3
  -1  -8   6 12648.5 3090.71   3
   1  -9  -2 12375.8 2291.35  15
   1   9  -2 9260.14 1538.61  14
   1   9  -1 1028.16 736.900  14
  -1   9  -1 1625.71 945.264  14
   1  -9  -1 3381.88 1347.06  15
  -1  -9  -1 2218.13 1266.41  15
  -1  -9   0 19351.4 3047.99  15
  -1   9   0 15958.8 2253.18  14
   1   9   0 12772.4 1915.67  14
  -1  -9   1 2489.11 1444.95  15
   1   9   1 1407.11 843.537  14
  -1   9   1 607.966 833.263  14
  -1  -9   2 17027.7 2820.28  15
  -1   9   2 8312.63 1727.58  14
   2   0 -12 54708.9 4153.74   2
  -2   0 -11 119.346 738.763   6
   2   0 -11 96.8622 582.697   2
   2   0 -10 50912.7 3642.14   2
  -2   0 -10 41539.5 3067.60  15
  -2   0 -10 50249.7 4002.86   6
  -2   0  -9 87.3198 354.726   2
   2   0  -9 575.374 587.544   2
  -2   0  -9 124.640 374.951  15
  -2   0  -9 198.296 578.665   6
  -2   0  -8 174324. 8365.88  15
   2   0  -8 191493. 8978.53   2
  -2   0  -8 177777. 9142.76   6
   2   0  -7-51.1129 372.926   6
  -2   0  -7 319.569 508.127   6
  -2   0  -7 218.249 151.013   1
  -2   0  -7 245.705 128.133   4
  -2   0  -7 202.264 346.100  15
  -2   0  -7 72.7247 159.292  12
   2   0  -7 69.1421 363.780   2
  -2   0  -7 221.377 269.126   2
   2   0  -6 184357. 8467.03   2
  -2   0  -6 179464. 7985.83  15
  -2   0  -6 204786. 7736.86  12
  -2   0  -6 195699. 7548.18   1
  -2   0  -6 196686. 7537.79   2
  -2   0  -6 179899. 7400.49   3
  -2   0  -6 178817. 7390.85   4
  -2   0  -6 176604. 8580.40   6
   2   0  -6 185533. 7983.99   6
  -2   0  -5 192.670 337.864  10
  -2   0  -5 124.425 166.415   4
  -2   0  -5 98.6164 156.828   5
  -2   0  -5 211.137 340.578   8
  -2   0  -5 72.1195 131.571   2
   2   0  -5 54.9626 265.983   2
  -2   0  -5 59.8126 349.082   6
   2   0  -5 175.734 331.022  15
  -2   0  -5 38.2379 223.182  15
  -2   0  -5 92.8706 169.030   1
  -2   0  -4 364972. 13661.8  10
   2   0  -4 312883. 13292.3   2
  -2   0  -4 317226. 12923.0  15
  -2   0  -4 324577. 13645.3   8
  -2   0  -4 344660. 12313.3   2
  -2   0  -4 322592. 12911.9   1
  -2   0  -4 320926. 12695.9   5
   2   0  -4 330184. 12687.0   5
  -2   0  -4 317647. 13584.6   7
  -2   0  -3 42.6983 197.057  10
  -2   0  -3 186.979 236.302   8
  -2   0  -3 166.960 227.912   6
  -2   0  -3 303.190 187.735  15
   2   0  -3 183.551 175.382   5
  -2   0  -3-26.0102 156.540   5
   2   0  -3 80.0279 233.570   2
  -2   0  -3 138.033 195.053   1
  -2   0  -2 319156. 12656.7   7
  -2   0  -2 317704. 12535.8   8
  -2   0  -2 311195. 12311.2  13
  -2   0  -2 314406. 12276.4   5
   2   0  -2 310433. 12306.2   5
  -2   0  -2 317761. 12094.3  11
  -2   0  -2 340495. 12489.0  10
  -2   0  -2 298578. 12474.4   1
   2   0  -2 333870. 12579.8   1
  -2   0  -1 87.7676 128.139  11
   2   0  -1 231.504 176.454   9
  -2   0  -1 290.233 162.932  10
  -2   0  -1 125.734 155.729   8
  -2   0  -1 100.550 109.882  13
  -2   0  -1 101.791 73.3680   2
   2   0  -1 191.960 122.196  14
  -2   0  -1 54.7096 149.406   7
   2   0  -1 142.709 180.378   1
  -2   0  -1 289.916 211.546   1
  -2   0  -1 219.836 170.163   5
   2   0  -1 29.1203 147.252   5
   2   0   0 292621. 12425.4   5
  -2   0   0 301265. 12387.7   5
  -2   0   0 356111. 12221.8   9
  -2   0   0 330364. 12103.2   2
   2   0   0 322359. 12135.4   2
   2   0   0 322252. 12693.1   1
  -2   0   0 298366. 12638.3   1
  -2   0   1 142.888 139.072   2
   2   0   1 67.5908 72.0077   2
   2   0   1 231.586 140.874  13
  -2   0   1 240.607 140.403  14
   2   0   1 195.576 151.409  10
  -2   0   1 189.753 229.606  11
  -2   0   2 256844. 10525.1   1
   2   0   2 259939. 10565.5   1
  -2   0   2 252597. 10276.3   5
   2   0   2 253610. 10312.0   5
   2   0   2 262039. 10551.8  10
  -2   0   2 276877. 10444.0   2
  -2   0   2 270430. 10496.6  15
  -2   0   3 117.907 142.678   5
   2   0   3 57.7499 145.978   5
  -2   0   3 67.2759 277.647  11
  -2   0   3-36.0365 166.299   1
  -2   0   3 322.487 171.442   6
  -2   0   4 241388. 11974.7  11
  -2   0   4 258844. 11017.0   1
   2   0   4 287491. 12109.0   8
  -2   0   4 310840. 11753.7  15
   2   0   4 264695. 10859.4   5
  -2   0   4 304978. 10894.7   6
  -2   0   4 298624. 11567.7   2
  -2   0   4 269145. 10929.8   5
  -2   0   5 341.721 373.944  11
  -2   0   5 123.822 221.284   4
  -2   0   5 61.1711 172.864   5
   2   0   5 174.980 382.959   8
  -2   0   5 76.3408 184.737  12
  -2   0   5 67.0960 229.606   6
  -2   0   5 376.535 366.259  15
  -2   0   5-57.2065 289.149   2
  -2   0   5 65.3165 190.625   1
  -2   0   6 189412. 7205.11   4
   2   0   6 184058. 9151.78   8
  -2   0   6 189066. 7205.08   3
  -2   0   6 151884. 7127.66  12
  -2   0   6 195370. 8294.26   2
  -2   0   6 162148. 8604.38  11
  -2   0   6 213400. 8674.38  15
  -2   0   6 154960. 7006.76   1
   2   0   7 378.430 552.162   8
  -2   0   7 120.492 175.898   4
  -2   0   7 420.768 594.436  11
  -2   0   8 156361. 8798.11  11
   2   0   8 192692. 10078.3   8
  -2   0   9 118.494 488.993  11
   2   0   9-336.072 693.434   8
  -2   0   9-178.800 782.612   8
  -2   0  10 45317.9 3945.83  11
   2   0  10 50983.4 5025.98   8
  -2   0  10 45441.6 4886.92   8
  -2   0  11-224.424 926.130   8
   2   0  11-208.520 962.067   8
  -2   0  11 435.514 1004.69   7
   2   1 -12 46469.8 3821.17   2
   2  -1 -12 45499.2 3691.30   2
  -2  -1 -11 1554.93 925.292   6
  -2   1 -11 1151.27 874.777   6
   2   1 -11 1830.49 879.741   2
   2  -1 -11 1830.73 845.529   2
  -2  -1 -11 1710.79 771.573  15
  -2  -1 -10 58022.2 4501.39   6
  -2   1 -10 66313.2 4599.93   6
   2   1 -10 60575.4 3786.87   6
   2   1 -10 68778.5 4485.67   2
   2  -1 -10 61269.0 4472.45  15
  -2  -1 -10 60381.7 4055.52  15
   2  -1 -10 65818.6 4351.50   2
  -2  -1  -9 4280.32 1135.99   6
  -2   1  -9 3241.06 1014.30   6
   2   1  -9 3281.00 778.632   6
   2  -1  -9 3507.82 954.534   2
   2   1  -9 3825.90 977.978   2
  -2  -1  -9 4613.72 765.529   2
  -2   1  -9 5009.59 813.301   2
  -2   1  -9 4275.07 802.293  15
  -2  -1  -9 4647.12 1011.77  15
   2  -1  -9 5653.77 1245.72  15
   2   1  -8 160450. 7868.43   2
  -2   1  -8 181910. 7063.09   2
  -2  -1  -8 157989. 8280.57   6
   2   1  -8 158310. 7180.56   6
  -2   1  -8 152504. 7875.53   6
   2  -1  -8 154202. 7797.97   2
  -2  -1  -8 162130. 6885.47   2
  -2  -1  -8 140709. 7445.33  15
  -2   1  -8 152649. 6949.01  15
   2  -1  -8 157750. 8096.35  15
   2   1  -7 4460.51 949.899   2
  -2  -1  -7 4619.11 670.261   2
   2  -1  -7 4607.32 950.481   2
  -2   1  -7 5319.57 620.546  12
  -2  -1  -7 4443.39 602.959  12
  -2   1  -7 6037.55 1112.61   6
   2  -1  -7 5554.06 528.418   5
   2   1  -7 4808.45 782.461   6
  -2  -1  -7 5474.07 1177.35   6
  -2  -1  -7 4450.09 498.168   5
  -2  -1  -7 4429.57 491.504   4
  -2   1  -7 5424.35 609.055   1
  -2  -1  -7 4916.81 581.457   1
  -2   1  -7 6100.25 763.439   2
  -2  -1  -7 4147.86 884.854  15
   2  -1  -7 6536.49 1211.20  15
  -2   1  -7 4769.01 713.487  15
  -2  -1  -6 163737. 7872.14   6
  -2   1  -6 147479. 7500.56   6
   2   1  -6 161708. 6848.76   6
  -2   1  -6 174582. 6776.24  12
   2  -1  -6 147800. 7417.17   2
  -2  -1  -6 161084. 6644.24   2
  -2  -1  -6 173337. 6999.30  12
   2  -1  -6 165226. 6566.91   5
  -2  -1  -6 164063. 6511.56   5
  -2   1  -6 160607. 6801.63   4
  -2   1  -6 152665. 6659.95  15
   2  -1  -6 157351. 7763.41  15
  -2  -1  -6 129562. 7148.69  15
  -2  -1  -6 160494. 7813.42   8
  -2  -1  -6 171450. 6796.35   1
   2   1  -6 167044. 6723.33   1
  -2   1  -6 156473. 6721.75   1
   2   1  -6 150207. 7443.57   2
  -2  -1  -5 2139.95 528.212  12
   2  -1  -5 1724.81 387.536   5
  -2  -1  -5 1913.03 391.721   5
   2   1  -5 1428.87 511.162   2
   2  -1  -5 1724.11 559.776   2
  -2  -1  -5 1289.02 315.414   2
  -2   1  -5 2292.20 318.769  11
  -2   1  -5 1519.43 343.193  15
   2  -1  -5 1906.50 602.328  15
  -2  -1  -5 1833.14 547.346  15
  -2  -1  -5 1480.70 604.749  10
  -2   1  -5 1284.47 565.648   8
  -2  -1  -5 1877.61 600.775   8
  -2  -1  -5 2130.74 471.525   1
  -2   1  -5 1634.24 415.269   1
   2   1  -5 2012.42 471.986   1
   2   1  -5 2209.09 426.674   6
  -2   1  -5 1572.51 421.490   4
  -2   1  -5 1363.05 393.457   3
  -2   1  -4 298581. 12786.2   1
   2   1  -4 357622. 13042.1   1
  -2   1  -4 328410. 12279.1  15
  -2  -1  -4 289615. 13116.8  15
   2  -1  -4 328193. 13419.6  15
   2   1  -4 359720. 12431.0   6
  -2  -1  -4 288925. 13234.6   6
   2  -1  -4 292276. 13118.5   2
  -2   1  -4 314994. 13281.9  13
  -2  -1  -4 339677. 13189.4  12
  -2  -1  -4 342240. 12652.4   5
   2  -1  -4 314969. 12694.5   5
  -2   1  -4 323995. 12344.2  11
  -2  -1  -4 362270. 13495.1  10
   2   1  -4 353798. 13859.0  11
  -2   1  -4 325628. 12822.9   4
  -2  -1  -4 304866. 13223.8   8
  -2   1  -4 323009. 13581.3   8
   2   1  -4 300207. 13125.0   2
  -2   1  -4 327186. 12797.4   3
  -2  -1  -4 313740. 13341.0   7
  -2  -1  -4 330891. 12920.5   1
   2   1  -3 11789.1 1117.14   1
  -2   1  -3 11341.1 649.801  15
  -2  -1  -3 8372.23 1053.43  15
   2  -1  -3 11559.6 1119.81  14
  -2  -1  -3 11205.7 1161.09   6
   2   1  -3 11067.7 634.865   6
   2  -1  -3 9717.93 1072.57   2
  -2   1  -3 9528.11 1075.78  13
  -2  -1  -3 10638.5 1158.52  12
  -2   1  -3 11047.6 879.176  11
  -2  -1  -3 9667.98 800.903  11
  -2  -1  -3 10787.6 926.998   5
   2  -1  -3 10735.5 1010.93   5
  -2  -1  -3 11602.3 1162.60  10
   2   1  -3 11360.0 1341.56  11
  -2   1  -3 11327.5 1035.16   4
  -2  -1  -3 9377.06 1026.59   8
  -2   1  -3 10123.5 1161.25   8
   2   1  -3 11510.3 1147.26   2
  -2   1  -3 10820.8 1005.04   3
  -2  -1  -3 10521.9 1055.50   1
  -2  -1  -3 9697.79 1094.97   7
  -2  -1  -2 266297. 10151.7   6
  -2  -1  -2 259158. 9915.05   5
   2   1  -2 281613. 10386.7   1
  -2  -1  -2 213139. 9923.21   7
  -2  -1  -2 245752. 10411.8  12
  -2  -1  -2 246946. 9852.13  11
   2   1  -2 279971. 10777.4  11
   2  -1  -2 246181. 10059.6   5
  -2   1  -2 276407. 9978.96  10
  -2  -1  -2 262881. 10112.6  10
  -2   1  -2 250557. 10070.0   4
  -2  -1  -2 246928. 9912.63   8
  -2  -1  -2 240409. 10133.1   1
  -2   1  -2 220936. 10002.7  13
   2  -1  -2 256470. 9998.08  14
   2   1  -2 217606. 10000.8   2
  -2   1  -2 252466. 10040.7   3
   2   1  -1 8485.18 963.269   1
  -2  -1  -1 7368.11 959.116  12
   2  -1  -1 7180.10 834.799   5
  -2  -1  -1 7520.99 771.851   5
  -2  -1  -1 7475.54 735.681   6
   2   1  -1 6701.04 415.245   6
   2  -1  -1 7360.09 756.851  15
  -2   1  -1 7052.39 477.164  15
  -2  -1  -1 6843.27 800.834  11
  -2   1  -1 5796.16 543.972  10
  -2  -1  -1 6671.10 641.091   8
  -2  -1  -1 7347.67 668.373   2
  -2  -1  -1 7272.98 866.950   1
  -2  -1  -1 6517.04 680.996   7
  -2   1  -1 6452.15 787.936   4
  -2  -1   0 138909. 6559.45  12
  -2  -1   0 140641. 6468.42  11
   2  -1   0 142620. 6326.80   5
   2  -1   0 153848. 5572.34  10
   2   1   0 131594. 5993.37   2
  -2  -1   0 142433. 5994.41   2
  -2  -1   0 133227. 6324.07   1
   2   1   0 149338. 6518.69   1
  -2   1   0 139660. 6249.64   4
  -2  -1   0 165050. 5895.81   6
   2   1   0 139321. 5722.11   6
  -2  -1   0 146826. 6159.60   5
  -2   1   0 145848. 5542.39   9
  -2   1   0 138738. 5887.65   8
  -2  -1   0 152347. 6088.76   9
  -2   1   0 145756. 5794.56  15
  -2  -1   1 7684.23 1020.63  11
   2   1   1 9623.08 963.718  11
   2  -1   1 9327.02 885.560  13
  -2   1   1 8658.08 837.234  14
   2  -1   1 8109.69 848.786   8
  -2  -1   1 8850.31 834.264   2
   2   1   1 7731.35 716.262   7
  -2   1   1 8899.21 811.737  15
   2   1   1 8619.94 784.573   6
  -2   1   2 275003. 10139.1  15
  -2  -1   2 249988. 9923.85   5
   2  -1   2 260238. 10108.8  13
  -2  -1   2 237330. 10354.8  12
   2  -1   2 253869. 10140.3   5
  -2  -1   2 244775. 10033.8   2
   2   1   2 271153. 9970.58  11
  -2   1   2 253754. 10138.0   4
   2   1   2 245131. 9833.30   8
   2  -1   2 243861. 10325.6   8
  -2   1   2 256374. 10103.0   3
   2  -1   2 221839. 10141.3   7
   2   1   2 223502. 10037.9   7
  -2  -1   2 236449. 10110.5   1
   2   1   2 244096. 10252.3   1
  -2  -1   3 9682.58 1038.07   1
  -2   1   3 12171.9 1208.34  15
   2   1   3 11726.3 1179.44   1
  -2  -1   3 10188.5 1157.65  12
  -2  -1   3 11009.3 1397.45  11
   2   1   3 11083.2 868.337  11
   2  -1   3 11098.0 1060.80   5
  -2  -1   3 10975.7 990.640   5
   2   1   3 10558.7 1238.56  10
   2   1   3 9783.04 1051.31   8
   2  -1   3 10005.1 1290.01   8
  -2   1   3 11365.5 1086.60   3
   2  -1   3 9774.68 664.626   2
   2   1   3 10731.5 1255.30   7
   2  -1   3 11504.5 1347.10   7
  -2   1   3 10486.9 1063.81   4
  -2  -1   4 320372. 12883.7   2
   2  -1   4 322278. 11885.3   2
  -2  -1   4 343080. 12995.6  15
  -2   1   4 361753. 12638.9   6
   2   1   4 324797. 12978.6   6
  -2  -1   4 278443. 12690.6  12
   2  -1   4 299123. 12421.1   5
  -2  -1   4 291355. 12305.4   5
   2   1   4 321890. 11874.0  11
  -2  -1   4 286842. 13477.1  11
  -2  -1   4 284175. 12470.2   1
  -2   1   4 328416. 12677.2   4
   2   1   4 314536. 13040.3   8
  -2   1   4 336981. 12660.7   3
  -2   1   4 329501. 12605.3   1
   2   1   4 298831. 12618.3   1
   2  -1   4 296626. 13551.9   7
   2   1   4 292587. 13335.0   7
  -2   1   5 2679.33 588.600   6
  -2  -1   5 1288.08 435.571  12
  -2  -1   5 2136.10 635.671   2
   2  -1   5 2521.90 411.535   2
   2  -1   5 2568.28 856.641   7
   2   1   5 2951.70 876.096   7
  -2  -1   5 2269.34 753.752  11
   2  -1   5 2199.32 473.104   5
  -2  -1   5 1853.04 425.251   5
   2   1   5 2157.41 665.400   8
  -2   1   5 2266.98 494.225   1
  -2  -1   5 2632.82 528.462   1
   2   1   5 1766.56 485.870   1
  -2  -1   5 2924.20 699.127  15
  -2   1   5 2913.58 763.851  15
  -2   1   5 3268.31 623.475   3
  -2   1   5 2792.07 589.833   4
  -2  -1   6 190322. 8061.17  15
   2  -1   6 151401. 7339.52  15
  -2   1   6 190697. 7560.66   6
  -2   1   6 174913. 7017.22  12
  -2  -1   6 136825. 6960.38  12
  -2  -1   6 159549. 6757.27   5
   2  -1   6 158877. 6751.21   5
   2  -1   6 179146. 6849.88   2
  -2  -1   6 140839. 8137.90  11
  -2   1   6 158394. 8403.34  11
  -2   1   6 181476. 7275.21   4
   2   1   6 164462. 8287.86   8
   2  -1   6 192659. 9306.30   7
   2   1   6 167059. 8757.36   7
   2   1   6 170650. 7000.54   1
  -2   1   6 169515. 6919.31   1
  -2  -1   6 131122. 6759.60   1
  -2   1   7 5267.21 915.764   6
   2  -1   7 3666.93 620.706   2
  -2   1   7 2611.18 944.964  11
  -2  -1   7 2179.00 876.964  11
  -2   1   7 2834.08 477.649   1
   2  -1   7 3674.53 1206.91   8
   2   1   7 3305.00 1021.98   8
   2  -1   7 3645.20 849.905  15
  -2  -1   7 3838.12 518.527   5
   2   1   7 4120.11 1215.52   7
   2  -1   7 4208.24 1314.67   7
  -2  -1   7 2270.95 432.117   1
  -2   1   7 2788.06 437.272   1
  -2  -1   7 2104.32 450.451  12
  -2   1   7 2492.15 460.784  12
   2   1   8 169698. 9257.77   8
   2  -1   8 159411. 9743.83   8
   2  -1   8 172940. 8304.14  15
   2   1   8 182451. 10032.2   7
  -2  -1   8 140275. 8560.41  11
  -2   1   8 152756. 8689.87  11
   2  -1   9 3520.79 1383.30   8
  -2   1   9 1791.66 986.461   8
  -2  -1   9 2901.47 1358.29   8
   2   1   9 2824.89 1153.52   8
  -2  -1   9 3707.65 1174.16  11
  -2   1   9 3472.70 1124.54  11
   2   1   9 4148.22 1515.95   7
   2  -1   9 4705.81 1674.42   7
  -2   1  10 48504.6 5111.15   8
   2   1  10 69154.5 5642.60   8
   2  -1  10 82264.2 6660.26   8
  -2  -1  10 56325.0 5799.72   8
  -2  -1  10 73083.7 6113.69   7
   2  -1  10 101897. 7458.74   7
   2   1  10 74790.8 6397.97   7
  -2   1  10 57823.1 4668.89  11
  -2  -1  10 53440.7 4591.35  11
   2   1  11 2794.29 1666.23   7
   2  -1  11 2854.78 1629.91   7
   2  -1  11 1603.16 1160.17   8
  -2  -1  11 2417.45 1618.21   8
   2   1  11 2053.62 1250.69   8
  -2   1  11 2047.21 1338.08   8
  -2  -1  11 2165.78 1484.20   7
   2  -2 -11 7176.22 1620.45  15
  -2  -2 -11 7161.15 1470.70  15
  -2   2 -11 9067.48 1643.42   6
  -2  -2 -11 6782.70 1613.34   6
   2   2 -11 8817.40 1603.21   2
   2  -2 -11 9266.96 1598.90   2
  -2  -2 -10 45993.2 3625.93  15
   2  -2 -10 46321.8 3924.63  15
   2   2 -10 50185.7 3782.52   2
   2  -2 -10 47420.2 3679.92   2
  -2   2 -10 48010.4 3977.12  13
   2   2 -10 43173.9 2996.93   6
  -2  -2 -10 46833.8 3945.57   6
  -2   2 -10 45391.4 3674.00   6
   2   2  -9 3283.61 754.103   6
  -2   2  -9 2693.81 934.809   6
  -2  -2  -9 3272.35 1084.27   6
   2  -2  -9 2639.32 954.794  15
  -2  -2  -9 2921.92 899.586  15
  -2   2  -9 2037.39 877.139  13
   2  -2  -9 2268.21 874.107   2
   2   2  -9 3183.46 1009.12   2
  -2  -2  -9 3161.12 701.443   2
   2  -2  -8 116074. 4778.20   5
  -2  -2  -8 113168. 5367.36   2
   2  -2  -8 104738. 6045.27   2
  -2  -2  -8 114606. 6529.22   6
   2   2  -8 113301. 5466.10   6
  -2   2  -8 106769. 6087.18   6
  -2   2  -8 114356. 4983.36   1
   2   2  -8 118761. 4902.00   1
   2   2  -8 116151. 6291.52   2
  -2  -2  -8 96257.6 5949.48  15
   2  -2  -8 112510. 6516.81  15
  -2   2  -8 111476. 6434.01  13
  -2  -2  -8 112096. 4956.50  12
  -2   2  -7 3113.92 545.669  11
  -2  -2  -7 2656.87 611.550  12
  -2   2  -7 2810.52 619.827  12
  -2  -2  -7 3485.10 651.316   1
  -2   2  -7 3422.40 633.208   1
  -2   2  -7 2881.52 559.640   1
   2   2  -7 3495.82 657.017   1
  -2   2  -7 3447.18 987.905  13
  -2  -2  -7 3009.28 898.854   6
   2   2  -7 2749.94 576.960   6
  -2   2  -7 2094.89 723.851   6
   2  -2  -7 2613.64 889.030  15
  -2  -2  -7 3815.19 915.933  15
  -2  -2  -7 2883.83 502.641   5
   2  -2  -7 2932.68 547.949   5
  -2  -2  -7 2344.27 565.293   2
   2   2  -7 3535.11 883.662   2
   2  -2  -7 2668.45 832.588   2
  -2  -2  -6 132880. 6236.82  12
  -2   2  -6 134322. 6016.93  12
  -2   2  -6 124713. 6652.77  13
   2   2  -6 121102. 5569.11   6
  -2  -2  -6 134911. 5642.12   5
   2  -2  -6 122195. 5744.71   5
   2  -2  -6 114176. 6371.60   2
  -2  -2  -6 125423. 5770.93   2
  -2   2  -6 144661. 5843.78  11
   2   2  -6 150735. 7162.12  11
  -2   2  -6 124221. 6106.70   4
   2   2  -6 149452. 6141.57   1
   2   2  -6 125658. 6554.54   2
  -2  -2  -6 112234. 6411.73  15
   2  -2  -6 126493. 6793.44  15
  -2  -2  -6 130105. 5960.74   1
  -2   2  -5 4897.57 787.761  12
  -2  -2  -5 5541.02 930.884  12
  -2   2  -5 4636.62 979.769  13
  -2  -2  -5 3989.80 638.055   5
  -2   2  -5 4218.89 893.754   7
   2   2  -5 3836.51 533.363   6
   2  -2  -5 4347.25 740.619   5
   2   2  -5 4438.19 912.962   2
   2  -2  -5 3851.76 831.556   2
  -2   2  -5 4479.42 686.291  11
   2   2  -5 5044.63 1042.92  11
  -2  -2  -5 5658.29 998.691  10
  -2  -2  -5 4318.12 777.392   1
  -2  -2  -5 5135.49 892.368   8
   2   2  -5 5569.17 871.455   1
  -2   2  -5 4253.38 797.980   4
   2  -2  -5 4571.48 981.880  15
  -2  -2  -5 2509.75 747.317  15
   2   2  -4 280816. 10433.7   1
  -2  -2  -4 191879. 10276.3  15
  -2  -2  -4 241427. 10430.3   6
   2  -2  -4 212336. 10155.0   2
  -2   2  -4 251161. 10091.4  12
  -2   2  -4 209794. 10201.1  13
  -2  -2  -4 252741. 10552.7  12
   2   2  -4 282446. 10509.4  12
   2  -2  -4 241135. 10094.5   5
   2   2  -4 262145. 10933.5  11
  -2   2  -4 233811. 9808.12  11
  -2  -2  -4 258000. 10341.3  10
  -2  -2  -4 255292. 10217.7   1
  -2   2  -4 212970. 10362.1   8
  -2  -2  -4 231973. 9961.61   8
   2   2  -4 239169. 10368.7   2
  -2   2  -4 204247. 10112.6   7
   2  -2  -4 242948. 9971.54   4
  -2   2  -4 250943. 10328.6   4
  -2  -2  -3 30625.1 2213.18   6
   2   2  -3 37239.6 2424.20   1
  -2  -2  -3 27480.1 1996.53  11
  -2  -2  -3 32643.9 2481.41  12
   2   2  -3 35139.1 2432.37  12
   2   2  -3 33844.6 2613.41  11
  -2   2  -3 27979.9 1994.62  11
   2  -2  -3 28355.6 2159.31   2
   2  -2  -3 30936.7 2138.03   4
  -2   2  -3 31371.5 2292.21   4
  -2  -2  -3 33090.9 2283.10   1
  -2   2  -3 30965.9 2288.64   8
  -2  -2  -3 27605.7 1843.47   8
   2   2  -3 28683.8 2201.98   2
  -2   2  -3 30128.7 2186.40   3
  -2  -2  -3 19634.9 2069.46  15
  -2   2  -3 28423.0 2168.80  13
  -2   2  -3 28276.2 2097.92   7
   2   2  -2 254728. 10001.1  13
   2   2  -2 299743. 11323.5  12
  -2  -2  -2 266368. 11285.2  12
  -2   2  -2 225845. 10586.6  13
   2  -2  -2 255506. 10683.1  15
   2   2  -2 298375. 11498.6  11
  -2  -2  -2 237541. 10689.2  11
  -2   2  -2 247697. 10530.5   7
  -2  -2  -2 245167. 10282.9   7
  -2   2  -2 274691. 11051.2   4
   2  -2  -2 262872. 10825.1   4
  -2  -2  -2 259699. 10146.7   8
   2   2  -2 252607. 10562.6   9
  -2   2  -2 238502. 10582.8   8
  -2  -2  -2 272181. 10678.8   6
   2  -2  -2 262768. 10986.4   3
  -2   2  -2 272529. 10927.1   3
   2   2  -2 242439. 10707.5   2
   2   2  -2 292580. 11140.4   1
  -2  -2  -2 256526. 10881.0   1
   2   2  -1 114818. 5557.52  12
  -2  -2  -1 107948. 5619.71  12
  -2  -2  -1 119516. 4298.98  14
   2   2  -1 99736.6 4221.79  13
   2  -2  -1 109658. 4881.99  15
  -2   2  -1 110520. 4323.43  15
  -2  -2  -1 98947.3 5205.31  11
  -2  -2  -1 92664.0 4432.15   7
  -2   2  -1 103919. 4716.83   7
  -2   2  -1 105065. 5307.67   4
   2  -2  -1 104315. 5202.86   4
   2   2  -1 101593. 4872.51   9
  -2  -2  -1 108348. 4454.00   8
  -2   2  -1 93562.9 4707.71   8
  -2  -2  -1 108650. 4853.99   6
  -2  -2  -1 103072. 5253.28   1
   2   2  -1 115332. 5436.04   1
   2  -2  -1 110545. 5401.54   3
  -2   2  -1 105540. 5223.96   3
   2   2   0 254264. 10287.4  11
  -2  -2   0 222984. 10162.4  11
  -2  -2   0 252367. 8830.75  13
   2   2   0 218420. 8760.72  14
   2  -2   0 235422. 9315.92  15
  -2   2   0 258449. 9326.51  15
  -2   2   0 247140. 10237.6   4
   2  -2   0 246989. 10108.7   4
   2  -2   0 235115. 9300.63   8
  -2   2   0 214595. 9248.26   8
  -2  -2   0 245201. 8980.38   7
   2   2   0 261101. 10350.8   1
  -2  -2   0 223868. 10035.6   1
   2   2   0 231669. 9299.26   6
  -2  -2   0 224869. 10389.5  12
   2   2   0 256979. 10459.6  12
  -2   2   0 235577. 10063.2   3
   2  -2   0 237058. 10235.3   3
  -2  -2   0 203070. 9596.99   2
   2   2   1 113352. 5267.23  10
  -2   2   1 113232. 4773.02   8
   2  -2   1 109280. 5171.64   8
   2   2   1 106049. 4696.03   7
  -2  -2   1 109829. 5370.58   2
  -2   2   1 130165. 5227.37  15
   2  -2   1 116940. 4641.13  15
  -2   2   1 118122. 5397.44  14
   2   2   1 126140. 5280.71   6
  -2  -2   1 107952. 5850.29  11
   2   2   1 132590. 5801.33  11
   2   2   2 288158. 11239.1   6
   2   2   2 294834. 11881.9  12
  -2  -2   2 261855. 11856.0  12
  -2   2   2 315687. 11367.3  15
   2   2   2 301445. 11528.3  11
   2   2   2 269643. 11293.2  10
   2  -2   2 282858. 11532.6   4
  -2   2   2 299051. 11825.7   4
   2  -2   2 263119. 11480.2   8
  -2  -2   2 253365. 11278.0   2
  -2   2   2 290814. 11663.3   3
   2  -2   2 283865. 11736.6   3
  -2   2   2 275412. 11363.2  14
   2   2   2 237680. 10859.6   7
   2  -2   2 255233. 11129.0   7
   2   2   2 284679. 11727.1   1
  -2  -2   2 250803. 11422.9   1
  -2  -2   3 29919.1 2301.98   1
  -2   2   3 41544.2 2538.36  15
   2   2   3 34158.9 2520.58  12
  -2  -2   3 32192.4 2590.23  12
   2   2   3 33833.1 2485.31   1
   2   2   3 32653.1 2226.77  11
  -2  -2   3 30393.7 2707.12  11
   2   2   3 32284.6 2414.10  10
   2   2   3 30028.6 1878.21   8
   2  -2   3 32873.4 2618.37   8
  -2   2   3 36132.8 2494.44   3
   2   2   3 29577.9 2242.16   7
   2  -2   3 30926.5 2379.27   7
   2  -2   3 32634.7 2323.08   4
  -2   2   3 35090.1 2562.12   4
  -2  -2   4 227273. 10721.0   1
   2   2   4 255497. 10958.0   1
  -2   2   4 311374. 11427.4  15
  -2   2   4 258200. 10688.2   6
  -2  -2   4 256862. 10926.6   2
  -2   2   4 284310. 10993.2  12
  -2  -2   4 231535. 11091.3  12
   2  -2   4 261440. 10947.7   5
   2   2   4 276420. 10624.9  11
  -2  -2   4 226378. 11540.2  11
   2   2   4 240513. 11228.8  10
   2   2   4 243295. 10462.0   8
   2  -2   4 247806. 11725.7   8
   2  -2   4 256035. 10225.0   2
   2  -2   4 257505. 11508.6   7
   2   2   4 224276. 11015.2   7
  -2   2   4 278597. 11294.4   4
   2  -2   4 264305. 10783.1   4
  -2  -2   5 8560.08 1188.29  15
  -2   2   5 8399.30 1112.37  12
  -2  -2   5 6350.44 1078.71  12
  -2   2   5 9918.91 1212.10   6
  -2  -2   5 8011.10 981.226   5
   2  -2   5 6644.67 694.931  15
   2  -2   5 7877.02 1072.36   5
  -2  -2   5 8401.24 1235.74   2
   2   2   5 11298.8 1091.36  11
  -2  -2   5 7450.94 1400.00  11
  -2  -2   5 6691.92 1010.21   1
   2  -2   5 9780.14 1120.26   4
  -2   2   5 11481.6 1421.57   4
   2   2   5 9347.07 1202.23   8
   2  -2   5 11123.5 1751.28   8
   2  -2   5 9043.42 905.569   2
   2   2   5 7441.49 1080.41   1
   2  -2   5 10378.7 1631.76   7
   2   2   5 7366.96 1323.22   7
   2  -2   6 123204. 5988.13  15
  -2   2   6 173048. 7115.94   6
  -2  -2   6 114428. 6515.71  12
  -2   2   6 148131. 6638.79  12
   2  -2   6 155396. 6212.32   2
  -2  -2   6 125235. 6077.05   5
   2  -2   6 137075. 6364.04   5
  -2  -2   6 132872. 7662.94  11
   2   2   6 142586. 6019.54  11
  -2  -2   6 116197. 6289.58   1
  -2   2   6 151879. 6980.38   4
   2   2   6 151388. 7147.97   8
   2  -2   6 156746. 8479.30   8
   2  -2   6 180748. 8652.44   7
   2   2   6 126773. 7470.79   7
   2   2   6 131583. 6424.82   1
  -2  -2   6 157999. 7099.08  15
  -2  -2   7 3301.65 759.931  12
   2   2   7 4838.10 581.473  11
   2  -2   7 6515.55 874.242   2
   2  -2   7 4851.79 757.107   5
  -2  -2   7 4690.66 725.082   5
  -2  -2   7 4962.75 1273.00  11
  -2   2   7 5125.10 855.078  12
   2   2   7 4131.94 1247.42   7
   2   2   7 4393.90 1104.82   8
   2  -2   7 3864.85 772.508  15
  -2   2   7 4681.49 794.885   1
  -2  -2   7 4472.09 784.154   1
  -2   2   7 5124.06 804.334   1
   2   2   7 5412.24 873.109   1
   2  -2   8 106315. 4433.43   5
  -2  -2   8 101045. 4408.84   5
  -2  -2   8 97931.2 6357.50  11
  -2   2   8 75864.6 4274.45   1
  -2  -2   8 84120.7 4583.93   4
  -2   2   8 94150.4 6283.46   8
   2   2   8 112893. 6362.66   8
  -2  -2   8 86704.4 4538.01  12
  -2   2   8 77081.4 4368.68  12
   2  -2   8 168223. 8646.50   7
   2   2   8 107208. 7026.87   7
   2   2   8 120500. 4697.14   1
  -2   2   8 113571. 4539.72   1
   2  -2   8 127509. 5216.06   2
   2  -2   8 98593.2 5219.44  15
   2   2   9 2808.39 1284.22   7
   2  -2   9 4540.81 1659.18   7
  -2  -2   9 1349.86 886.239  11
  -2   2   9 3535.71 1134.59  11
  -2   2   9 2346.19 1008.29   8
   2   2   9 3210.39 1112.78   8
  -2  -2   9 3499.37 1441.69   7
  -2  -2  10 66030.6 5686.34   7
   2   2  10 49835.9 5176.30   7
  -2   2  10 41647.2 4394.99   8
  -2  -2  10 46676.0 5348.12   8
   2   2  10 51110.2 4556.12   8
   2  -2  10 54298.9 5602.41   8
  -2   2  10 46238.2 4168.33  11
  -2  -2  10 44221.1 4210.25  11
  -2   2  11 4373.48 1496.80   8
   2   2  11 6192.25 1695.68   8
  -2  -2  11 7496.18 2264.22   7
   2   2  11 8835.47 2324.35   7
  -2   2  12 42932.1 4793.55   8
   2   2  12 51562.5 4983.56   8
  -2  -3 -11 8662.13 1644.92  15
  -2   3 -11 6103.57 1437.53   6
   2  -3 -11 6758.83 1479.86   2
  -2   3 -10 50344.7 3856.91   6
   2   3 -10 52895.3 4043.99   2
   2  -3 -10 52859.6 3978.62   2
  -2  -3 -10 43832.1 3814.71  15
   2  -3 -10 46162.9 4144.50  15
  -2   3  -9 4125.49 1101.62   6
   2   3  -9 3770.23 811.246   6
   2   3  -9 3224.11 1047.06   2
   2  -3  -9 2962.31 985.213   2
  -2  -3  -9 4390.07 910.898   2
   2  -3  -9 2798.97 1101.74  15
  -2  -3  -9 2779.25 994.397  15
  -2   3  -8 66524.0 3617.61   1
  -2  -3  -8 60186.7 3572.27  12
   2  -3  -8 56523.1 4156.70   2
  -2  -3  -8 60272.4 3633.03   2
   2   3  -8 70942.7 3670.47   1
   2   3  -8 65257.8 4395.66   2
  -2  -3  -8 54342.8 4200.00  15
   2  -3  -8 61477.8 4586.24  15
  -2  -3  -8 64203.6 4565.96   6
   2   3  -8 55904.6 3328.66   6
   2  -3  -8 62586.0 3362.29   5
   2  -3  -7 18945.1 1722.61   5
  -2  -3  -7 16588.5 2112.42  15
   2  -3  -7 16584.1 2173.42  15
  -2   3  -7 22592.7 1867.40  11
  -2   3  -7 19048.1 1793.71   1
  -2  -3  -7 18868.4 1906.91   4
   2   3  -7 22469.2 1923.98   1
  -2  -3  -7 20570.7 1599.56   5
   2   3  -7 17011.1 1463.67   6
  -2  -3  -7 21550.1 1880.11   1
   2  -3  -7 19648.5 2169.06   2
  -2  -3  -7 18347.3 1722.02   2
  -2   3  -7 18219.2 1786.94  12
  -2  -3  -7 19790.6 1924.18  12
   2   3  -7 21138.6 2220.35   2
  -2   3  -6 75810.4 4318.31  12
  -2  -3  -6 74382.6 4538.67  12
   2  -3  -6 71061.8 4532.86   2
   2  -3  -6 70135.8 4769.12  15
  -2  -3  -6 59629.4 4494.37  15
   2   3  -6 89493.7 4602.92  12
  -2   3  -6 82266.1 4253.57  11
   2  -3  -6 72097.4 4193.39   5
   2  -3  -6 80902.3 4319.58  10
   2  -3  -6 72273.7 4051.73   4
   2   3  -6 85885.0 4508.70   1
   2   3  -6 62628.8 3504.92   6
   2   3  -6 74346.0 4643.40   2
  -2  -3  -6 79576.2 4349.16   1
  -2   3  -6 79703.9 4393.52   1
  -2  -3  -5 11867.6 1581.25   6
  -2   3  -5 11378.1 1396.17  12
  -2  -3  -5 11548.5 1559.89  12
   2   3  -5 8929.14 1160.13  13
  -2  -3  -5 8264.38 1412.86  15
   2   3  -5 12478.3 1528.45  12
   2  -3  -5 9947.06 1429.70   2
   2   3  -5 10796.9 1675.73  11
  -2   3  -5 9959.30 1243.92  11
   2  -3  -5 11261.0 1252.93  10
  -2   3  -5 10339.4 1466.78   4
   2  -3  -5 10851.8 1334.28   4
  -2  -3  -5 9678.06 1167.63   8
   2   3  -5 8304.70 1325.78   2
   2   3  -5 12116.3 1468.79   1
  -2  -3  -5 10210.8 1354.29   1
  -2   3  -5 8872.24 1282.14   7
  -2  -3  -4 133532. 6749.18   1
   2   3  -4 158172. 7119.31   1
   2   3  -4 167878. 7334.78  12
  -2  -3  -4 105663. 6838.95  15
   2   3  -4 160331. 7635.44  11
  -2   3  -4 130233. 6541.16  11
  -2   3  -4 114813. 6357.81   7
   2  -3  -4 140587. 6138.48  10
  -2  -3  -4 147553. 6681.83  10
  -2   3  -4 128894. 6837.90   8
  -2  -3  -4 140764. 6156.27   8
  -2  -3  -4 139098. 7210.69  12
   2   3  -4 128026. 6209.62  13
  -2   3  -4 145109. 6821.88  12
  -2  -3  -4 140332. 6291.27  14
   2  -3  -4 142381. 6980.28   3
   2  -3  -4 137730. 6729.59   4
  -2   3  -4 149531. 7238.00   4
  -2  -3  -3 22677.4 2145.44  11
   2   3  -3 31456.3 2579.67  12
   2  -3  -3 24728.7 2191.69  15
  -2   3  -3 29235.0 2275.29  11
   2   3  -3 29931.5 2647.29  11
  -2   3  -3 22848.1 1923.24   7
   2  -3  -3 26079.8 1603.55  10
   2  -3  -3 27255.6 2288.63   4
  -2   3  -3 24125.3 2340.28   4
  -2   3  -3 24241.2 2112.94   8
  -2  -3  -3 23928.9 1614.40   8
   2   3  -3 31163.3 2496.89   1
  -2  -3  -3 28536.0 2357.21   1
  -2  -3  -3 17263.5 2114.69  15
  -2  -3  -3 29913.3 1870.59  14
  -2  -3  -3 27791.1 2562.73  12
  -2   3  -3 27658.7 2262.64  12
   2   3  -3 23224.5 1724.73  13
   2  -3  -3 28320.2 2442.99   3
  -2  -3  -2 222621. 10433.5   1
   2   3  -2 266188. 10889.5   1
   2   3  -2 287460. 11168.9  12
  -2   3  -2 241675. 10375.9  11
   2  -3  -2 216133. 10050.4  15
   2   3  -2 273849. 11107.1  11
  -2  -3  -2 202864. 10334.2  11
  -2   3  -2 220616. 9725.94   7
   2  -3  -2 242922. 8994.88  10
  -2  -3  -2 232028. 9194.67   8
   2   3  -2 220399. 9879.77   9
  -2   3  -2 219205. 9912.06   8
  -2   3  -2 253178. 10506.0  12
  -2  -3  -2 229587. 10952.6  12
  -2  -3  -2 266206. 9490.34  14
   2   3  -2 201492. 9281.26  13
   2  -3  -2 241509. 10806.2   3
  -2   3  -2 245768. 10866.0   4
   2  -3  -2 232164. 10501.7   4
  -2   3  -1 107291. 5476.84  12
  -2  -3  -1 105863. 6006.50  12
   2   3  -1 115505. 5936.82  12
   2  -3  -1 93514.8 4884.12  15
  -2  -3  -1 96602.6 5593.77  11
  -2   3  -1 101530. 5730.04   4
   2  -3  -1 99116.1 5516.37   4
   2   3  -1 98782.4 4914.01   9
  -2  -3  -1 105471. 4899.46   9
  -2   3  -1 95869.9 4739.32   8
   2  -3  -1 102306. 5756.67   3
  -2   3  -1 99409.1 4607.63   7
  -2  -3  -1 91805.5 5387.79   1
   2   3  -1 114699. 5820.70   1
  -2   3   0 357158. 14492.8  12
  -2  -3   0 336470. 15036.4  12
   2   3   0 311417. 13429.4   6
  -2   3   0 381440. 13682.2  15
  -2  -3   0 423712. 13266.7  13
   2   3   0 306190. 12965.9  14
   2   3   0 403385. 15160.9  12
   2  -3   0 333845. 13543.8  15
  -2  -3   0 320419. 14719.8  11
   2   3   0 379557. 14825.3  11
   2  -3   0 348238. 14660.3   4
  -2   3   0 371449. 15048.7   4
  -2  -3   0 375623. 13835.5   9
   2  -3   0 338945. 13282.6   8
  -2   3   0 305769. 13264.8   8
  -2  -3   0 330970. 14496.2   1
   2   3   0 385568. 14990.9   1
  -2  -3   0 328708. 12676.0   7
   2  -3   0 340746. 14859.4   3
   2  -3   1 104085. 5147.53   8
  -2   3   1 101582. 4662.61   8
  -2   3   1 119297. 5926.13  12
  -2  -3   1 116821. 4798.97  13
   2   3   1 100871. 5133.85   6
   2  -3   1 137293. 5813.25  13
  -2  -3   1 108959. 5652.32   2
  -2   3   1 128361. 5470.40  15
   2  -3   1 105567. 4805.98  15
   2   3   1 117292. 6212.74  12
  -2  -3   1 99360.3 6056.04  11
   2   3   1 116767. 5982.35  11
  -2  -3   2 222337. 10407.8   1
   2   3   2 243906. 10725.1   1
  -2   3   2 257981. 10538.5  12
  -2  -3   2 224370. 10847.7  12
   2   3   2 227164. 9862.62   6
   2  -3   2 296851. 10529.8  13
   2   3   2 260975. 10956.7  12
   2  -3   2 223804. 8850.14  15
  -2   3   2 286397. 10297.7  15
   2   3   2 248793. 10461.6  11
   2   3   2 229533. 9921.20  10
  -2   3   2 219712. 8895.49   8
   2  -3   2 224019. 10026.1   8
  -2  -3   2 204185. 9995.83   2
   2  -3   2 232184. 10777.0   3
   2   3   2 195787. 9089.81   7
  -2   3   2 241961. 10908.3   4
   2  -3   2 235580. 10524.2   4
   2   3   3 29429.9 2593.39  12
  -2   3   3 32980.5 2457.38  15
  -2  -3   3 24188.1 2619.52  11
   2   3   3 27948.4 2345.84  11
   2   3   3 24073.5 1924.52   7
   2  -3   3 25822.8 2119.57   7
   2   3   3 23773.8 2150.31  10
  -2   3   3 30252.0 2735.48   4
   2  -3   3 25915.8 2362.26   4
   2  -3   3 27703.2 2469.04   8
  -2  -3   3 22828.3 2254.66   1
   2   3   3 27748.5 2497.97   1
   2   3   3 30262.7 2308.37   6
  -2   3   3 31033.7 2514.11  12
  -2  -3   3 24387.9 2523.00  12
   2  -3   3 35186.4 2569.47  13
   2  -3   3 26360.0 2513.19   3
  -2  -3   4 109318. 6390.49   1
   2   3   4 125334. 6644.51   1
   2   3   4 138314. 6542.30  11
  -2  -3   4 122649. 7269.17  11
  -2   3   4 157638. 7030.70  15
   2   3   4 113340. 6496.69  10
   2   3   4 119440. 5465.39   8
   2  -3   4 130446. 7186.01   8
   2  -3   4 123981. 6771.53   3
  -2  -3   4 119795. 6420.82   2
   2  -3   4 150086. 6295.60   2
  -2  -3   4 114179. 6824.54  12
  -2   3   4 144695. 6825.77  12
  -2   3   4 141896. 7227.18   4
   2  -3   4 127696. 6598.27   4
   2   3   4 122707. 6338.19   7
   2  -3   4 141432. 6801.00   7
   2   3   4 133454. 6853.84  12
   2   3   5 15226.9 1839.51  12
  -2   3   5 18347.0 2139.57   4
   2  -3   5 16959.6 1811.84   4
   2   3   5 15396.0 1363.69   8
   2  -3   5 16839.0 2326.31   8
   2  -3   5 18139.4 1604.78   2
  -2  -3   5 12457.0 1789.83  12
  -2   3   5 18672.7 1947.31  12
   2   3   5 13736.6 1760.36   7
   2  -3   5 20247.4 2252.80   7
   2   3   5 17514.6 1753.85  11
  -2  -3   5 16880.5 2248.24  11
   2   3   5 14608.6 1760.70   1
  -2   3   5 16942.5 1875.10   1
  -2  -3   5 13885.3 1703.01   1
   2   3   6 71882.7 4311.71   1
  -2  -3   6 58385.0 4322.17  12
  -2   3   6 76322.2 4463.65  12
   2  -3   6 76663.7 4446.86   5
   2  -3   6 53580.5 2889.82  15
   2   3   6 76248.8 4107.00  11
  -2  -3   6 68953.0 5120.69  11
   2  -3   6 74390.3 4201.55   4
   2   3   6 79342.5 4031.16   8
   2  -3   6 79633.0 5679.05   8
   2  -3   6 76578.8 3856.91   2
  -2   3   6 72338.8 4343.71   1
  -2  -3   6 59241.0 4060.85   1
   2  -3   6 92827.3 5571.67   7
   2   3   6 66633.7 4661.44   7
  -2   3   7 19974.2 2020.51  12
  -2  -3   7 14978.4 1883.10  12
   2  -3   7 16532.7 1328.24  15
   2  -3   7 19400.1 1928.32   5
   2  -3   7 20172.5 1763.45   2
  -2  -3   7 18505.9 1724.39   5
  -2  -3   7 11900.6 1733.38   4
   2   3   7 23629.4 2106.33   8
  -2   3   7 17582.8 1869.15   1
   2  -3   7 21223.2 2987.87   8
   2   3   7 14542.6 1713.58   1
  -2  -3   7 19333.7 2623.24  11
   2   3   7 20048.5 1802.07  11
   2  -3   7 27495.1 3115.29   7
   2   3   7 16177.5 2298.00   7
  -2  -3   7 24047.3 2705.54   7
  -2   3   8 43732.8 3261.26   1
  -2  -3   8 54728.7 5355.21   8
   2   3   8 62466.9 4081.48   8
  -2   3   8 53400.2 4183.13   8
   2  -3   8 73346.0 6014.92   8
   2   3   8 53908.9 3466.96   1
  -2  -3   8 42906.6 3403.95  12
   2  -3   8 66182.2 3620.41   2
   2  -3   8 56189.3 3411.70   5
   2  -3   8 90582.9 6174.34   7
   2   3   8 61514.9 4973.07   7
  -2  -3   8 76228.9 5363.18   7
  -2  -3   8 53078.3 4664.55  11
   2  -3   9 3576.58 1558.07   7
   2   3   9 2391.77 1201.17   7
  -2  -3   9 3378.76 1292.57  11
   2  -3   9 4292.14 1719.02   8
  -2  -3   9 5313.59 1831.08   8
  -2   3   9 2911.23 1034.93   8
   2   3   9 3675.69 1089.83   8
  -2  -3   9 2304.63 1253.53   7
   2  -3  10 75248.1 6372.59   7
  -2  -3  10 61674.1 5468.67   7
   2   3  10 51235.4 5163.21   7
  -2   3  10 41769.0 4239.13  11
  -2  -3  10 46064.5 4541.85  11
   2   3  10 48293.8 4109.16   8
  -2   3  10 39444.2 4024.78   8
  -2  -3  10 53884.1 5856.34   8
   2  -3  10 57606.9 5941.37   8
  -2   3  11 5005.14 1494.13   8
   2   3  11 6121.78 1543.59   8
  -2  -3  11 7300.18 2204.71   7
  -2   4 -11 5638.57 1394.62   6
  -2  -4 -10 34428.1 3439.32  15
   2   4 -10 30078.4 2979.70  13
  -2   4 -10 30685.5 2980.04   6
   2  -4 -10 31655.6 3146.95   2
  -2  -4  -9 10142.3 1883.82  15
   2  -4  -9 12618.5 2151.61  15
   2   4  -9 10871.7 1672.18  13
   2  -4  -9 12247.7 1909.30   2
  -2  -4  -9 11235.0 1532.10   2
  -2   4  -9 10087.6 1843.88  13
   2   4  -8 38457.1 2595.60   6
  -2   4  -8 48447.4 3849.08  13
   2  -4  -8 43295.4 3642.98   2
  -2  -4  -8 45367.3 3206.75   2
   2   4  -8 46491.5 3459.54  13
  -2  -4  -8 38005.0 3599.78  15
   2  -4  -8 46120.2 3994.77  15
   2   4  -7 32179.3 2660.84   1
   2   4  -7 23025.4 2285.71  13
  -2  -4  -7 26161.0 2538.79  12
   2  -4  -7 22013.6 2473.63   2
  -2   4  -7 28527.5 2474.10   1
  -2   4  -7 22282.9 2493.36  13
  -2  -4  -7 22146.9 2666.27  15
   2  -4  -7 22333.1 2649.47  15
   2  -4  -7 24112.4 2319.96   5
   2  -4  -6 62910.3 3717.96  10
   2  -4  -6 65055.9 4105.32   4
  -2  -4  -6 66684.5 4272.48   1
   2   4  -6 74687.1 4503.48   1
  -2   4  -6 68260.2 4317.03   1
  -2   4  -6 68758.9 4333.49  12
   2   4  -6 65113.8 4036.42  13
  -2  -4  -6 63515.9 4488.34  12
  -2  -4  -6 55466.5 4464.93  15
  -2   4  -6 58604.3 4260.17  13
   2  -4  -6 54080.7 4212.12   2
   2   4  -6 76074.0 4579.24  12
  -2   4  -6 67570.1 4165.94  11
   2  -4  -5 24316.7 1836.55  10
   2  -4  -5 24842.0 2346.79   4
   2   4  -5 29067.1 2615.03   1
  -2   4  -5 24510.7 2403.25   1
  -2  -4  -5 19889.3 2222.51   1
   2  -4  -5 24326.6 2479.15   3
  -2   4  -5 19361.7 2183.25  13
   2   4  -5 22427.0 1996.38  13
  -2   4  -5 25255.7 2417.14  12
  -2  -4  -5 22206.7 2541.54  12
   2  -4  -5 21087.1 2415.10  15
  -2  -4  -5 20476.8 2474.70  15
   2   4  -5 27866.1 2600.30  12
  -2   4  -5 21626.3 2146.09  11
  -2   4  -4 82210.2 4886.87   1
  -2  -4  -4 74403.5 4721.46   1
   2   4  -4 87921.8 5111.91   1
   2   4  -4 92367.5 5247.25  12
   2  -4  -4 69613.5 4666.08  15
  -2  -4  -4 55625.5 4599.88  15
  -2   4  -4 72752.1 4500.89  11
  -2   4  -4 63219.3 3990.24   7
   2  -4  -4 80437.7 3711.36  10
   2   4  -4 70763.5 4278.57   9
  -2  -4  -4 75578.4 3550.11   8
  -2  -4  -4 72142.9 5064.30  12
  -2   4  -4 80965.6 4811.01  12
  -2   4  -4 61608.7 4312.64  13
  -2  -4  -4 82486.3 4076.00  14
   2   4  -4 66179.7 3890.46  13
   2  -4  -4 71444.4 4877.06   3
   2  -4  -4 74675.5 4701.75   4
   2   4  -3 83274.7 4953.95  12
   2  -4  -3 62413.2 4195.99  15
  -2   4  -3 71930.0 4392.69  11
  -2   4  -3 56467.0 3542.11   7
   2  -4  -3 69330.4 4514.72   4
  -2   4  -3 66189.3 4699.10   4
   2   4  -3 69755.9 3972.80   9
  -2   4  -3 61706.8 3966.10   8
  -2  -4  -3 66821.8 3070.51   8
  -2  -4  -3 65494.8 4778.22  12
  -2   4  -3 71570.1 4465.76  12
  -2  -4  -3 53442.8 4356.33  15
   2   4  -3 64283.5 3543.17  13
   2  -4  -3 70103.8 4775.07   3
  -2  -4  -3 61914.2 4304.60   1
   2   4  -3 77741.6 4816.54   1
  -2  -4  -2 118050. 7145.00  11
   2   4  -2 155832. 7683.58  12
   2  -4  -2 115670. 6552.56  15
  -2   4  -2 136195. 7565.45   4
   2  -4  -2 130664. 7209.85   4
   2   4  -2 132494. 6427.07   9
  -2  -4  -2 138957. 5463.42   8
  -2   4  -2 130542. 6369.96   8
   2  -4  -2 128783. 7492.17   3
  -2   4  -2 139296. 7124.53  12
  -2  -4  -2 127306. 7551.30  12
  -2   4  -2 138631. 7053.06  11
  -2   4  -2 131515. 6141.83   7
   2   4  -2 158477. 7678.82   1
  -2  -4  -2 119143. 6942.88   1
  -2   4  -1 22890.3 2284.51  11
   2   4  -1 22896.4 2471.32  12
   2  -4  -1 19444.4 1890.63  15
  -2  -4  -1 16706.9 2201.60  11
  -2   4  -1 21803.6 1596.83   7
  -2   4  -1 25619.9 2695.48   4
   2  -4  -1 22295.2 2407.32   4
  -2  -4  -1 22469.2 1866.58   9
  -2   4  -1 20980.9 1211.39   9
  -2   4  -1 19870.9 1683.08   8
   2   4  -1 21788.3 2397.01   1
  -2  -4  -1 22776.0 2316.33   1
  -2  -4  -1 18993.1 2415.13  12
  -2   4  -1 19281.9 2157.06  12
   2  -4  -1 19950.2 2439.45   3
  -2  -4   0 163260. 9082.28  12
  -2   4   0 178522. 8633.25  12
   2   4   0 141728. 6973.64  14
  -2  -4   0 226854. 7550.85  13
  -2   4   0 199523. 8830.41  11
   2   4   0 193532. 9172.65  12
   2  -4   0 152563. 7563.73  15
   2   4   0 197716. 8991.71  11
  -2  -4   0 160071. 8980.64  11
  -2   4   0 155166. 6508.47  10
  -2  -4   0 198618. 7868.31   9
   2  -4   0 181584. 7169.87   8
  -2   4   0 180190. 7187.26   7
  -2   4   0 165267. 7236.42   8
  -2  -4   0 165754. 8575.55   1
   2   4   0 192421. 9087.42   1
   2  -4   0 161476. 9033.06   3
  -2   4   0 177725. 9195.41   4
   2  -4   0 164302. 8731.75   4
   2   4   1 31107.2 2792.96  11
  -2  -4   1 25914.9 2903.13  11
   2  -4   1 25189.6 1933.98  15
   2  -4   1 24181.5 2633.46   4
   2  -4   1 30102.0 2100.40   8
   2   4   1 29268.3 2224.28  10
  -2  -4   1 27630.8 2694.45   1
  -2   4   1 27403.4 1689.05   8
  -2   4   1 35449.7 2944.30  12
  -2  -4   1 36093.0 2087.57  13
   2   4   1 24843.7 2070.70   6
   2   4   1 34167.7 3087.90  12
   2  -4   1 42766.7 2837.79  13
   2   4   1 22936.6 1730.27  14
  -2   4   2 160059. 7850.12  12
  -2  -4   2 130523. 8037.08  12
   2   4   2 128346. 6778.13   6
   2   4   2 159765. 8108.43  12
   2  -4   2 124972. 6137.27  15
   2   4   2 153813. 7742.02  11
  -2  -4   2 168889. 5940.36   7
   2   4   2 135965. 5829.04   7
   2   4   2 145187. 6993.91  10
  -2   4   2 153167. 8316.88   4
   2  -4   2 143614. 7821.69   4
   2  -4   2 145128. 7060.85   8
  -2   4   2 129927. 5802.02   8
   2   4   2 153427. 8031.22   1
  -2  -4   2 136689. 7575.64   1
  -2   4   2 174402. 7483.19  15
   2  -4   2 195099. 7779.43  13
   2  -4   2 135356. 7998.33   3
  -2   4   3 67456.3 4520.60   1
   2   4   3 68590.6 4626.32   1
  -2  -4   3 53612.5 4137.25   1
   2   4   3 61469.6 4208.90  11
  -2  -4   3 61645.5 4849.53  11
   2  -4   3 53887.1 2830.75  15
   2   4   3 61589.5 3884.15  10
  -2   4   3 60139.4 2698.72   8
   2  -4   3 62091.8 4181.54   8
   2  -4   3 60384.5 4595.12   3
  -2  -4   3 58476.9 4639.64  12
  -2   4   3 73682.2 4599.81  12
   2   4   3 65841.1 4604.87  12
   2   4   3 56450.5 3240.40   7
  -2  -4   3 70793.1 3367.22   7
   2  -4   3 59425.0 4342.24   4
  -2   4   3 63329.8 4758.28   4
   2   4   4 72353.0 4581.75  11
  -2  -4   4 70233.6 5333.19  11
   2  -4   4 59233.6 2810.69  15
   2  -4   4 65220.4 2766.59  15
   2   4   4 62948.8 4289.06  10
   2   4   4 79628.7 5075.69  12
   2  -4   4 74957.7 4948.34   8
   2  -4   4 70135.4 4957.89   3
   2   4   4 70709.4 4013.44   7
   2  -4   4 77406.6 4353.24   7
  -2  -4   4 87313.8 4192.52   7
   2  -4   4 73802.7 4810.54   4
  -2   4   4 82910.3 5072.21   1
  -2  -4   4 66564.7 4620.12   1
   2   4   4 72125.4 4850.41   1
  -2  -4   4 66367.7 4992.48  12
  -2   4   4 84885.5 5041.77  12
   2   4   5 22697.6 2512.22  12
  -2  -4   5 17900.9 2461.03  12
  -2   4   5 26037.7 2635.42  12
  -2  -4   5 25211.8 2312.92   7
   2   4   5 21344.7 2172.82   7
   2  -4   5 26278.7 2511.63   7
   2  -4   5 22706.3 2774.11   8
  -2  -4   5 18728.4 2283.23   1
   2   4   5 18832.9 2293.30   1
  -2   4   5 22653.6 2485.23   1
   2  -4   5 21697.7 2378.31   4
   2   4   5 24721.5 2421.37  11
  -2  -4   5 20247.8 2763.72  11
   2  -4   5 21116.6 2513.64   3
   2  -4   5 25997.1 2249.78   2
  -2  -4   6 67789.8 5500.55  11
   2   4   6 67623.8 4407.73  11
  -2   4   6 71675.4 4735.61  12
  -2  -4   6 54772.8 4612.47  12
  -2  -4   6 82759.6 4930.45   7
   2   4   6 71695.0 4726.15   7
   2  -4   6 94513.0 5515.44   7
   2  -4   6 61974.4 4420.36   4
   2   4   6 66468.8 3401.52   8
  -2   4   6 55581.7 3675.99   8
   2  -4   6 78554.4 5814.68   8
   2   4   6 62163.5 4469.00   1
  -2  -4   6 57282.7 4396.28   1
  -2   4   6 66323.2 4609.98   1
   2   4   6 61428.7 4521.19  12
   2  -4   6 85483.4 4425.50   2
   2  -4   6 64726.8 4683.09   3
   2   4   7 21922.6 2273.18  11
  -2  -4   7 22070.7 3046.37  11
   2  -4   7 20595.4 2374.56   5
   2   4   7 17938.6 2200.93  12
   2   4   7 23563.4 1829.63   8
  -2  -4   7 20559.5 3139.73   8
  -2   4   7 20813.0 2070.29   8
   2  -4   7 26663.7 3469.76   8
  -2   4   7 21423.6 2347.33   1
  -2   4   7 20708.4 2349.68  12
  -2  -4   7 18030.2 2383.67  12
   2   4   7 18385.9 2224.10   1
  -2  -4   7 29596.6 2963.78   7
   2   4   7 24938.3 2794.85   7
   2  -4   7 35144.6 3413.29   7
   2  -4   7 19809.4 2204.31   4
  -2  -4   7 17619.9 2359.80   4
   2   4   8 48088.1 3085.93   8
  -2   4   8 44361.9 3424.72   8
   2  -4   8 63482.1 5702.46   8
  -2  -4   8 46033.2 5011.72   8
  -2  -4   8 37858.8 3493.20  12
  -2  -4   8 46850.6 4667.72  11
  -2   4   8 40045.6 3345.83   1
  -2  -4   8 63483.2 4799.62   7
   2   4   8 48270.0 4302.77   7
   2  -4   8 73196.8 5376.20   7
   2  -4   8 35838.0 3234.71   5
   2   4   8 39910.8 3319.13   1
  -2  -4   9 11589.7 2392.73  11
  -2  -4   9 10562.9 2648.25   8
   2  -4   9 12198.1 2736.42   8
  -2   4   9 11156.3 1767.11   8
   2   4   9 12445.2 1602.35   8
  -2  -4   9 16750.2 2648.44   7
   2  -4   9 19768.6 3040.19   7
   2   4   9 11757.8 2312.52   7
   2   4  10 33826.9 4172.07   7
  -2  -4  10 45150.4 4642.20   7
  -2  -4  10 33657.2 4140.24  11
   2   5 -10 20473.4 2452.89  13
  -2   5 -10 21039.0 2456.93   6
   2  -5  -9 11737.2 2023.42   2
  -2  -5  -9 15074.7 1910.34   2
  -2  -5  -9 11594.1 2143.45  15
  -2   5  -9 11780.5 2006.42  13
   2   5  -9 12883.4 1875.91  13
   2  -5  -8 22482.3 2682.69   2
  -2   5  -8 23054.3 2667.62  13
   2   5  -8 22626.8 2397.01  13
  -2  -5  -8 20934.2 2748.86  15
   2   5  -7 30041.0 2677.90  13
  -2   5  -7 31824.4 3100.63  13
   2  -5  -7 27390.7 2982.10   2
  -2  -5  -7 27777.5 3186.74  15
   2   5  -7 38539.4 3258.81   1
  -2   5  -7 29637.7 2873.30   1
  -2  -5  -7 32279.0 3212.03  12
  -2  -5  -6 57507.4 4488.10  12
   2  -5  -6 49638.1 4231.68  15
  -2  -5  -6 38984.8 3956.96  15
   2   5  -6 58067.2 4212.16   1
  -2   5  -6 58469.1 4182.14   1
  -2   5  -6 47187.8 3873.15  13
   2   5  -6 47796.5 3442.15  13
   2  -5  -6 56397.8 3238.81  10
   2  -5  -6 53894.3 4213.71   3
  -2   5  -5 25448.2 2707.88   1
   2   5  -5 24979.5 2743.86   1
  -2  -5  -5 18007.0 2513.46  15
   2  -5  -5 20600.0 2529.18  15
   2  -5  -5 23242.8 2739.91   3
   2   5  -5 21417.2 2050.01  13
  -2  -5  -5 24118.7 2882.62  12
   2  -5  -5 24554.9 1805.84  10
   2   5  -5 21994.8 2225.61   9
   2   5  -4 57834.8 3767.91   9
   2  -5  -4 54783.9 4547.33   3
  -2  -5  -4 44354.6 4241.59  15
   2  -5  -4 53292.6 4149.89  15
  -2   5  -4 53422.8 3405.56   7
   2   5  -4 66742.0 4741.42   1
  -2   5  -4 62088.6 4465.35   1
  -2  -5  -4 59866.0 4815.98  12
   2   5  -3 50579.7 3392.36   9
   2  -5  -3 46130.3 4204.03   3
  -2   5  -3 45815.8 2971.40   7
   2  -5  -3 46988.7 3713.93  15
   2   5  -3 56073.9 4329.84   1
  -2   5  -3 53175.8 4127.25   1
  -2  -5  -3 46941.2 4314.33  12
   2   5  -2 85945.1 5572.40   1
  -2   5  -2 77487.8 5236.76   1
  -2   5  -2 72382.5 3426.22   9
   2   5  -2 75715.8 4275.90   9
   2  -5  -2 76543.9 3229.06   9
  -2  -5  -2 72629.4 3005.97   8
  -2   5  -2 68427.8 3798.33   7
   2  -5  -2 60072.8 4365.70  15
  -2  -5  -2 50402.1 4622.19  15
  -2  -5  -2 69764.6 5457.34  12
   2  -5  -2 72742.0 5518.31   3
  -2  -5  -2 62548.7 5082.97  11
   2  -5  -1 18640.0 2667.54   3
  -2   5  -1 22890.1 1683.89   7
   2  -5  -1 15106.4 1865.67  15
  -2  -5  -1 18207.9 2547.13  11
  -2  -5  -1 18736.4 2684.94  12
   2   5  -1 24725.3 2787.10   1
  -2   5  -1 23126.3 2626.13   1
  -2  -5   0 84098.8 6241.22  12
   2  -5   0 77613.2 4779.24  15
   2   5   0 69243.5 4125.12  14
  -2  -5   0 83785.3 6125.65  11
  -2   5   0 80327.6 3674.53  10
   2  -5   0 96189.5 4174.56   8
  -2   5   0 85124.3 4237.36   8
   2  -5   0 86677.0 6301.56   3
  -2   5   0 95976.1 4239.61   7
   2   5   0 97306.7 6205.70   1
  -2   5   0 99178.6 6089.42   1
   2  -5   1 15370.8 1669.64  15
   2   5   1 16973.4 1547.22  14
  -2   5   1 17943.1 1976.88  14
  -2  -5   1 18118.0 2650.34  11
   2   5   1 20730.6 1932.36  10
   2  -5   1 18268.4 1621.67   8
  -2   5   1 18696.9 1334.64   8
   2   5   2 86190.3 5739.97   1
  -2   5   2 85904.3 5632.70   1
   2  -5   2 78340.9 4470.69   8
  -2   5   2 73486.2 3183.30   8
   2  -5   2 63465.4 5398.19   3
  -2   5   2 70552.8 4555.23  14
  -2  -5   2 71022.2 5668.78  12
   2   5   2 83525.4 4571.69  10
   2  -5   2 65195.1 3896.58  15
   2   5   3 43621.8 3261.84  10
   2   5   3 44567.9 3996.24   1
  -2   5   3 45307.4 3969.25   1
   2  -5   3 40788.9 3370.98   8
  -2  -5   3 55849.5 2460.13   7
   2   5   3 44190.3 2417.81   7
  -2   5   3 35155.0 3173.12  14
  -2  -5   3 41023.0 4178.46  12
   2  -5   3 36259.9 2481.15  15
   2  -5   3 39875.5 4064.21   3
  -2  -5   3 47144.3 4565.77  11
   2   5   4 66913.6 5093.54   1
  -2   5   4 79652.9 5373.08   1
   2  -5   4 69916.3 4960.87   8
   2   5   4 73248.9 3907.03   7
  -2  -5   4 90520.3 4052.66   7
  -2  -5   4 60370.0 5284.34  12
   2   5   4 63236.0 4440.14  10
   2  -5   4 58187.2 3200.72  15
   2  -5   4 62584.2 5300.15   3
  -2  -5   4 65878.1 5657.14  11
  -2  -5   5 25832.1 3398.84  11
   2  -5   5 19226.8 1192.12  15
   2  -5   5 22316.6 1182.05  15
   2   5   5 24270.9 2639.93  10
  -2   5   5 23912.8 1189.61   8
  -2  -5   5 20947.6 2907.71  12
   2  -5   5 24978.3 3084.68   3
   2   5   5 25513.2 2879.26   1
  -2   5   5 28885.5 3048.20   1
   2   5   5 29836.5 2455.62   7
   2  -5   5 33918.7 2741.92   7
  -2  -5   5 34310.4 2534.70   7
  -2   5   5 23271.4 1334.07   8
   2  -5   5 34408.8 3419.21   8
  -2  -5   6 57754.3 5218.50   8
  -2   5   6 54385.6 2909.89   8
   2  -5   6 76528.8 5772.95   8
  -2  -5   6 49668.3 4693.40  12
   2  -5   6 52786.3 4709.01   3
  -2  -5   6 58320.3 5472.33  11
  -2   5   6 63667.4 4757.45   1
   2   5   6 45395.5 4216.07   1
   2   5   6 61020.8 4216.54   7
   2  -5   6 89920.2 5117.98   7
  -2  -5   6 76143.8 4516.36   7
   2   5   7 34238.6 3254.49   7
  -2  -5   7 46164.4 3625.42   7
   2  -5   7 51305.1 4054.44   7
  -2  -5   7 21681.4 3019.30  12
  -2  -5   7 29340.6 3886.27  11
  -2   5   7 30243.9 3178.41   1
   2   5   7 19968.9 2720.15   1
   2  -5   7 45000.4 4563.35   8
  -2  -5   7 33455.0 4096.46   8
  -2  -5   8 28073.6 4039.29   8
   2  -5   8 34919.1 4298.42   8
   2  -5   8 20678.9 2728.14   5
  -2  -5   8 33275.3 4113.94  11
   2   5   8 22840.8 2727.65   1
  -2  -5   8 20588.1 2800.34  12
  -2  -5   8 37532.7 3599.89   7
   2  -5   8 44140.3 4035.01   7
   2   5   8 28393.3 3210.42   7
  -2   5   8 23798.2 2776.02   1
  -2  -5   9 20346.1 3704.38   8
   2  -5   9 24924.3 3952.47   8
   2   5   9 20095.0 2949.97   7
   2  -5   9 27843.7 3506.24   7
  -2  -5   9 24382.4 3165.15   7
  -2  -5   9 19959.6 3360.54  11
   2   5  10 25128.6 3477.19   7
  -2  -5  10 20288.2 3475.22  11
   2   6  -9 11465.8 1849.31  13
   2   6  -8 13514.5 1901.59  13
   2   6  -8 15979.9 2173.14   9
   2  -6  -8 12564.7 2186.75   2
   2  -6  -7 23021.0 2832.85   3
   2  -6  -7 21015.4 2797.60   2
   2   6  -7 20452.3 2279.81  13
  -2  -6  -7 23619.7 2971.09  12
   2   6  -7 27905.2 2987.14   1
  -2   6  -7 29354.7 3036.78   1
   2  -6  -7 22421.2 2980.79  15
  -2  -6  -7 23121.2 3033.41  15
   2   6  -7 21606.9 2480.23   9
   2  -6  -6 22421.3 2862.97   3
  -2  -6  -6 22491.9 2944.94  12
  -2   6  -6 25476.3 2855.56   1
   2   6  -6 24228.9 2881.48   1
   2  -6  -6 16063.7 2524.60  15
  -2  -6  -6 20135.3 2837.64  15
   2   6  -6 21903.3 2403.46   9
   2  -6  -5 19690.1 2846.54   3
  -2  -6  -5 20496.6 2885.15  12
   2   6  -5 28669.5 3186.98   1
  -2   6  -5 24046.0 2828.96   1
   2  -6  -5 21281.8 2715.82  15
   2   6  -5 22396.7 2339.36   9
   2   6  -4 39142.6 3099.17   9
  -2   6  -4 38771.9 2511.66   9
   2  -6  -4 32566.1 3766.67   3
  -2  -6  -4 37005.2 4023.52  12
  -2   6  -4 33581.3 2562.25   7
   2   6  -4 45240.7 4084.33   1
  -2   6  -4 41355.8 3826.28   1
   2  -6  -4 33758.4 3399.54  15
   2   6  -3 45294.2 3332.84   9
  -2   6  -3 47523.6 2702.46   9
   2  -6  -3 51668.1 2504.12   9
   2  -6  -3 43110.3 4432.49   3
  -2   6  -3 41704.9 2807.48   7
  -2  -6  -3 44191.4 4491.30  12
  -2  -6  -3 33590.7 3816.41  15
   2  -6  -3 35765.9 3514.39  15
   2   6  -3 55703.2 4591.22   1
  -2   6  -3 47339.9 4180.15   1
   2  -6  -2 50793.1 4846.67   3
  -2   6  -2 52345.8 3026.96   7
  -2  -6  -2 40020.2 4155.97  15
  -2  -6  -2 55222.3 5041.94  12
   2  -6  -2 45119.6 3835.46  15
   2   6  -2 61881.5 4937.38   1
  -2   6  -2 63680.4 4856.07   1
   2   6  -1 37333.2 3750.53   1
  -2   6  -1 29544.4 3268.97   1
  -2  -6  -1 28126.0 1622.05   8
  -2   6  -1 28988.6 2038.94   7
  -2  -6  -1 26578.9 3481.47  12
  -2  -6  -1 24297.3 3302.48  11
   2  -6  -1 26640.2 3496.44   3
   2  -6  -1 23032.9 2504.99  15
  -2   6   0 26966.1 1686.18  10
   2  -6   0 28885.1 2696.71  15
  -2  -6   0 36388.1 2328.04   8
   2  -6   0 28690.5 3693.65   3
   2   6   0 23541.6 2082.59  14
  -2  -6   0 48505.3 2882.73  13
  -2  -6   0 32434.3 3896.42  12
  -2  -6   0 39651.6 4171.91  11
  -2   6   0 32642.2 2088.69   7
   2   6   0 41730.0 3991.22   1
  -2   6   0 34321.6 3558.54   1
  -2  -6   1 30708.4 2491.20   8
  -2   6   1 30405.3 1916.62   7
   2  -6   1 25138.5 2422.47  15
   2   6   1 20942.3 2010.63  14
  -2   6   1 24856.8 2576.90  14
  -2   6   1 29673.3 3313.25   1
  -2  -6   1 30942.4 3798.41  11
   2   6   1 32720.9 2633.68  10
   2  -6   1 29187.5 2142.50   8
   2   6   2 53075.4 3615.32  10
   2  -6   2 50388.3 3422.77   8
  -2  -6   2 53556.5 3780.73   8
   2  -6   2 46605.6 4816.42   3
  -2   6   2 43640.6 3628.07  14
   2  -6   2 41157.2 3143.05  15
  -2  -6   2 50373.4 4975.97  12
   2   6   2 56381.5 4817.95   1
  -2   6   2 57790.8 4749.03   1
   2   6   3 42950.3 4214.25   1
  -2   6   3 44786.4 4151.18   1
  -2  -6   3 40726.1 3594.11   8
   2  -6   3 41361.0 3381.54   8
   2  -6   3 35542.4 4184.37   3
  -2   6   3 38180.6 3402.68  14
   2   6   3 46754.4 3446.88  10
   2  -6   3 37718.5 2708.75  15
  -2  -6   3 37471.1 4275.37  12
  -2  -6   3 45706.6 4821.68  11
  -2  -6   4 39422.8 4625.42  11
  -2  -6   4 42056.8 3850.15   8
   2  -6   4 43777.8 3762.63   8
   2   6   4 41958.7 2390.49   7
  -2  -6   4 34734.7 4128.09  12
   2   6   4 37335.4 3933.65   1
  -2   6   4 39758.9 3972.88   1
   2   6   4 39133.5 3324.62  10
   2  -6   4 32413.2 2326.04  15
   2  -6   4 34907.2 4124.93   3
   2   6   5 20781.4 2570.64  10
   2  -6   5 28438.4 3262.45   8
  -2  -6   5 27238.5 3343.72   8
  -2  -6   5 22204.9 3278.50  12
   2  -6   5 20526.5 3148.84   3
  -2   6   5 26410.5 3215.07   1
   2   6   5 22103.9 3047.99   1
  -2  -6   5 25166.3 3775.69  11
   2   6   5 25560.2 2152.12   7
   2  -6   6 29139.1 2709.62   7
   2  -6   6 25579.1 3305.67   8
  -2  -6   6 23868.4 3304.24   8
  -2  -6   6 18171.7 2940.68  12
   2  -6   6 18917.6 2980.82   3
  -2   6   6 18615.9 2752.22   1
   2   6   6 21584.4 2872.02   1
  -2  -6   6 18949.4 3316.98  11
   2   6   6 22536.1 2298.02   7
  -2  -6   7 30645.8 4018.68   8
   2  -6   7 38221.8 4308.31   8
   2  -6   7 23979.8 3347.63   3
  -2  -6   7 23445.1 3315.26  12
  -2  -6   7 28876.7 4157.01  11
  -2   6   7 24209.1 3106.47   1
   2   6   7 24572.2 3117.89   1
   2   6   7 31014.3 3007.76   7
   2  -6   7 38320.0 3393.16   7
  -2  -6   8 18890.9 3398.73   8
   2  -6   8 19008.5 3380.49   8
   2   6   8 10616.2 2024.76   1
  -2  -6   8 12717.9 2405.78  12
   2   6   8 18679.1 2518.83   7
   2  -6   8 22990.4 2825.28   7
  -2  -6   8 13449.3 2912.22  11
  -2   6   8 13556.3 2264.21   1
  -2  -6   9 23469.3 3904.97  11
  -2  -7  -7 24131.2 3248.55  12
   2   7  -7 20871.2 2469.94   9
  -2   7  -7 24966.6 3052.63   1
   2   7  -7 25318.0 3131.29   1
   2  -7  -7 21246.1 3009.27   3
  -2   7  -6 21596.9 2889.69   1
   2   7  -6 20049.3 2828.78   1
   2  -7  -6 14265.1 2617.89   3
   2   7  -6 20732.6 2356.62   9
  -2  -7  -6 19115.9 2924.29  12
   2  -7  -6 12304.5 2320.94  15
  -2   7  -5 22144.3 2958.81   1
   2   7  -5 24431.7 3208.42   1
   2  -7  -5 16938.5 2618.51  15
  -2  -7  -5 17083.3 2783.75  15
  -2  -7  -5 20195.7 3126.35  12
   2   7  -5 23092.6 2448.65   9
   2  -7  -5 19392.2 3023.75   3
   2  -7  -4 12934.4 2548.50   3
  -2  -7  -4 13052.1 2549.79  12
   2  -7  -4 9324.33 1891.68  15
  -2  -7  -4 7903.16 2003.09  15
   2   7  -4 11919.7 1705.32   9
  -2   7  -4 16825.0 2537.64   1
   2   7  -4 13905.8 2388.68   1
  -2  -7  -3 20220.4 3042.71  15
   2  -7  -3 20416.8 2719.84  15
  -2  -7  -3 29532.4 3816.11  12
  -2   7  -3 28401.4 3384.16   1
   2   7  -3 30492.5 3604.36   1
   2  -7  -3 25168.4 3583.38   3
   2  -7  -2 14845.9 2226.38  15
  -2  -7  -2 12282.1 2421.68  15
  -2  -7  -2 18155.5 3059.51  12
   2   7  -2 23140.9 3147.10   1
  -2   7  -2 17858.2 2734.18   1
   2  -7  -2 16165.0 2939.45   3
   2  -7  -1 22978.0 2636.36  15
  -2  -7  -1 21345.0 3072.30  15
   2   7  -1 19055.5 1934.54  14
  -2  -7  -1 25447.2 3652.79  12
   2   7  -1 31732.8 3712.67   1
  -2   7  -1 24489.4 3199.61   1
   2  -7  -1 26296.0 3749.02   3
   2   7   0 17350.3 2789.15   1
  -2   7   0 17378.1 2764.26   1
   2  -7   0 13949.5 2829.42   3
   2  -7   0 13944.0 1961.47  15
  -2   7   0 12926.4 1905.26  14
   2   7   0 11461.1 1488.25  14
   2   7   0 15832.2 1862.51  10
  -2  -7   0 17243.3 2986.70  12
  -2  -7   1 32718.9 4240.04  11
   2   7   1 28922.3 2557.79  10
   2   7   1 19189.7 2004.80  14
  -2   7   1 22299.6 2555.57  14
   2   7   1 27311.9 3526.70   1
  -2   7   1 29124.3 3530.07   1
   2  -7   1 25523.2 2547.70  15
   2  -7   2 13825.7 1636.05   8
  -2  -7   2 17520.0 2061.21   8
   2  -7   2 12091.7 2636.23   3
  -2  -7   2 11410.6 2525.76  12
   2   7   2 14051.3 1857.57  10
  -2   7   2 12934.8 1987.83  14
   2   7   2 15104.3 2711.30   1
  -2   7   2 14667.4 2548.31   1
   2  -7   2 14740.7 1840.92  15
  -2  -7   3 29789.7 4031.01  12
   2   7   3 27023.9 2707.15  10
   2  -7   3 27172.7 2653.70   8
  -2  -7   3 33265.9 3141.27   8
   2  -7   3 21854.3 3592.63   3
  -2  -7   3 29376.0 4183.55  11
  -2   7   3 21677.9 2663.68  14
   2  -7   3 22275.1 2196.65  15
  -2   7   3 27590.6 3541.73   1
   2   7   3 26565.6 3515.92   1
  -2  -7   4 9941.71 2461.92  12
   2  -7   4 11644.2 2602.04   3
  -2   7   4 12384.1 2408.22   1
   2   7   4 13123.2 2491.11   1
  -2  -7   4 12235.2 2856.27  11
   2   7   4 10824.0 1823.33  10
   2  -7   4 13479.3 2094.74   8
  -2  -7   4 14428.9 2374.40   8
  -2  -7   5 20755.0 3726.32  11
  -2   7   5 22785.1 3257.54   1
   2   7   5 19441.4 3079.69   1
  -2  -7   5 24741.5 3248.90   8
   2  -7   5 27569.5 3224.97   8
  -2  -7   5 20086.8 3335.83  12
   2  -7   5 18017.9 3249.77   3
  -2  -7   6 24405.0 4113.39  11
  -2   7   6 18974.2 3010.57   1
   2   7   6 18423.4 2945.39   1
   2  -7   6 27119.7 3435.37   8
  -2  -7   6 25406.4 3535.03   8
  -2  -7   6 18384.8 3215.59  12
   2  -7   6 15397.7 3012.06   3
  -2  -7   7 29487.4 4479.42  11
  -2  -7   7 28527.1 3939.87   8
   2  -7   7 34250.7 4138.43   8
   2   7   7 19958.0 3041.52   1
  -2   7   7 23056.3 3270.73   1
   2  -7   7 20524.0 3335.98   3
  -2  -7   7 23845.1 3645.44  12
   2   8  -6 9148.17 1695.83   9
   2  -8  -5 14967.1 2911.01   3
  -2  -8  -5 13211.1 2763.03  12
   2   8  -5 12156.8 1862.38   9
  -2   8  -5 19896.9 2990.31   1
   2   8  -5 18755.4 3008.11   1
  -2   8  -4 9544.70 2137.05   1
   2   8  -4 10388.6 2345.31   1
   2  -8  -4 7041.12 1790.64  15
  -2  -8  -4 7482.60 2156.90  12
   2  -8  -4 5680.82 1959.45   3
   2  -8  -3 19445.4 3385.65   3
  -2  -8  -3 17247.0 3178.87  12
  -2  -8  -3 12733.1 2567.44  15
   2  -8  -3 12288.0 2254.14  15
  -2   8  -3 19812.7 3052.03   1
   2   8  -3 17720.1 3016.14   1
  -2   8  -2 9347.98 2155.37   1
   2   8  -2 6964.99 2024.89   1
  -2  -8  -2 4733.52 1691.18  15
   2   8  -2 4607.37 1038.43  14
   2  -8  -2 5031.43 1410.96  15
  -2  -8  -2 4332.14 1801.61  12
   2  -8  -2 5183.92 1954.13   3
   2  -8  -1 14767.8 3046.34   3
  -2  -8  -1 17194.3 3262.00  12
  -2  -8  -1 15407.4 2768.07  15
   2  -8  -1 15802.2 2342.87  15
  -2   8  -1 22758.4 3298.74   1
   2   8  -1 22489.2 3407.78   1
   2   8  -1 11297.0 1572.47  14
   2   8   0 3378.52 1642.98   1
  -2   8   0 5742.77 1835.58   1
  -2  -8   0 1891.33 1506.51  12
   2   8   0 2912.40 897.125  10
   2  -8   0 1975.46 1398.56   3
  -2  -8   0 4060.50 1526.25  15
   2   8   0 2489.26 831.678  14
  -2   8   0 1405.04 908.907  14
   2  -8   0 2773.49 1045.16  15
   2  -8   1 16804.3 3385.21   3
  -2  -8   1 21170.8 3156.51  15
   2   8   1 10738.5 1600.00  14
  -2   8   1 16413.3 2278.91  14
   2   8   1 19327.3 2164.59  10
   2  -8   1 16497.7 2223.65  15
  -2   8   1 21427.6 3228.45   1
   2   8   1 23532.8 3497.06   1
  -2   8   2 5365.84 1846.52   1
   2   8   2 7161.14 2122.20   1
   2   8   2 6667.29 1384.33  10
  -2  -8   2 9250.96 2495.97  12
   2  -8   2 6828.95 2224.93   3
  -2   8   2 4396.40 1288.52  14
  -2   8   3 13041.2 2176.79  14
   2   8   3 14722.9 2042.02  10
   2  -8   3 10941.5 2829.06   3
  -2   8   3 18087.4 3050.16   1
   2   8   3 19811.5 3258.89   1
  -2  -8   3 15142.5 3131.87  12
   2   8   4 6327.94 1525.50  10
   2  -8   4 6296.72 2159.69   3
  -2   8   4 11005.1 2464.60   1
   2   8   4 9103.44 2373.03   1
  -2  -8   4 6841.26 2242.52  12
  -2  -8   5 15327.0 3169.52  12
   2   8   5 17985.8 3209.92   1
  -2   8   5 18464.4 3168.01   1
   2  -8   5 13407.0 3044.18   3
   2  -9  -2 2432.85 1197.91  15
   2  -9  -1 15863.3 2472.17  15
  -2  -9   0 3410.24 1607.81  15
  -2  -9   1 17290.9 3050.25  15
  -2  -9   2 2325.12 1358.37  15
  -2  -9   3 19090.0 3111.03  15
  -3   0 -11 92045.2 6237.02   6
   3   0 -11 85863.4 5612.12   2
  -3   0 -10 119.023 736.815   6
   3   0 -10 397.261 614.837   2
  -3   0  -9 85783.9 4664.64  15
   3   0  -9 93163.5 5486.37   2
  -3   0  -9 92336.9 5732.11   6
  -3   0  -8 389.185 602.363   6
  -3   0  -8 377.335 300.489  12
  -3   0  -8 285.620 230.696   4
   3   0  -8 86.1015 502.607   2
  -3   0  -8 210.463 239.078   2
  -3   0  -8 638.566 446.135  15
  -3   0  -7 132808. 6187.43   4
  -3   0  -7 146098. 7560.94   6
  -3   0  -7 148442. 6391.82   1
   3   0  -7 141725. 7322.51   2
  -3   0  -7 133914. 6555.45  15
  -3   0  -7 142856. 6211.83   3
  -3   0  -7 164713. 5906.25   2
  -3   0  -7 151100. 6643.66  12
   3   0  -6 215.811 392.711   2
  -3   0  -6 43.8904 248.012  15
  -3   0  -6 212.663 300.423  12
  -3   0  -6-134.410 269.520   1
  -3   0  -6 36.9216 222.107   4
  -3   0  -5 186855. 7907.25  10
  -3   0  -5 164734. 7046.73   4
  -3   0  -5 163876. 7250.65   1
  -3   0  -5 154912. 7800.23   8
  -3   0  -5 153212. 7750.53   7
  -3   0  -5 170124. 7024.96   5
   3   0  -5 152996. 7570.18   2
  -3   0  -5 158901. 7045.87  15
   3   0  -5 167588. 6997.81   5
   3   0  -4 114.735 193.336   5
  -3   0  -4-37.7695 233.827   5
  -3   0  -4 280.917 226.803  15
   3   0  -4 57.1117 333.327   2
  -3   0  -4 108.825 102.945  11
  -3   0  -4 335.030 315.550  10
  -3   0  -4 62.6652 342.117   8
  -3   0  -4 316.480 306.312   7
  -3   0  -4 351.847 331.386   6
  -3   0  -4-49.6886 229.286   1
  -3   0  -3 251244. 10051.4  11
  -3   0  -3 277073. 10652.3  10
  -3   0  -3 236169. 10620.7   1
  -3   0  -3 265310. 10768.4   8
  -3   0  -3 276036. 10960.6   7
  -3   0  -3 255057. 10681.3   6
   3   0  -3 261812. 10365.2  14
  -3   0  -3 241177. 10421.5  13
  -3   0  -3 255032. 10371.1   5
   3   0  -3 248417. 10406.2   5
  -3   0  -2 234.511 213.468  11
  -3   0  -2 257.303 227.623  10
  -3   0  -2 42.5383 215.092   8
  -3   0  -2 238.861 217.424   5
   3   0  -2 214.600 225.875   5
   3   0  -2 659.020 243.849  14
  -3   0  -2 103.473 159.266  13
  -3   0  -2 187.363 246.492   7
  -3   0  -2 165.795 81.8027   2
   3   0  -2 105.474 217.725   1
  -3   0  -2 53.0941 205.055   1
   3   0  -1 126422. 5499.78   9
  -3   0  -1 131475. 5619.95   8
   3   0  -1 124774. 5827.21   5
  -3   0  -1 119953. 5698.47   5
  -3   0  -1 111777. 5808.96  11
  -3   0  -1 142321. 5735.41   7
   3   0  -1 133241. 6137.44   1
  -3   0  -1 115127. 5950.07   1
   3   0  -1 124911. 5583.67   2
  -3   0  -1 138059. 5144.27   2
   3   0   0 78.9944 153.708   2
  -3   0   0 71.9078 135.485   2
   3   0   0 180.184 227.693   5
  -3   0   0 540.683 309.433   5
  -3   0   0 27.8315 157.304   9
  -3   0   0 58.3827 255.563  11
   3   0   0 54.3368 250.720   1
  -3   0   0 108.538 209.513   1
  -3   0   1 169296. 6429.58  14
   3   0   1 149495. 6366.89  13
   3   0   1 168251. 6674.36  10
  -3   0   1 141709. 7337.09  11
  -3   0   1 158999. 6578.70   2
   3   0   1 149877. 6173.83   2
  -3   0   2 302.227 267.294   5
   3   0   2 91.7523 189.371   5
  -3   0   2 199.540 232.948   2
   3   0   2 55.9834 231.070   1
  -3   0   2 109.503 211.398   1
   3   0   2-43.9281 222.065  10
  -3   0   2 340.770 270.935  15
  -3   0   3 205806. 9320.42   1
  -3   0   3 228812. 9282.71   2
   3   0   3 198495. 9042.23   5
  -3   0   3 201460. 9028.58   5
  -3   0   3 240618. 8407.45   6
  -3   0   3 229060. 9379.25  15
  -3   0   3 171775. 9808.92  11
   3   0   4 147.805 357.611   8
  -3   0   4 53.2420 219.712   1
  -3   0   4-88.9016 251.177   5
   3   0   4 43.7455 211.683   5
  -3   0   4 43.2021 154.396   6
  -3   0   4-99.5932 355.927  11
  -3   0   5 160169. 7164.71   5
   3   0   5 161675. 8268.77   8
  -3   0   5 150467. 7247.87   1
   3   0   5 151630. 7060.81   5
  -3   0   5 181140. 6810.33   6
  -3   0   5 170882. 7760.43   2
  -3   0   5 138718. 8326.44  11
  -3   0   5 188201. 8049.10  15
   3   0   6 109.827 423.955   8
  -3   0   6 98.6594 249.331   1
  -3   0   6 59.0167 258.328  12
  -3   0   6-117.950 421.536  11
  -3   0   6 47.3106 267.349   4
  -3   0   6 138.358 300.932   5
  -3   0   6 71.7656 251.088   6
  -3   0   7 164422. 6423.74   3
  -3   0   7 136636. 8071.12  11
  -3   0   7 122901. 6075.71   1
  -3   0   7 156753. 6411.28   4
   3   0   7 164949. 8547.50   8
  -3   0   7 114749. 6221.88  12
  -3   0   8 72.9708 255.297   3
  -3   0   8 113.375 306.999   4
   3   0   8-149.031 687.596   8
  -3   0   8-139.541 705.259  11
  -3   0   8 72.0874 203.677  12
  -3   0   8 29.4452 201.508   1
  -3   0   9 79705.4 6018.94  11
   3   0   9 99120.9 6902.36   8
  -3   0  10 206.493 797.201   8
   3   0  10 190.026 876.831   8
  -3   0  10 605.615 662.822  11
   3   0  11 79521.0 6726.76   8
  -3   0  11 65492.8 6444.21   8
  -3   1 -11 51650.0 4225.45   6
  -3  -1 -11 48989.5 4240.83   6
   3  -1 -11 51028.7 4018.63   2
   3   1 -11 52387.1 4143.85   2
   3  -1 -10 1528.55 788.349   2
   3   1 -10 2712.24 987.651   2
  -3  -1 -10 1005.97 599.550  15
  -3  -1 -10 1115.89 869.025   6
  -3   1 -10 1238.32 822.788   6
  -3   1 -10 1521.15 920.745  13
   3   1  -9 57218.9 4142.48   2
  -3  -1  -9 57191.6 3731.18  15
   3  -1  -9 61064.9 4223.26   2
  -3  -1  -9 62312.4 4671.52   6
  -3   1  -9 52475.1 4108.19   6
  -3   1  -9 58538.1 4359.96  13
  -3  -1  -8 12392.2 998.336   4
  -3   1  -8 10961.2 1089.25   4
   3  -1  -8 11494.6 1727.43  15
  -3   1  -8 12737.4 1175.67  15
  -3  -1  -8 13058.3 1544.67  15
   3   1  -8 13211.4 1763.48   2
  -3  -1  -8 13960.2 1052.88   2
  -3   1  -8 13672.8 1235.58  12
   3  -1  -8 10030.1 1567.68   2
  -3  -1  -8 11701.6 1165.42  12
  -3   1  -8 13417.5 1844.90  13
  -3  -1  -8 13137.0 1925.87   6
  -3   1  -8 12742.9 1766.20   6
  -3   1  -7 200083. 9406.97  13
  -3  -1  -7 200487. 7984.77   5
  -3  -1  -7 204709. 7751.30   2
   3  -1  -7 182344. 9113.62   2
  -3  -1  -7 202651. 8589.59  12
  -3  -1  -7 207384. 8311.10   1
  -3   1  -7 184305. 8213.65   4
   3   1  -7 182715. 9109.85   2
   3  -1  -7 200372. 7996.29   5
  -3   1  -7 202792. 9379.66   6
   3  -1  -7 189391. 9408.11  15
  -3  -1  -7 178588. 8692.30  15
  -3   1  -7 179984. 7915.70  15
  -3   1  -7 190480. 8218.34   1
  -3  -1  -6 2615.19 667.151  12
   3  -1  -6 3130.08 833.464   2
   3   1  -6 2212.98 728.129   2
  -3  -1  -6 2327.23 365.833   2
  -3   1  -6 2183.40 752.010  13
  -3   1  -6 2527.39 803.572   6
  -3   1  -6 2723.61 594.718   4
  -3   1  -6 2662.64 577.408   3
   3   1  -6 3242.94 670.450   1
  -3  -1  -6 2978.02 640.110   1
  -3   1  -6 2373.84 584.929   1
   3  -1  -6 3211.52 943.101  15
  -3   1  -6 2538.75 458.188  15
  -3  -1  -6 3158.09 740.038  15
  -3  -1  -6 2622.48 523.828   5
   3  -1  -6 2545.81 537.122   5
   3   1  -5 137356. 6131.54   1
  -3   1  -5 114048. 5891.10   1
  -3   1  -5 125503. 5226.09  15
  -3  -1  -5 120730. 6144.85  15
   3  -1  -5 122589. 6452.50  15
   3  -1  -5 133010. 6268.45  14
  -3  -1  -5 122968. 6420.33   6
  -3  -1  -5 130936. 5080.52   2
   3  -1  -5 119500. 6258.43   2
  -3   1  -5 120176. 6315.21  13
  -3  -1  -5 130729. 6297.86  12
   3  -1  -5 125826. 5794.40   5
  -3  -1  -5 129583. 5697.19   5
  -3   1  -5 136794. 5034.40  11
  -3   1  -5 140378. 6416.85  10
  -3   1  -5 124699. 5841.79   4
  -3  -1  -5 116853. 6259.29   8
   3   1  -5 112625. 6167.13   2
  -3   1  -5 122386. 5765.41   3
  -3  -1  -5 124224. 5924.91   1
  -3  -1  -5 121334. 6368.99   7
   3   1  -4 2244.86 591.418   1
  -3  -1  -4 1734.40 524.092   1
  -3   1  -4 1490.90 483.246   1
  -3   1  -4 1913.26 309.953  15
  -3  -1  -4 1924.01 572.182  15
   3  -1  -4 1993.90 561.077  14
  -3  -1  -4 2554.66 683.370   6
  -3   1  -4 2536.62 656.693  13
   3  -1  -4 1726.19 566.532   2
   3   1  -4 1725.59 566.337   2
  -3  -1  -4 1901.84 593.367  12
  -3  -1  -4 1603.76 445.613   5
   3  -1  -4 1591.48 472.648   5
  -3   1  -4 1820.27 362.648  11
  -3  -1  -4 1660.93 336.062  11
  -3   1  -4 1410.79 492.293  10
  -3  -1  -4 1979.66 585.978  10
  -3  -1  -4 1567.59 512.354   8
  -3   1  -4 1739.95 605.351   8
  -3   1  -4 1780.69 472.817   3
  -3  -1  -4 1434.36 549.753   7
  -3   1  -4 1922.37 515.997   4
  -3  -1  -3 352616. 15470.7  12
   3  -1  -3 363574. 15024.1   5
  -3  -1  -3 401637. 14950.6   5
  -3  -1  -3 373927. 15170.4   6
  -3   1  -3 319431. 14944.5  13
  -3   1  -3 375290. 14190.9  15
   3  -1  -3 387965. 14969.6  14
  -3  -1  -3 360028. 14583.6  11
  -3   1  -3 397581. 14968.0  10
  -3  -1  -3 401356. 15170.6  10
   3   1  -3 428058. 16127.7  11
  -3   1  -3 369843. 14990.1   4
  -3  -1  -3 390797. 15095.0   8
  -3   1  -3 353632. 15169.8   8
  -3   1  -3 336762. 15056.2   1
   3   1  -3 427437. 15563.4   1
  -3  -1  -3 353880. 15140.0   1
  -3  -1  -3 376457. 15198.1   7
  -3  -1  -3 400521. 14229.4   2
  -3   1  -2 4805.90 748.011  13
  -3  -1  -2 4506.71 892.459  12
  -3  -1  -2 5479.89 795.330   6
  -3  -1  -2 4794.23 730.051  11
  -3   1  -2 4671.38 743.997   5
   3  -1  -2 5143.75 810.398   5
  -3  -1  -2 5212.76 747.935   5
  -3   1  -2 4724.86 642.741  10
   3   1  -2 5208.89 974.271  11
   3   1  -2 5843.00 812.626   9
  -3  -1  -2 5554.97 745.650   8
  -3  -1  -2 6266.23 586.731   2
   3   1  -2 4680.49 847.225   1
  -3   1  -2 5135.09 842.953   1
  -3  -1  -2 5866.57 901.715   1
  -3  -1  -2 5719.16 823.791   7
  -3   1  -2 4589.76 765.144   4
  -3  -1  -1 351076. 13598.6   5
  -3   1  -1 343076. 13662.1   5
   3  -1  -1 336172. 13784.3   5
   3  -1  -1 328120. 13403.1   2
  -3  -1  -1 332093. 12758.3  13
  -3  -1  -1 317782. 13759.1  11
  -3   1  -1 322870. 13673.2   4
   3   1  -1 307157. 13360.8   9
  -3  -1  -1 359362. 13321.0   8
   3  -1  -1 340631. 12921.5   9
  -3  -1  -1 360588. 13103.5   2
   3   1  -1 338766. 13506.1   2
   3   1  -1 378110. 14252.6   1
  -3  -1  -1 311993. 13835.3   1
  -3  -1  -1 367568. 13425.9   7
  -3  -1  -1 349965. 13310.8   6
  -3  -1   0 39093.5 1519.60  14
  -3  -1   0 36263.8 1894.91   6
   3  -1   0 34425.1 2399.92   5
  -3  -1   0 34670.1 2255.01   5
  -3   1   0 32417.2 2257.18   5
  -3  -1   0 32160.9 2509.36  11
   3   1   0 33638.8 1491.23  13
   3   1   0 34045.6 2495.24  11
  -3   1   0 35774.2 2058.57   8
  -3  -1   0 36431.4 2171.48   9
  -3   1   0 37200.6 1790.94   9
   3  -1   0 38701.1 1826.88  10
   3   1   0 34971.6 2561.14   1
  -3  -1   0 30456.1 2385.97   1
  -3  -1   0 35445.9 2018.04   2
   3   1   0 35610.7 2129.10   2
  -3   1   0 32422.2 2294.06   4
   3  -1   0 34416.6 2007.43   2
  -3   1   0 35411.1 1937.26  15
  -3  -1   1 359512. 17002.4  11
   3  -1   1 413734. 15973.6  10
   3   1   1 427408. 16726.4  11
   3  -1   1 400722. 16360.2   8
  -3  -1   1 454692. 15620.5   6
  -3   1   1 426992. 16306.9  14
   3  -1   1 442636. 16374.4  13
  -3   1   1 413707. 16176.9  15
   3  -1   1 403923. 15828.6   2
  -3  -1   1 391875. 16217.3   2
  -3   1   2 7206.35 910.722  14
  -3   1   2 8179.51 948.631  15
  -3   1   2 7640.28 979.327   5
   3  -1   2 7853.87 1037.81   5
  -3  -1   2 7140.91 928.059   5
   3  -1   2 7338.70 569.233   2
  -3  -1   2 7389.88 912.107   2
  -3  -1   2 6443.05 1064.56  12
   3   1   2 7295.63 921.282  11
   3  -1   2 9013.35 1084.66   8
   3   1   2 7651.55 881.082   8
   3  -1   2 7630.72 1001.03   7
   3   1   2 6447.80 1018.86   1
  -3   1   2 6347.15 991.280   1
  -3  -1   2 5639.42 927.270   1
   3   1   2 5980.86 835.608   7
   3  -1   2 8719.15 991.841  13
  -3   1   2 6732.59 949.704   4
  -3  -1   3 300876. 13897.1  12
  -3  -1   3 303346. 13565.9   1
   3   1   3 334538. 13922.7   1
  -3   1   3 355538. 13833.8   1
  -3  -1   3 335928. 13451.8   5
   3  -1   3 341392. 13646.3   5
   3   1   3 341141. 13153.7  11
   3  -1   3 340101. 14072.0   8
   3   1   3 326623. 13433.5   8
  -3  -1   3 338786. 13567.4   2
   3   1   3 323918. 13740.1   7
   3  -1   3 320168. 13867.2   7
  -3   1   3 370797. 13715.7  15
  -3   1   3 327096. 13580.0   4
  -3  -1   4 1701.66 561.232  12
   3   1   4 1538.49 606.244   7
   3  -1   4 1606.44 701.140   7
  -3  -1   4 1842.20 514.581   5
   3  -1   4 1711.20 510.202   5
  -3  -1   4 1545.11 675.556  11
  -3   1   4 2091.12 574.836   3
   3   1   4 2145.88 617.034   8
  -3   1   4 2762.38 540.658   6
   3   1   4 1981.07 622.218   1
  -3   1   4 1695.23 530.151   1
  -3  -1   4 1369.00 475.694   1
  -3   1   4 2368.61 615.845   4
  -3  -1   4 1524.63 538.200  15
  -3   1   4 2972.28 731.566  15
  -3  -1   5 113449. 6480.91  12
   3  -1   5 127077. 6246.48   5
  -3  -1   5 126744. 6135.00   5
  -3   1   5 172173. 6463.16   6
  -3  -1   5 156289. 6957.22  15
  -3  -1   5 111874. 7252.20  11
  -3   1   5 147995. 6558.62   4
  -3  -1   5 120272. 6273.87   1
   3   1   5 124979. 7256.45   7
   3  -1   5 138877. 7564.04   7
  -3   1   5 143102. 6438.09   3
   3   1   5 133317. 6506.78   1
  -3   1   5 142197. 6522.24   1
   3   1   5 145888. 7037.97   8
  -3   1   6 1110.45 765.962  11
  -3  -1   6 1724.42 825.586  11
  -3   1   6 2417.91 617.831   6
   3   1   6 1793.56 718.014   8
  -3   1   6 2120.43 643.689   3
  -3   1   6 1949.36 593.720   4
   3  -1   6 1904.78 909.510   7
   3   1   6 1839.63 841.297   7
  -3  -1   6 1415.31 541.716  12
  -3  -1   6 1311.98 475.432   1
  -3   1   6 1575.26 528.915   1
   3   1   6 1888.45 575.351   1
   3  -1   6 1452.29 482.562   5
  -3  -1   6 1118.31 428.536   5
   3  -1   7 188720. 8118.27   5
  -3   1   7 239784. 8824.37   6
  -3  -1   7 150586. 8348.24  12
  -3  -1   7 200585. 8245.67   5
   3  -1   7 250631. 11543.9   7
   3   1   7 198359. 10597.7   7
  -3  -1   7 166631. 9927.53  11
  -3   1   7 194588. 10363.3  11
  -3   1   7 218684. 8793.84   4
   3   1   7 213189. 10149.6   8
   3  -1   7 195062. 10586.0   8
  -3   1   7 195348. 8336.08   1
  -3   1   7 212689. 8633.42   3
  -3  -1   7 156587. 8134.49   1
  -3   1   8 11284.5 2016.75  11
  -3  -1   8 7086.29 965.407  12
  -3   1   8 10654.0 1089.47  12
  -3  -1   8 9354.20 1837.96  11
   3   1   8 11026.4 1919.95   8
   3  -1   8 11686.5 2190.83   8
   3  -1   8 15632.1 2657.80   7
   3   1   8 12134.8 2264.54   7
  -3   1   8 13989.9 1498.88   6
  -3   1   8 10141.3 1196.43   4
  -3  -1   8 12268.9 1124.59   4
  -3   1   8 10749.4 1025.62   1
  -3  -1   8 7615.80 931.414   1
  -3   1   8 8674.25 1012.47  12
   3   1   9 54568.6 4719.71   8
   3  -1   9 49583.9 4983.53   8
  -3  -1   9 40880.2 4175.88  11
  -3   1   9 50238.4 4532.87  11
   3   1   9 56311.9 5316.68   7
  -3   1  10 951.778 922.222   8
  -3  -1  10 665.779 1074.84   8
   3   1  10 2192.62 1206.38   8
   3  -1  10 834.093 913.816   8
   3  -1  10 2671.77 1656.99   7
   3   1  10 1934.13 1293.56   7
  -3   1  10 1079.05 842.717  11
  -3  -1  10 1239.00 846.673  11
   3   1  11 59489.1 5403.77   8
  -3   1  11 44113.6 5023.64   8
   3   2 -11 34298.3 3355.64   2
  -3   2 -11 39084.3 3564.17   6
   3  -2 -11 39282.2 3506.18   2
  -3  -2 -11 33671.3 3086.01  15
  -3   2 -10 975.845 755.763  13
  -3   2 -10 986.537 767.681   6
  -3  -2 -10 870.513 870.763   6
   3  -2 -10 992.808 810.394  15
  -3  -2 -10 1025.48 733.195  15
   3  -2 -10 755.077 803.142   2
   3   2 -10 660.453 787.450   2
   3   2  -9 57250.9 4170.04   2
  -3   2  -9 57506.8 4136.81   6
  -3  -2  -9 49098.3 4118.42   6
   3  -2  -9 56336.6 4129.91   2
  -3   2  -9 53519.4 4216.29  13
  -3  -2  -9 49977.5 3752.78  15
   3  -2  -9 58465.0 4412.27  15
  -3   2  -8 14442.1 1390.35   1
  -3  -2  -8 12424.7 1900.60   6
  -3   2  -8 14298.7 1890.28   6
   3   2  -8 11872.9 1128.17   6
   3   2  -8 15143.3 1366.65   1
   3   2  -8 16758.7 2047.68   2
   3  -2  -8 16294.9 1323.87   5
   3  -2  -8 13275.4 1825.81   2
  -3  -2  -8 14017.5 1222.85   2
   3  -2  -8 16017.6 2147.89  15
  -3  -2  -8 12705.0 1705.55  15
  -3   2  -8 15178.5 2017.58  13
  -3  -2  -8 13020.5 1409.31  12
  -3  -2  -7 121777. 5869.95  12
  -3   2  -7 119690. 5489.40  12
  -3   2  -7 111659. 6341.02  13
   3  -2  -7 108822. 5268.95   5
  -3  -2  -7 116832. 5191.93   5
   3  -2  -7 98448.3 5974.27   2
  -3  -2  -7 110104. 4999.62   2
  -3   2  -7 117132. 4653.51  11
  -3  -2  -7 111742. 5455.35   1
  -3   2  -7 111512. 5614.18   4
   3   2  -7 123467. 5628.09   1
  -3   2  -7 97413.7 5300.03   1
   3   2  -7 110551. 6228.64   2
   3   2  -7 104093. 4774.27   6
  -3  -2  -7 106288. 6009.70  15
   3  -2  -7 111834. 6456.37  15
  -3  -2  -6 898.636 501.780  12
  -3   2  -6 1139.26 462.715  12
  -3  -2  -6 832.559 320.327   2
   3   2  -6 915.776 583.466   2
   3  -2  -6 1719.49 687.064   2
   3  -2  -6 628.751 383.658   5
  -3  -2  -6 1108.42 435.197   5
  -3   2  -6 650.112 312.746  11
   3  -2  -6 1192.36 696.132  15
  -3  -2  -6 817.499 609.075  15
  -3   2  -6 1032.94 616.145  13
  -3  -2  -6 971.501 523.947   8
  -3  -2  -6 1012.70 435.824   1
   3   2  -6 1253.49 534.218   1
  -3   2  -6 796.252 416.221   1
  -3   2  -6 577.610 409.493   4
  -3  -2  -6 999.884 636.888   6
   3   2  -6 1047.09 278.146   6
  -3  -2  -5 134063. 7311.45  15
  -3  -2  -5 149588. 7498.16   6
   3   2  -5 140479. 5714.18   6
   3  -2  -5 138038. 7237.27   2
  -3   2  -5 137399. 7279.12  13
  -3  -2  -5 156334. 7508.42  12
  -3   2  -5 152993. 6483.17  11
  -3  -2  -5 160451. 6712.62   5
   3  -2  -5 148567. 6895.34   5
   3   2  -5 179532. 8226.64  11
  -3   2  -5 155866. 7173.71   4
  -3  -2  -5 145423. 7057.86   8
  -3   2  -5 146480. 6928.36   3
   3   2  -5 147470. 7362.14   2
   3   2  -5 173951. 7371.51   1
  -3  -2  -5 152465. 7074.84   1
  -3  -2  -4 13737.3 1647.97  15
  -3   2  -4 11653.3 1449.05  13
   3  -2  -4 14075.6 1479.48  14
   3  -2  -4 11585.4 1438.74   2
  -3  -2  -4 12786.1 1565.26   6
  -3  -2  -4 13558.5 1307.00   5
   3   2  -4 14617.6 1594.79   1
  -3  -2  -4 11343.1 1198.56  11
  -3   2  -4 13369.0 1265.54  11
  -3  -2  -4 14567.1 1709.30  12
   3  -2  -4 12304.4 1382.59   5
   3   2  -4 15828.5 1933.74  11
  -3   2  -4 14187.3 1413.61  10
  -3   2  -4 13981.6 1525.02   4
  -3  -2  -4 13549.3 1380.37   8
  -3   2  -4 11046.3 1471.12   8
  -3   2  -4 13885.1 1461.20   3
   3   2  -4 11678.5 1475.24   2
  -3   2  -4 12388.8 1487.25   7
  -3  -2  -4 12107.7 1399.64   7
  -3  -2  -4 12527.9 1436.31   1
   3  -2  -3 279527. 11705.6  15
  -3   2  -3 218914. 11302.7  13
   3  -2  -3 301076. 11576.2  14
  -3  -2  -3 299515. 11768.6   6
  -3  -2  -3 300515. 11410.5   5
   3   2  -3 326260. 12191.5   1
  -3  -2  -3 261938. 12055.5  12
   3   2  -3 323252. 12642.1  11
  -3  -2  -3 250478. 11268.8  11
   3  -2  -3 273423. 11664.0   5
  -3   2  -3 299639. 11169.5  10
  -3   2  -3 275229. 11681.1   4
  -3   2  -3 248192. 11479.6   8
  -3  -2  -3 287769. 11231.1   8
  -3   2  -3 279497. 11581.4   3
   3   2  -3 223667. 11420.7   2
  -3  -2  -3 257498. 11633.2   1
  -3  -2  -3 244639. 11188.8   7
  -3   2  -3 286146. 11668.3   7
  -3  -2  -2 70242.8 4323.81   1
  -3   2  -2 83583.8 3113.37  15
   3  -2  -2 78223.8 4165.75  15
   3  -2  -2 68768.9 4104.38   2
  -3  -2  -2 88624.5 4262.33   5
  -3  -2  -2 82162.0 4170.84   6
   3   2  -2 73935.8 3127.54   6
   3   2  -2 88459.0 4747.95   1
  -3  -2  -2 78814.0 4778.68  12
   3   2  -2 91026.8 4968.35  11
  -3  -2  -2 72476.0 4196.28  11
   3  -2  -2 81312.2 4508.84   5
  -3   2  -2 76925.9 3603.85  10
  -3  -2  -2 80642.6 3815.16   8
  -3   2  -2 72541.8 4067.35   8
  -3   2  -2 79453.3 4327.51   3
  -3  -2  -2 80454.7 3979.32   7
  -3   2  -2 79698.2 4138.83   7
  -3   2  -2 76355.0 4364.49   4
   3  -2  -2 80354.0 4343.07   4
  -3   2  -1 352210. 12690.1  15
   3  -2  -1 335533. 13382.2  15
  -3  -2  -1 352326. 13339.4   6
   3   2  -1 325684. 12675.9   6
  -3  -2  -1 368557. 13751.8   5
   3   2  -1 394496. 14558.5   1
  -3  -2  -1 362548. 12409.7  14
  -3  -2  -1 311901. 14365.3  12
   3  -2  -1 343708. 14149.3   5
  -3  -2  -1 306903. 13903.3  11
  -3   2  -1 324461. 13904.5   4
   3  -2  -1 345031. 13932.2   4
   3   2  -1 273756. 13321.1   9
  -3  -2  -1 348005. 13095.2   8
  -3   2  -1 310744. 12555.7  10
  -3   2  -1 316624. 13301.3   8
  -3  -2  -1 322805. 13350.1   2
   3   2  -1 311106. 13570.1   2
  -3   2  -1 332583. 13826.5   3
  -3   2  -1 338856. 13318.8   7
  -3  -2  -1 339377. 13147.8   7
  -3  -2  -1 295795. 13828.1   1
   3   2   0 49778.5 3303.34   1
   3   2   0 47237.0 3208.46  11
  -3  -2   0 40519.0 3102.73  11
   3  -2   0 42958.6 3093.42   5
  -3   2   0 43599.0 2991.65   4
   3  -2   0 41559.6 2892.67   4
  -3   2   0 41186.6 2410.51   8
  -3  -2   0 46745.6 2706.14   9
  -3  -2   0 47823.2 2326.15   7
  -3  -2   0 40271.5 2953.01   1
  -3   2   0 45747.4 2329.46  15
   3  -2   0 42792.8 2383.58  15
  -3  -2   0 43847.2 2680.51   2
  -3   2   0 44581.7 2934.29   3
  -3  -2   0 39915.4 3224.23  12
  -3  -2   0 46174.1 2400.79   6
  -3  -2   0 50117.1 2917.11   5
   3   2   0 42485.5 2303.33   6
  -3   2   1 395041. 14346.7  15
  -3   2   1 364566. 14077.7   8
  -3  -2   1 376712. 14584.9   9
   3   2   1 351454. 14598.0  10
   3  -2   1 345900. 14445.1   8
  -3  -2   1 352723. 14590.9   2
  -3   2   1 332045. 14800.7   3
  -3   2   1 356193. 14608.5  14
   3  -2   1 429011. 14896.2  13
   3   2   1 350331. 14214.5   6
  -3  -2   1 353826. 14687.9   5
   3   2   1 405253. 15275.1  11
  -3  -2   1 318614. 15292.0  11
   3   2   2 81017.3 4680.19   1
  -3   2   2 86332.1 4095.16  15
  -3   2   2 75802.2 4156.86  14
  -3  -2   2 79367.3 4206.40   5
   3   2   2 78857.1 3994.08   6
   3  -2   2 88465.1 4377.75  13
  -3  -2   2 70093.5 4636.11  12
   3  -2   2 80124.4 4525.18   5
   3   2   2 81192.1 4335.13  11
   3   2   2 76469.5 4214.81  10
   3  -2   2 75148.1 4241.80   8
  -3  -2   2 70498.3 4321.78   1
  -3  -2   2 70631.1 4042.39   2
  -3   2   2 77117.7 4367.73   3
   3   2   2 68640.2 3709.39   7
  -3   2   2 78816.2 4481.71   4
   3  -2   2 79481.4 4355.62   4
  -3  -2   3 257765. 12051.0   1
  -3   2   3 321005. 12061.8  15
   3   2   3 285190. 11851.9   6
  -3  -2   3 290090. 11864.2   5
  -3  -2   3 261947. 11848.9   2
   3  -2   3 351828. 12406.7  13
  -3  -2   3 249163. 12393.6  12
   3  -2   3 283638. 12208.9   5
   3  -2   3 262445. 11991.0   7
   3   2   3 256747. 11715.4   7
   3   2   3 312304. 11957.2  11
   3   2   3 267983. 12085.9  10
   3   2   3 277169. 11389.8   8
   3  -2   3 269034. 12289.1   8
   3   2   3 277015. 12349.5   1
  -3   2   3 304335. 12236.9   3
  -3   2   3 301085. 12387.6   4
  -3  -2   4 11918.2 1490.92   1
  -3  -2   4 12856.3 1416.71   5
   3   2   4 15166.0 1602.98   6
  -3   2   4 18153.7 1767.60  15
   3   2   4 12641.4 1598.86   1
  -3  -2   4 10899.6 1598.88  12
   3  -2   4 15379.8 1644.13   5
  -3  -2   4 13670.3 1976.66  11
   3   2   4 15749.0 1427.45  11
   3   2   4 13099.5 1685.72  10
   3   2   4 14063.7 1381.17   8
   3  -2   4 15670.1 1930.20   8
  -3   2   4 17168.7 1746.26   3
   3  -2   4 14898.5 1101.17   2
  -3   2   4 15727.1 1734.95   4
   3   2   4 12683.5 1605.56   7
   3  -2   4 14050.4 1748.47   7
   3  -2   5 158909. 6366.94   2
   3   2   5 153077. 7577.39   1
  -3   2   5 170405. 7269.69   6
  -3  -2   5 132639. 7635.24  12
  -3  -2   5 152770. 7144.43   5
   3  -2   5 157416. 7437.55   5
  -3  -2   5 139499. 8377.89  11
   3   2   5 166650. 6843.19  11
  -3   2   5 169902. 7822.80   4
   3   2   5 155235. 7305.83   8
   3  -2   5 154820. 8489.28   8
  -3   2   5 170258. 7683.86   3
  -3  -2   5 133350. 7252.84   1
   3   2   5 139001. 7898.26   7
   3  -2   5 181868. 8613.80   7
  -3   2   6 3572.08 805.843  12
  -3  -2   6 2696.77 826.596  12
   3  -2   6 2171.89 424.147   2
   3   2   6 2109.82 892.353   7
   3  -2   6 2775.92 1060.69   7
   3   2   6 2121.59 400.016  11
  -3  -2   6 1192.61 727.993  11
  -3   2   6 2912.91 765.795   6
   3   2   6 3176.73 834.715   8
   3  -2   6 4741.64 1343.07   8
  -3   2   6 2071.16 672.714   1
  -3  -2   6 1600.91 580.251   1
   3   2   6 1822.96 634.679   1
  -3   2   6 2365.76 775.666   4
   3  -2   6 2054.23 626.617   5
  -3  -2   6 2442.76 625.599   5
  -3   2   7 119826. 6092.87   4
   3   2   7 122508. 6433.94   8
  -3   2   7 113872. 5656.84  12
  -3  -2   7 82811.4 5502.29  12
   3  -2   7 156767. 8215.69   7
   3   2   7 97367.1 6772.45   7
  -3  -2   7 103533. 5298.77   5
   3  -2   7 106274. 5434.69   5
   3  -2   7 125067. 4898.17   2
  -3  -2   7 100337. 6906.66  11
  -3  -2   7 85769.6 5285.04   1
   3   2   7 112869. 5700.33   1
  -3   2   7 113614. 5604.29   1
  -3   2   8 14130.6 2306.23  11
   3   2   8 13310.4 1938.98   8
   3   2   8 12410.3 2268.98   7
   3  -2   8 11600.0 1248.49   5
  -3   2   8 13829.2 1388.59   1
  -3   2   8 10902.7 1320.68   1
  -3  -2   8 9786.54 1238.98   1
  -3  -2   8 10525.4 2005.45  11
  -3  -2   8 8815.88 1286.86  12
  -3  -2   9 46280.2 4636.36  11
   3   2   9 55822.6 5341.88   7
  -3   2   9 58404.9 5092.99  11
   3   2   9 64923.9 4865.33   8
  -3   2  10 1435.17 960.856  11
  -3  -2  10 1807.62 1018.70  11
  -3   2  10 2575.09 1228.29   8
  -3  -2  10 1890.87 1422.91   8
   3   2  10 1013.72 792.500   8
   3  -2  10 2023.38 1313.21   8
   3  -2  10 3960.08 2030.85   7
   3   2  10 838.564 1015.95   7
  -3  -2  10 954.658 1149.90   7
   3   2  11 42550.4 4187.88   8
  -3   2  11 26034.8 3642.29   8
  -3  -3 -11 36291.7 3391.96  15
  -3   3 -10 2961.85 1058.47   6
  -3  -3 -10 4872.41 1392.27   6
  -3   3 -10 2935.31 1185.63  13
   3  -3 -10 4005.71 1200.37   2
   3   3 -10 4061.36 1193.04   2
   3  -3 -10 4508.91 1373.55  15
  -3  -3 -10 3948.77 1173.15  15
   3   3  -9 65873.6 4763.24   2
  -3  -3  -9 64278.8 4650.85  15
   3  -3  -9 64914.5 4993.33  15
  -3   3  -9 70537.8 4741.22   6
  -3  -3  -9 69468.4 5048.70   6
   3  -3  -9 63236.3 4654.28   2
  -3   3  -9 71181.0 5037.18  13
  -3   3  -8 17539.6 1727.75   1
   3   3  -8 16340.0 1300.35   6
   3   3  -8 16663.2 2163.27   2
   3  -3  -8 16682.8 2293.62  15
  -3  -3  -8 16189.8 2115.24  15
  -3  -3  -8 14469.2 1734.06  12
  -3   3  -8 16037.8 2166.90  13
   3  -3  -8 17179.5 1624.57   5
   3  -3  -8 16066.9 2098.32   2
  -3  -3  -8 17043.1 1557.17   2
   3  -3  -7 94739.5 5123.65   5
   3  -3  -7 93106.2 5804.45   2
  -3  -3  -7 101992. 4950.01   2
  -3  -3  -7 101127. 6007.62  15
   3  -3  -7 102880. 6226.73  15
  -3  -3  -7 101007. 5335.15   1
   3   3  -7 100184. 5990.03   2
   3   3  -7 116402. 5632.30   1
   3   3  -7 95230.0 4351.44   6
  -3  -3  -7 95919.9 5952.90   6
  -3  -3  -7 102082. 5712.22  12
  -3   3  -7 97628.2 5974.98  13
  -3   3  -6 1389.30 584.562  12
  -3  -3  -6 1108.18 634.137  12
   3   3  -6 1022.20 679.929   2
   3  -3  -6 1110.80 606.252   2
  -3  -3  -6 1818.87 753.572  15
   3   3  -6 1767.06 353.706   6
  -3  -3  -6 1425.10 761.031   6
  -3   3  -6 1736.34 533.643  11
  -3  -3  -6 1979.22 643.843   1
   3   3  -6 1806.96 717.742   1
  -3  -3  -6 821.929 502.405   8
  -3   3  -6 679.927 528.699   4
  -3  -3  -6 1668.48 546.564   5
   3  -3  -6 1597.69 610.347   5
  -3   3  -6 1956.13 794.184  13
  -3   3  -5 39163.6 3182.04  13
  -3  -3  -5 51507.1 3024.46   5
   3   3  -5 37978.5 1987.07   6
  -3  -3  -5 48172.9 3433.93   6
  -3   3  -5 47867.0 3161.55  12
  -3  -3  -5 43858.8 3502.68  12
   3  -3  -5 44383.5 3205.04   5
   3  -3  -5 35336.1 3057.25   2
  -3   3  -5 42966.5 2850.79  11
  -3  -3  -5 45159.7 3198.81   1
  -3   3  -5 47084.9 3421.59   4
   3  -3  -5 43757.0 3021.45   4
  -3  -3  -5 43501.9 2874.69   8
   3   3  -5 44822.2 3363.20   2
  -3  -3  -5 37016.8 3334.60  15
   3  -3  -5 41790.4 3367.62  15
   3   3  -5 55725.0 3588.69   1
   3  -3  -4 46822.9 3365.92  15
  -3  -3  -4 35983.5 3277.19  15
  -3   3  -4 36789.3 3025.67  13
  -3  -3  -4 47778.3 3268.54   6
   3  -3  -4 38232.0 3085.23   2
  -3   3  -4 46316.6 3141.38  12
   3   3  -4 41861.8 2549.57  13
  -3  -3  -4 37646.8 2886.59  11
  -3  -3  -4 44583.6 3583.05  12
  -3   3  -4 50127.4 3095.73  11
   3  -3  -4 43075.6 3264.00   5
  -3   3  -4 42206.7 2998.04   7
  -3   3  -4 44199.1 3330.72   4
   3  -3  -4 42996.1 3071.40   4
  -3  -3  -4 44596.6 2739.95   8
  -3  -3  -4 42696.9 3192.00   1
   3   3  -4 41948.2 3201.57   2
   3   3  -4 54060.4 3610.68   1
   3  -3  -3 188646. 9081.27  15
  -3  -3  -3 217114. 8223.36  14
  -3  -3  -3 205068. 9078.87   6
   3   3  -3 224003. 9766.21   1
   3   3  -3 187079. 8061.37  13
   3   3  -3 237339. 9921.96  12
  -3   3  -3 196876. 8936.04  11
  -3  -3  -3 197893. 9860.76  12
   3   3  -3 236177. 10250.2  11
  -3  -3  -3 169697. 8955.86  11
   3  -3  -3 196164. 9448.25   5
   3  -3  -3 184480. 7875.16  10
   3   3  -3 179831. 8822.92   9
  -3   3  -3 178005. 8851.97   8
  -3  -3  -3 206775. 8376.57   8
  -3  -3  -3 190212. 9244.49   1
  -3  -3  -3 201433. 8526.50   7
  -3   3  -3 201357. 8887.02   7
   3  -3  -3 201290. 9201.94   4
  -3   3  -3 207514. 9558.02   4
  -3  -3  -2 58920.7 4007.59   1
   3   3  -2 56162.4 2890.52   6
   3  -3  -2 64645.9 3798.25  15
   3   3  -2 76352.1 4574.56  12
  -3  -3  -2 67213.1 4625.70  12
   3   3  -2 70854.2 4411.97   1
  -3  -3  -2 56512.8 3969.81  11
   3   3  -2 71060.2 4566.74  11
  -3  -3  -2 62070.6 3245.98   7
  -3   3  -2 66303.9 3640.70   7
  -3   3  -2 63055.7 3011.19  10
   3  -3  -2 64914.8 2613.56  10
   3   3  -2 60883.4 3721.99   9
  -3  -3  -2 68773.5 3233.96   8
  -3   3  -2 59415.4 3592.99   8
  -3  -3  -2 71192.3 3030.60  14
   3   3  -2 56202.6 2865.86  13
  -3   3  -2 62510.8 4018.23   3
   3  -3  -2 62552.4 4016.14   4
  -3   3  -2 61728.5 4168.30   4
   3   3  -1 112121. 5932.55   1
  -3  -3  -1 92917.8 5438.48   1
  -3  -3  -1 94143.3 5953.13  12
   3   3  -1 121385. 6138.40  12
  -3   3  -1 109435. 4398.19  15
   3  -3  -1 99747.5 4927.18  15
  -3  -3  -1 88429.8 5476.94  11
  -3  -3  -1 103612. 4411.38   7
  -3   3  -1 107162. 4803.17   7
  -3   3  -1 85267.2 3802.39  10
   3   3  -1 97226.0 5019.29   9
  -3  -3  -1 111058. 5096.48   9
  -3   3  -1 90560.7 4712.89   8
   3   3  -1 96795.2 4399.40   6
  -3   3  -1 101342. 5507.44   3
   3  -3  -1 106768. 5613.43   4
  -3   3  -1 105502. 5775.78   4
   3   3   0 21827.5 1665.01   6
  -3  -3   0 20148.4 2237.27  11
   3   3   0 23335.9 2310.94  11
  -3   3   0 23815.0 1610.13  15
   3  -3   0 22703.7 1647.61  15
   3  -3   0 21143.5 2134.53   4
  -3   3   0 20600.3 2206.69   4
  -3  -3   0 20955.6 1793.89   9
  -3   3   0 18669.0 1529.94   8
  -3  -3   0 17374.5 1996.16   1
   3   3   0 23467.7 2364.69   1
  -3  -3   0 17943.3 2265.54  12
   3   3   0 23615.2 2406.39  12
  -3  -3   0 22401.1 1338.78   7
  -3  -3   0 20944.0 1936.24   2
  -3   3   0 20627.1 2111.50   3
  -3  -3   0 20710.6 1065.69  13
   3   3   1 128646. 6274.00  11
  -3  -3   1 99590.1 6165.34  11
   3   3   1 104507. 5113.50   6
   3  -3   1 101784. 5811.98   4
   3  -3   1 100363. 5144.98   8
  -3   3   1 101274. 4739.58   8
  -3  -3   1 91244.7 5679.46   1
  -3   3   1 108849. 5910.17   3
  -3  -3   1 103398. 5551.91   2
   3   3   1 127293. 6489.10  12
  -3   3   1 127925. 5301.27  15
   3  -3   1 105853. 4658.14  15
  -3   3   2 62341.6 3863.13  14
  -3   3   2 81112.2 3949.41  15
   3   3   2 65025.4 3679.34   6
   3   3   2 73994.6 4629.06  12
  -3  -3   2 56360.8 4396.40  12
   3   3   2 77224.3 4391.40  11
  -3  -3   2 49964.2 4287.05  11
   3   3   2 70809.5 4548.80   1
   3   3   2 64581.3 3884.43  10
   3  -3   2 62401.7 3831.91   8
  -3   3   2 61107.4 3091.78   8
   3   3   2 60095.7 3129.68   7
  -3  -3   2 59967.9 3888.83   2
  -3   3   2 67573.2 4271.73   3
  -3  -3   2 57179.1 4034.56   1
   3  -3   2 66745.4 4249.71   4
  -3   3   2 68272.3 4480.27   4
  -3   3   3 218135. 8648.52  15
  -3   3   3 168361. 8467.21  14
  -3   3   3 202926. 8883.90  12
   3   3   3 164516. 7831.56   7
   3   3   3 190653. 9132.49  12
  -3  -3   3 164617. 9158.38  12
   3   3   3 181242. 8291.47   6
   3   3   3 205379. 8820.17  11
   3   3   3 174295. 8501.58  10
   3  -3   3 185054. 8756.79   4
  -3   3   3 196071. 9289.98   4
   3  -3   3 189795. 8880.35   8
   3  -3   3 169408. 8313.62   7
  -3  -3   3 166617. 8638.82   1
  -3  -3   3 156095. 8314.15   2
   3   3   3 186498. 9092.46   1
  -3  -3   4 39492.1 3557.38  12
  -3  -3   4 35874.8 3623.02  11
   3   3   4 50858.7 3269.05  11
   3   3   4 41238.2 2999.07   7
   3  -3   4 42258.4 3204.85   7
   3   3   4 40989.0 3279.76  10
   3  -3   4 40297.5 3153.32   4
  -3   3   4 47943.1 3666.74   4
   3  -3   4 45601.9 3651.60   8
   3   3   4 40387.5 3341.69   1
  -3   3   4 49942.1 3404.07  12
   3  -3   4 45415.3 3519.51   5
  -3  -3   4 36347.4 3120.10   1
   3   3   5 49751.9 3734.69   1
  -3   3   5 58302.8 3789.84  12
  -3  -3   5 41966.8 3757.00  12
   3  -3   5 48231.9 3698.66   5
   3   3   5 46163.0 3620.99   7
   3  -3   5 58303.9 4108.97   7
  -3  -3   5 43684.1 4147.38  11
   3   3   5 57075.7 3470.87  11
   3   3   5 53958.5 4038.18  10
   3   3   5 51278.2 3032.32   8
   3  -3   5 52094.1 4309.89   8
  -3  -3   5 46925.6 3579.25   1
  -3  -3   5 51823.7 3449.37   5
  -3   3   5 54267.3 4056.37   4
   3  -3   5 49542.0 3551.62   4
   3  -3   5 58256.8 3095.95   2
  -3  -3   6 4834.45 936.461   5
   3  -3   6 4378.49 1014.02   5
   3   3   6 4958.50 895.794  11
  -3  -3   6 2370.96 1002.84  11
   3   3   6 4518.23 1057.90   1
  -3  -3   6 3031.39 880.108   1
   3   3   6 4600.16 856.605   8
   3  -3   6 5722.60 1536.72   8
   3  -3   6 4424.09 725.784   2
  -3   3   6 4049.51 1099.37   4
  -3   3   6 5416.38 1108.40  12
  -3  -3   6 2723.91 966.344  12
   3   3   6 4398.92 1185.43   7
   3  -3   6 7852.50 1588.59   7
   3  -3   7 98478.8 5468.30   5
  -3  -3   7 87425.8 5058.52   5
   3  -3   7 105080. 4770.63   2
  -3   3   7 101382. 6032.08   4
   3   3   7 103273. 5427.73   8
   3  -3   7 100977. 7147.27   8
  -3   3   7 103171. 5686.13   1
  -3  -3   7 77155.5 5198.72   1
   3   3   7 95146.2 6418.26   7
   3  -3   7 134350. 7419.10   7
   3   3   7 102318. 4825.84  11
  -3  -3   7 84531.3 6487.52  11
  -3  -3   7 78147.0 5524.67  12
  -3   3   7 108806. 5751.29  12
   3   3   7 90162.1 5457.34   1
   3   3   8 20698.1 2166.73   8
   3  -3   8 18650.0 3015.71   8
  -3   3   8 15143.9 1815.36   1
  -3  -3   8 15427.0 2596.99  11
   3   3   8 18938.9 2736.82   7
   3   3   8 17476.7 1921.26   1
  -3  -3   8 12263.3 1822.72  12
   3  -3   8 14715.2 1753.11   5
  -3  -3   9 60009.0 5459.20  11
   3   3   9 62776.3 5601.27   7
  -3  -3   9 77314.2 5905.76   7
   3  -3   9 70385.3 6374.81   8
   3   3   9 69769.8 4658.46   8
  -3  -3  10 4102.79 1637.80   7
   3   3  10 3035.42 1649.08   7
   3  -3  10 6833.90 2185.02   7
  -3   3  10 3479.48 1274.71   8
  -3  -3  10 2747.81 1594.05   8
   3   3  10 3506.88 1164.16   8
   3  -3  10 4308.12 1917.13   8
  -3   3  10 3485.19 1375.42  11
  -3  -3  10 3235.82 1369.16  11
   3   4 -10 6733.06 1444.49  13
  -3   4 -10 6783.96 1458.87   6
  -3  -4 -10 4922.07 1345.92  15
   3  -4  -9 46940.9 4029.93   2
   3  -4  -9 46714.4 4271.09  15
  -3  -4  -9 46722.2 4075.59  15
   3   4  -9 51412.7 3752.53  13
   3  -4  -8 26432.1 2893.90   2
  -3  -4  -8 30042.1 2378.90   2
   3   4  -8 26106.5 2488.87  13
  -3  -4  -8 24935.9 2868.81  15
   3  -4  -8 29199.6 3207.15  15
  -3  -4  -7 51700.8 4069.83  12
   3   4  -7 53285.8 3611.92  13
   3   4  -7 51002.2 2723.17   6
  -3  -4  -7 52605.2 4325.46  15
   3  -4  -7 50393.3 4064.87   2
   3  -4  -7 54785.6 3791.38   5
   3   4  -7 69013.0 4271.98   1
  -3   4  -7 56865.1 3898.92   1
   3  -4  -6 25622.8 2021.33  10
   3  -4  -6 25522.6 2541.97   5
   3   4  -6 29415.9 2744.60   1
  -3  -4  -6 23667.8 2669.79  12
   3   4  -6 24252.3 2146.49  13
  -3  -4  -6 25398.2 2848.89  15
   3  -4  -6 24433.2 2732.55  15
  -3   4  -6 24664.0 2478.11   1
   3  -4  -6 20201.1 2416.72   2
  -3   4  -6 27160.1 2339.46  11
   3  -4  -5 73598.0 4868.77   5
  -3   4  -5 73419.9 4423.22  11
   3  -4  -5 68769.7 4839.27  15
  -3  -4  -5 67258.7 5080.92  15
   3  -4  -5 59995.2 4538.95   2
   3  -4  -5 73366.2 3731.25  10
   3   4  -5 65227.0 4404.30   9
  -3  -4  -5 76152.6 3969.14   8
  -3  -4  -5 69435.1 5052.90  12
   3   4  -5 68940.7 3976.23  13
  -3  -4  -5 77429.3 4067.23  14
   3   4  -5 85557.1 5169.77   1
  -3   4  -5 74032.0 5010.30   4
  -3   4  -4 21927.5 2197.48  11
   3  -4  -4 24103.4 2463.42  15
   3  -4  -4 22329.0 1527.49  10
   3   4  -4 21200.7 2141.29   9
  -3  -4  -4 22948.7 1746.74   8
   3   4  -4 20762.0 1728.67  13
  -3  -4  -4 20332.9 2547.44  15
  -3  -4  -4 26762.0 1877.33  14
  -3  -4  -4 23671.1 2723.91  12
  -3   4  -4 26106.6 2743.31   4
   3   4  -4 25276.7 2624.02   1
   3  -4  -3 111179. 6239.49  15
  -3   4  -3 121044. 6322.40  11
   3   4  -3 100645. 5132.35  13
  -3   4  -3 120225. 6902.99   4
   3   4  -3 112433. 6000.98   9
   3  -4  -3 122172. 4733.93  10
  -3   4  -3 103782. 5857.26   8
  -3  -4  -3 122271. 5261.53   8
   3  -4  -3 109299. 6662.33   3
  -3  -4  -3 108693. 6950.63  12
  -3  -4  -3 100124. 6360.72  11
  -3   4  -3 122036. 5899.11   7
   3   4  -3 136734. 7073.58   1
   3  -4  -2 12914.9 1594.09  15
  -3  -4  -2 11886.6 1839.91  11
  -3   4  -2 13042.6 1701.45  11
  -3   4  -2 14535.4 2055.84   4
  -3  -4  -2 14333.0 1155.95   8
   3   4  -2 12994.7 1555.72   9
   3  -4  -2 14886.0 2065.29   3
  -3  -4  -2 15576.6 2230.07  12
   3   4  -2 19276.4 2255.95   1
  -3   4  -2 11844.2 1360.38   7
  -3   4  -2 13890.8 1511.92   8
   3   4  -1 97001.1 4980.92   6
  -3  -4  -1 105044. 6853.66  12
  -3  -4  -1 99548.1 6414.63  11
   3   4  -1 131149. 6903.77   1
  -3   4  -1 118758. 6818.42   4
  -3   4  -1 101178. 5250.47   8
  -3   4  -1 121342. 5325.79   7
   3  -4  -1 113558. 6711.57   3
   3  -4  -1 106745. 5557.56  15
  -3   4   0 5045.36 822.219  15
   3   4   0 3909.97 510.323  14
  -3  -4   0 5364.23 621.456  13
   3   4   0 5477.94 1253.41   1
  -3  -4   0 5058.77 1327.91  12
   3  -4   0 3888.54 743.955  15
  -3  -4   0 5751.37 1004.81   9
  -3   4   0 4623.70 755.232   8
   3  -4   0 4461.02 1217.52   3
  -3   4   0 6910.04 1439.41   4
   3   4   0 4051.33 757.564   6
  -3  -4   0 4517.30 417.679   7
  -3  -4   0 5720.80 1143.95   2
  -3  -4   0 4257.14 1175.66  11
  -3   4   1 89590.8 4595.91   8
  -3  -4   1 110538. 4130.94   7
   3  -4   1 93163.4 4687.56  15
  -3   4   1 121597. 5471.86  15
   3   4   1 93348.7 5121.00   6
   3   4   1 109078. 6256.35  11
  -3  -4   1 90565.3 6310.64  11
   3  -4   1 96657.1 5037.08   8
   3   4   1 99970.6 5386.51  10
  -3  -4   2 14680.9 2250.97  11
   3   4   2 19952.5 2281.09  11
   3   4   2 14845.3 1696.71   6
   3   4   2 17564.4 1849.72  10
  -3   4   2 14936.4 1216.64   8
   3  -4   2 16646.0 1755.80   8
   3  -4   2 18065.9 2360.23   3
   3   4   2 18664.6 2324.09   1
   3  -4   2 15521.2 1139.76  15
  -3   4   2 20718.3 1936.24  15
  -3  -4   2 16887.0 2384.44  12
  -3   4   2 17903.3 2387.74   4
   3   4   3 105486. 5923.58  10
  -3   4   3 106779. 4713.69   8
   3  -4   3 116339. 6259.35   8
   3   4   3 118556. 6761.46   1
   3  -4   3 105479. 6663.70   3
   3   4   3 104952. 4982.03   7
  -3   4   3 118231. 7049.64   4
   3   4   3 129168. 6614.17  11
  -3   4   3 91498.6 5792.38  14
  -3  -4   3 99481.8 6771.94  12
  -3   4   4 21329.2 2644.29   4
   3  -4   4 20394.4 2102.65   7
   3  -4   4 18087.2 2301.68   8
   3   4   4 18582.6 2346.84   1
  -3  -4   4 15766.2 2392.52  12
   3   4   4 19680.7 1834.25   7
  -3  -4   4 16870.2 2543.93  11
   3   4   4 22875.0 2351.60  11
   3   4   4 18719.6 2168.06  10
   3   4   5 67278.4 5004.33  10
   3   4   5 71819.7 4633.00   7
   3  -4   5 85943.1 5187.42   7
   3  -4   5 80861.0 5705.71   8
  -3   4   5 80715.1 5727.91   4
   3   4   5 78995.9 5366.19   1
  -3  -4   5 66836.7 5680.69  11
   3   4   5 81817.2 4991.06  11
   3  -4   5 100418. 4813.88   2
  -3  -4   5 63183.7 5284.95  12
  -3  -4   6 21956.1 2860.01  12
   3  -4   6 30705.7 3522.06   8
   3  -4   6 33230.5 2465.42   2
  -3  -4   6 23327.9 3227.74  11
   3   4   6 30366.2 2698.19  11
   3   4   6 26421.5 2865.79   1
  -3   4   6 32649.8 3101.74   1
  -3  -4   6 38493.5 3156.95   7
   3   4   6 31135.1 2971.01   7
   3  -4   6 37893.6 3391.24   7
   3  -4   6 25168.1 2848.67   5
   3   4   7 51036.4 3135.51   8
   3  -4   7 56995.5 5186.15   8
   3   4   7 54185.8 4381.67   7
   3  -4   7 74804.6 5215.82   7
  -3  -4   7 63187.2 4502.57   7
  -3  -4   7 50989.5 4919.63  11
   3   4   7 48741.4 3930.20   1
  -3   4   7 48545.5 3930.12   1
  -3  -4   7 38073.5 3888.31  12
   3  -4   7 44927.2 3842.10   5
   3   4   8 28149.8 2303.82   8
  -3   4   8 19716.7 2375.36   8
   3  -4   8 30515.5 3956.18   8
   3   4   8 28943.8 3305.15   7
  -3  -4   8 32065.1 3367.77   7
   3  -4   8 42965.4 4158.30   7
  -3  -4   8 26501.1 3589.19  11
   3   4   8 27586.7 2696.90   1
  -3   4   8 23514.2 2550.30   1
  -3  -4   8 19017.6 2552.17  12
   3  -4   8 22036.2 2455.96   5
  -3  -4   9 50105.3 5635.52   8
   3  -4   9 65085.6 6181.08   8
  -3   4   9 43669.0 3957.06   8
   3   4   9 64095.4 5397.64   7
  -3  -4   9 65368.4 5326.31   7
   3  -4   9 82611.0 6203.63   7
  -3  -4   9 43594.6 4921.77  11
   3   4   9 55372.7 3737.22   8
  -3  -4  10 5489.43 1822.15  11
   3   4  10 6992.89 2039.81   7
  -3  -4  10 8634.74 2163.30   7
   3  -4  10 7679.92 2259.98   7
   3   5 -10 7543.35 1546.90  13
   3   5  -9 20329.8 2291.96  13
  -3  -5  -8 22067.9 2860.56  15
  -3   5  -8 20392.6 2616.15  13
   3   5  -8 19758.0 2195.56  13
   3  -5  -8 21071.9 2707.16   2
   3   5  -7 36864.4 3252.05   9
   3   5  -7 44060.8 3617.27   1
  -3  -5  -7 30586.9 3313.79  12
  -3  -5  -7 35954.5 3665.59  15
   3  -5  -7 31928.9 3433.71  15
  -3   5  -7 35238.6 3201.77   1
   3   5  -7 33928.3 2786.94  13
  -3   5  -7 32026.8 3199.90  13
   3  -5  -7 35811.0 3304.65   5
   3  -5  -7 25493.3 3012.16   2
   3  -5  -6 20171.9 2630.98  15
  -3  -5  -6 22590.4 2870.02  15
   3   5  -6 28137.0 2928.76   1
   3  -5  -6 20473.7 2557.74   2
   3   5  -6 23120.8 2132.89  13
  -3   5  -6 24967.9 2674.29   1
   3   5  -6 25227.4 2575.06   9
  -3  -5  -6 20344.9 2714.92  12
   3   5  -5 42533.6 3003.10  13
   3   5  -5 56575.2 4319.90   1
  -3   5  -5 45727.2 3850.18   1
   3  -5  -5 45172.0 3933.40  15
  -3  -5  -5 45654.0 4245.54  15
   3   5  -5 45274.7 3528.90   9
   3  -5  -5 51968.1 2702.11  10
  -3  -5  -5 42094.5 4124.89  12
  -3  -5  -4 38485.8 3979.94  12
   3  -5  -4 41985.0 3934.84   3
  -3  -5  -4 42520.5 4063.52  15
   3  -5  -4 43684.2 3691.22  15
   3   5  -4 52358.2 4175.88   1
  -3   5  -4 51377.5 4043.60   1
   3   5  -4 43186.7 3356.31   9
  -3  -5  -3 92416.9 6700.28  12
  -3   5  -3 99975.1 6694.42   4
   3   5  -3 100195. 5672.51   9
   3  -5  -3 105121. 4106.81   9
  -3  -5  -3 104790. 4563.65   8
  -3   5  -3 103117. 5323.85   7
  -3  -5  -3 82312.8 6145.96  11
  -3  -5  -3 76302.0 6128.68  15
   3  -5  -3 93167.5 5872.93  15
   3  -5  -3 102483. 6797.71   3
   3   5  -3 121795. 6937.96   1
  -3  -5  -2 30077.2 3487.90  12
   3  -5  -2 29381.7 2759.91  15
  -3   5  -2 39181.2 3775.98   4
  -3   5  -2 33213.0 1770.70   9
  -3  -5  -2 39915.1 2071.56   8
   3   5  -2 35036.7 2787.49   9
  -3   5  -2 30466.7 2524.89   8
   3  -5  -2 32290.7 3528.09   3
  -3   5  -2 34987.4 2522.70   7
  -3  -5  -2 31520.3 3375.36  11
   3   5  -2 36980.4 3567.31   1
  -3  -5  -1 66862.3 5304.04  11
   3   5  -1 57211.5 3692.64   6
  -3  -5  -1 71590.0 5651.77  12
  -3   5  -1 73935.2 5534.08   4
   3   5  -1 90880.3 5824.82   1
  -3   5  -1 68369.7 3948.97   8
  -3   5  -1 81670.3 3987.48   7
   3  -5  -1 75229.4 5670.99   3
   3  -5  -1 65291.4 4269.95  15
  -3  -5   0 46740.8 4306.62  11
   3   5   0 34371.0 2245.67  14
  -3   5   0 50081.3 4366.56   4
  -3  -5   0 40742.5 4168.73  12
  -3  -5   0 60740.9 2791.61  13
  -3   5   0 40313.0 2626.34   8
  -3   5   0 49597.6 2747.72   7
   3   5   0 31014.8 2609.10   6
   3  -5   0 42180.0 4155.97   3
   3  -5   0 40251.7 2929.42  15
   3   5   0 54174.1 4347.39   1
  -3  -5   1 81720.1 6035.93  11
   3  -5   1 69954.8 3996.18  15
   3  -5   1 73581.1 4094.43   8
   3   5   1 82561.2 4673.22  10
  -3   5   1 72918.3 3735.49   8
   3   5   2 40298.9 3089.02  10
   3  -5   2 43447.8 3026.33   8
  -3   5   2 34996.7 2112.69   8
   3  -5   2 33396.2 3687.50   3
   3  -5   2 34615.9 2251.82  15
  -3  -5   2 35666.6 3888.19  12
   3   5   2 41946.1 3887.34   1
  -3  -5   2 34696.6 3854.79  11
  -3   5   2 41337.6 4060.22   4
   3   5   3 111000. 6887.45   1
   3   5   3 105765. 5912.03  10
   3  -5   3 110772. 6081.12   8
   3   5   3 100008. 4414.91   7
  -3   5   3 92005.5 4363.02   8
  -3  -5   3 121942. 4644.22   7
   3  -5   3 90854.4 4191.22  15
  -3  -5   3 92655.5 6918.80  12
   3  -5   3 89706.9 6678.89   3
  -3   5   3 110964. 7221.80   4
  -3  -5   4 31781.9 3698.44  12
   3  -5   4 34775.3 3372.70   8
   3  -5   4 31550.7 3592.70   3
  -3  -5   4 36904.8 4154.74  11
  -3   5   4 33591.7 1928.19   8
   3   5   4 32317.3 3086.90  10
   3   5   4 37282.3 3681.24   1
  -3   5   4 40460.9 3755.04   1
  -3  -5   4 43365.2 2615.30   7
   3   5   4 39920.8 2483.42   7
   3  -5   5 48838.1 4349.61   8
  -3  -5   5 63758.8 3676.71   7
   3   5   5 56880.6 3531.36   7
  -3  -5   5 44247.6 4746.63  11
  -3   5   5 46795.9 2437.17   8
   3   5   5 45302.5 4201.79   1
  -3   5   5 55118.4 4484.89   1
   3   5   5 44777.9 3926.84  10
  -3  -5   5 37917.7 4232.42  12
   3  -5   6 28221.2 3474.50   8
   3   5   6 23882.2 2497.25   7
  -3  -5   6 30171.9 2722.63   7
   3  -5   6 36402.7 3227.44   7
   3   5   6 23350.9 2910.83   1
  -3   5   6 26316.1 3036.59   1
  -3  -5   6 22593.0 3456.09  11
  -3  -5   6 18656.6 2935.97  12
   3  -5   7 46365.6 4740.67   8
  -3  -5   7 45698.2 3658.79   7
   3   5   7 38244.9 3480.69   7
   3  -5   7 55339.1 4266.90   7
   3  -5   7 33549.0 3631.25   5
   3   5   7 29746.7 3310.36   1
  -3   5   7 33637.8 3455.05   1
  -3  -5   7 31784.2 4236.72  11
  -3  -5   7 27063.5 3449.16  12
  -3  -5   8 22115.2 3658.53   8
   3  -5   8 30591.9 4063.27   8
   3  -5   8 24634.7 2981.40   5
  -3   5   8 24645.5 2865.52   1
  -3  -5   8 17128.3 2696.78  12
   3   5   8 28419.6 3224.90   7
   3  -5   8 43652.6 4031.59   7
  -3  -5   8 33025.0 3327.14   7
  -3  -5   8 28092.2 3961.06  11
   3   5   8 19876.2 2627.66   1
   3   5   9 26835.9 3406.87   7
  -3  -5   9 18442.3 3403.71  11
  -3  -5  10 7354.47 2219.14  11
   3   5  10 9180.96 2186.47   7
   3   6  -9 11938.3 1790.35  13
   3   6  -8 12859.9 1796.96  13
   3   6  -7 19015.6 2372.06   9
   3   6  -7 22668.3 2829.91   1
  -3  -6  -7 14954.7 2481.79  12
   3  -6  -7 18680.2 2629.67   2
   3  -6  -7 19198.0 2789.19  15
  -3  -6  -7 16912.7 2714.64  15
   3   6  -7 16574.0 1980.14  13
  -3   6  -7 22285.7 2636.79   1
   3  -6  -7 23280.4 2899.42   5
   3  -6  -6 17432.6 2571.98   2
   3   6  -6 26524.8 3114.59   1
  -3   6  -6 22532.5 2775.20   1
  -3  -6  -6 25623.5 3266.45  12
   3   6  -6 24550.4 2604.87   9
  -3  -6  -6 21726.9 3111.80  15
   3  -6  -6 19115.4 2698.26  15
   3  -6  -5 29021.2 3264.27  15
  -3  -6  -5 32575.4 3711.05  15
   3   6  -5 40493.3 3843.08   1
  -3   6  -5 31941.4 3359.20   1
  -3  -6  -5 33040.5 3852.27  12
   3   6  -5 34570.5 3093.67   9
   3  -6  -5 35002.9 3755.49   3
   3  -6  -4 22439.3 2745.63  15
  -3   6  -4 26969.9 3079.49   1
   3   6  -4 31044.7 3385.69   1
  -3  -6  -4 24849.4 3368.00  12
  -3   6  -4 26927.0 1861.88   9
   3   6  -4 26787.9 2613.86   9
   3  -6  -4 21804.3 3080.37   3
   3  -6  -3 8897.38 1664.98  15
  -3  -6  -3 13728.3 2509.57  12
   3   6  -3 14862.1 2377.97   1
  -3   6  -3 14460.6 2272.77   1
   3   6  -3 12918.7 1742.33   9
  -3   6  -3 11203.0 1035.34   9
   3  -6  -3 13448.2 2416.64   3
  -3   6  -2 44894.2 2961.99   7
  -3  -6  -2 41481.1 4460.10  12
   3  -6  -2 39425.4 3477.02  15
  -3  -6  -2 41290.1 4259.60  11
   3  -6  -2 42721.8 4451.16   3
   3   6  -2 49693.1 4502.27   1
  -3   6  -2 45055.8 4136.40   1
   3   6  -1 54050.0 4646.65   1
  -3   6  -1 48223.9 4210.30   1
  -3   6  -1 37554.2 2689.91   8
  -3   6  -1 44412.7 2783.32   7
  -3  -6  -1 38936.8 4322.25  12
   3   6  -1 29737.7 2249.48  14
  -3  -6  -1 43681.2 4401.29  11
   3  -6  -1 37126.7 3174.28  15
   3  -6  -1 39687.2 4311.86   3
  -3   6   0 55178.8 4617.90   1
   3   6   0 60689.0 5052.27   1
   3   6   0 34942.7 2546.62  14
  -3   6   0 46840.2 2878.73   8
  -3   6   0 58222.5 3075.81   7
  -3  -6   0 44611.9 4737.52  12
   3  -6   0 40715.9 3237.21  15
   3  -6   0 50212.4 4881.81   3
  -3  -6   0 49817.9 4838.41  11
  -3   6   1 36115.7 2332.57   8
  -3   6   1 45489.6 2647.78   7
  -3   6   1 36541.1 3295.47  14
   3  -6   1 31411.5 2665.36  15
  -3  -6   1 42211.8 4545.52  11
  -3   6   1 43959.1 4154.84   1
   3  -6   1 44884.2 2828.41   8
   3   6   1 43918.0 3317.98  10
   3   6   2 46842.6 3499.74  10
   3  -6   2 43460.2 3134.19   8
  -3   6   2 39005.2 2193.61   8
   3  -6   2 46158.8 4745.40   3
   3  -6   2 37761.0 2649.52  15
  -3  -6   2 34932.3 4235.09  12
  -3  -6   2 41349.8 4650.02  11
  -3   6   2 39212.3 3464.35  14
   3   6   2 51058.1 4596.46   1
  -3   6   2 47593.1 4326.93   1
   3  -6   3 14489.2 1916.30   8
  -3   6   3 12782.2 1983.43  14
   3  -6   3 9383.76 2193.10   3
   3  -6   3 12770.0 1192.18  15
  -3  -6   3 15256.6 2770.16  12
   3   6   3 13279.4 1873.71  10
   3   6   3 17042.2 2681.35   1
  -3   6   3 17371.8 2612.78   1
   3   6   4 24651.8 1566.79   7
  -3   6   4 25676.2 3197.54   1
   3   6   4 22122.3 3059.32   1
   3   6   4 24376.1 2678.46  10
  -3  -6   4 26163.9 3769.79  11
   3  -6   4 21517.8 2641.20   8
   3  -6   4 16458.1 2867.19   3
  -3  -6   4 20420.6 3225.91  12
  -3  -6   5 30336.2 4175.23  11
   3  -6   5 37844.7 3812.37   8
   3  -6   5 32848.9 3958.28   3
  -3  -6   5 26795.5 3763.95  12
   3   6   5 36543.1 2455.81   7
   3   6   5 31709.3 3339.32  10
   3   6   5 35562.7 3886.54   1
  -3   6   5 40043.5 3991.97   1
   3   6   6 29031.1 3489.23   1
   3   6   6 30039.0 2556.67   7
  -3   6   6 29235.4 3469.83   1
  -3  -6   6 28661.1 3784.31  12
  -3  -6   6 22031.0 3740.23  11
  -3  -6   6 34209.5 4035.98   8
   3  -6   6 37604.9 4008.85   8
  -3  -6   7 17607.2 3128.28   8
   3   6   7 17605.9 2722.67   1
  -3   6   7 19447.1 2793.85   1
  -3  -6   7 16594.5 3343.86  11
   3  -6   7 19767.4 3091.61   5
  -3  -6   7 15534.4 2880.82  12
  -3  -6   8 10892.0 2301.59  12
   3  -6   8 13332.7 2492.66   5
  -3  -6   8 13131.9 2944.15  11
  -3  -6   8 15553.2 3152.78   8
   3  -6   8 18718.9 3315.80   8
  -3  -7  -7 7405.85 1944.09  12
  -3   7  -7 8683.20 1848.45   1
   3   7  -7 10551.1 2121.76   1
   3  -7  -6 11864.7 2287.03  15
  -3  -7  -6 13146.3 2574.38  12
   3   7  -6 15579.6 2146.30   9
  -3   7  -6 16060.3 2469.34   1
   3   7  -6 16118.3 2586.11   1
   3  -7  -5 15382.1 2762.07   3
   3  -7  -5 14611.5 2407.48  15
  -3  -7  -5 19249.8 3106.51  12
   3   7  -5 19109.2 2333.92   9
   3   7  -5 23074.7 3150.65   1
  -3   7  -5 22520.2 2939.38   1
   3  -7  -4 21686.4 3343.34   3
  -3  -7  -4 23846.6 3544.19  12
   3   7  -4 23692.8 3197.61   1
  -3   7  -4 22723.8 3066.98   1
   3   7  -4 21720.5 2440.71   9
  -3  -7  -4 21207.8 3224.55  15
   3  -7  -4 19499.5 2683.55  15
   3  -7  -3 12736.6 2593.15   3
  -3  -7  -3 8646.68 2220.42  12
   3   7  -3 15235.7 2641.19   1
  -3   7  -3 13686.1 2383.22   1
  -3  -7  -3 8801.95 2107.91  15
   3  -7  -3 8616.40 1767.36  15
   3  -7  -2 24209.6 3540.75   3
  -3  -7  -2 16325.1 2961.61  12
   3  -7  -2 15247.5 2211.80  15
   3   7  -2 23807.2 3301.53   1
  -3   7  -2 21499.9 2992.39   1
   3   7  -2 13421.2 1485.17  14
  -3  -7  -2 15705.2 2763.08  15
   3  -7  -1 10771.3 2531.74   3
   3  -7  -1 10353.8 1732.05  15
  -3  -7  -1 15335.2 2808.09  11
  -3  -7  -1 9051.98 2277.19  12
  -3   7  -1 14896.0 2555.61   1
   3   7  -1 20747.9 3062.61   1
   3   7  -1 7939.69 1136.51  14
   3   7   0 16704.4 1980.54  10
  -3   7   0 15493.9 2645.81   1
   3   7   0 20519.9 3108.51   1
  -3  -7   0 17298.6 3130.47  12
   3  -7   0 13260.1 1832.08  15
  -3  -7   0 12109.0 2686.75  11
   3  -7   0 13581.0 2743.35   3
  -3   7   0 10933.8 1872.11  14
   3   7   0 8977.43 1231.34  14
  -3   7   1 11986.2 1967.28  14
   3  -7   1 13803.9 1789.10  15
  -3  -7   1 15479.2 2971.72  11
   3   7   1 16583.0 2046.43  10
   3   7   1 16819.3 2833.26   1
  -3   7   1 19802.6 2888.77   1
   3  -7   2 23771.7 2188.54   8
   3   7   2 24358.9 3409.52   1
  -3   7   2 22802.3 3242.27   1
   3  -7   2 21041.2 3456.30   3
  -3  -7   2 18736.2 3345.74  12
  -3  -7   2 22036.4 3638.41  11
   3   7   2 22466.1 2478.82  10
   3  -7   2 17682.4 1899.18  15
  -3   7   2 18191.8 2432.62  14
   3  -7   3 7765.27 2156.01   3
   3   7   3 11135.0 1820.38  10
   3  -7   3 11430.0 1713.18   8
  -3  -7   3 9361.12 1787.33   8
  -3   7   3 9230.94 1794.94  14
  -3  -7   3 10634.2 2520.77  12
   3   7   3 12121.1 2492.53   1
  -3   7   3 13192.2 2458.35   1
   3  -7   4 26003.4 2830.72   8
  -3  -7   4 23464.5 2999.94   8
   3   7   4 27293.0 3622.36   1
  -3   7   4 22903.7 3257.43   1
  -3  -7   4 23712.9 3722.50  12
  -3  -7   4 30109.1 4373.91  11
   3  -7   4 17186.0 3198.06   3
   3   7   4 21440.1 2643.78  10
   3   7   5 18172.9 2948.93   1
  -3   7   5 17518.6 2831.84   1
  -3  -7   5 14574.2 2935.31  12
   3  -7   5 18776.2 2691.00   8
   3  -7   5 17135.9 3128.95   3
  -3  -7   5 16425.3 3342.45  11
   3   7   5 15560.7 2392.17  10
  -3  -7   5 17583.8 2795.53   8
   3   7   6 14767.3 2685.60   1
  -3   7   6 18831.0 2972.07   1
  -3  -7   6 18807.2 3621.59  11
  -3  -7   6 14491.7 2902.59  12
   3  -7   6 25139.8 3311.24   8
  -3  -7   6 18175.4 3069.82   8
  -3  -7   7 12790.2 2776.27  12
  -3   7   7 12383.1 2414.47   1
   3   7   7 8305.68 2193.71   1
   3  -7   7 14141.6 2784.20   8
  -3  -7   7 9793.30 2536.56   8
   3  -8  -4 12635.8 2272.11  15
   3  -8  -3 3465.61 1254.00  15
   3  -8  -3 4315.23 1789.77   3
  -3  -8  -3 3434.14 1642.19  12
   3   8  -3 4628.52 1784.91   1
  -3   8  -3 3688.16 1543.60   1
  -3  -8  -2 19851.8 3539.05  12
   3  -8  -2 18732.9 2660.21  15
  -3  -8  -2 19717.8 3278.89  15
   3   8  -2 27866.9 3747.77   1
  -3   8  -2 26788.0 3531.31   1
   3  -8  -2 23324.6 3818.18   3
  -3  -8  -1 8379.33 2173.64  15
  -3  -8  -1 10427.6 2652.25  12
   3  -8  -1 10651.1 1896.07  15
   3  -8  -1 12080.7 2780.23   3
  -3   8  -1 12669.6 2528.49   1
   3   8  -1 10977.7 2511.46   1
   3   8   0 16587.6 3024.13   1
   3  -8   0 12376.9 2851.88   3
  -3   8   0 9225.27 1789.51  14
  -3   8   0 12713.1 2621.65   1
   3  -8   0 10111.3 1770.23  15
   3   8   0 13622.2 1934.74  10
  -3  -8   0 11094.5 2771.53  12
   3   8   1 12534.0 2649.56   1
  -3   8   1 11388.2 2428.47   1
  -3   8   1 8487.56 1765.77  14
  -3  -8   1 12183.9 2940.97  11
   3   8   1 12148.9 1882.23  10
   3  -8   1 10810.4 2771.32   3
  -3  -8   1 8010.05 2479.50  12
  -3  -8   2 23879.1 4122.63  11
  -3  -8   2 18134.8 3568.39  12
  -3   8   2 15694.5 2406.00  14
   3  -8   2 19738.4 3641.00   3
   3   8   2 24816.6 2676.14  10
   3   8   2 27741.5 3880.55   1
  -3   8   2 22869.5 3449.75   1
   3   8   3 4553.26 1342.75  10
  -3  -8   3 5795.92 2087.75  12
  -3   8   3 5224.48 1816.82   1
   3   8   3 5645.67 1985.45   1
   3  -8   3 4802.68 1889.26   3
  -3   8   3 4890.20 1423.97  14
   3   8   4 15576.4 2328.21  10
  -3   8   4 14489.1 2808.81   1
   3   8   5 12808.8 2240.51  10
   3  -9  -2 16086.8 2515.91  15
   4   0 -10 43429.5 3697.68   2
  -4   0 -10 46572.0 3986.41   6
  -4   0 -10 42908.9 3793.21  13
   4   0  -9 308.713 637.023   2
  -4   0  -9 215.232 647.420  13
  -4   0  -9 114.865 604.295   6
  -4   0  -8 116575. 5463.32   4
  -4   0  -8 115197. 5624.52  15
  -4   0  -8 122094. 6914.03   6
   4   0  -8 116891. 6630.47   2
  -4   0  -8 123964. 6751.08  13
  -4   0  -8 121304. 5914.72  12
  -4   0  -7-193.478 307.614   4
  -4   0  -7 47.9948 313.159  15
  -4   0  -7 171.316 300.402   1
  -4   0  -7 139.746 353.146  12
  -4   0  -7-87.2927 441.188  13
   4   0  -7 446.632 552.932   2
  -4   0  -6 80728.3 4841.24   6
  -4   0  -6 79921.1 4682.50  13
  -4   0  -6 79291.0 4360.67   1
  -4   0  -6 78497.2 4154.61   4
  -4   0  -6 76707.8 4013.58  15
  -4   0  -6 80793.7 4117.29   5
   4   0  -6 72890.8 4636.40   2
  -4   0  -5-64.5748 326.389   1
  -4   0  -5 270.792 419.067  13
  -4   0  -5 76.0575 384.421   6
   4   0  -5 57.4084 435.239  14
  -4   0  -5 141.714 248.523  15
   4   0  -5 373.004 421.560   2
  -4   0  -5 197.217 321.723   5
   4   0  -5 50.5709 276.094   5
  -4   0  -4 145956. 6118.25  11
  -4   0  -4 155950. 6896.89  10
  -4   0  -4 122674. 6705.68   1
  -4   0  -4 154979. 7112.80   8
   4   0  -4 151226. 6604.20  14
  -4   0  -4 139435. 6916.66   6
  -4   0  -4 157180. 7214.00   7
  -4   0  -4 130788. 6638.79  13
  -4   0  -4 139566. 6519.80   5
   4   0  -4 140910. 6605.31   5
  -4   0  -3 102.291 258.555   5
   4   0  -3 54.9990 240.795   5
  -4   0  -3 461.219 419.063   7
   4   0  -3 59.2449 334.820   2
  -4   0  -3 138.386 293.414  11
  -4   0  -3 151.709 255.646  10
  -4   0  -3 1127.84 482.236   8
   4   0  -3 39.9830 226.000  14
  -4   0  -3 58.6275 352.724   6
  -4   0  -3 197.043 287.540  13
  -4   0  -3 205.443 299.793   1
  -4   0  -2 377020. 14872.1   5
   4   0  -2 349921. 14926.1   5
  -4   0  -2 393678. 13792.2   2
   4   0  -2 360861. 14801.9   2
  -4   0  -2 340277. 14437.7  13
  -4   0  -2 423043. 15149.3   7
  -4   0  -2 311915. 15040.1   1
  -4   0  -2 338801. 14878.9  11
  -4   0  -2 389418. 14883.4   8
   4   0  -2 353493. 14551.0   9
   4   0  -1 130.937 238.345   2
  -4   0  -1 70.2824 177.714   2
   4   0  -1 363.852 367.842   1
  -4   0  -1 70.9322 273.878   1
  -4   0  -1 131.588 247.930   8
  -4   0  -1-69.3623 303.661  11
   4   0  -1 238.502 325.558   5
  -4   0  -1 161.065 247.781   5
  -4   0   0 394189. 14275.5   9
   4   0   0 386874. 14057.2  13
  -4   0   0 351423. 14634.6   5
   4   0   0 339518. 14762.8   5
  -4   0   0 384444. 14102.4   2
   4   0   0 346142. 14128.5   2
   4   0   0 369713. 15283.0   1
  -4   0   0 327385. 14968.2   1
  -4   0   0 312298. 15093.9  11
   4   0   1 300.941 258.643  10
  -4   0   1 111.768 270.443   5
  -4   0   1-31.4236 210.125  14
   4   0   1 64.5228 182.331  13
  -4   0   1 90.4505 323.271  11
  -4   0   1 72.3636 316.754   1
  -4   0   1 198.103 251.995   2
   4   0   1 138.503 161.697   2
   4   0   2 367809. 13875.1   2
  -4   0   2 346132. 14839.9   5
   4   0   2 358355. 15016.5   5
  -4   0   2 395533. 14771.8   2
  -4   0   2 368621. 14804.5  15
  -4   0   2 352486. 15286.5   1
   4   0   2 391915. 14906.3  10
  -4   0   2 336994. 15928.0  11
   4   0   3 346.718 335.587   7
  -4   0   3 168.713 357.685   2
  -4   0   3 57.8632 304.429   5
   4   0   3 60.9003 294.735   5
  -4   0   3 120.171 328.049  15
   4   0   3 196.246 316.581  10
  -4   0   3 72.0834 278.297   1
   4   0   4 113173. 6889.90   7
  -4   0   4 126194. 6739.10   1
   4   0   4 124326. 6475.89   5
   4   0   4 132245. 6969.18   8
  -4   0   4 120182. 7651.81  11
  -4   0   4 131043. 6539.54   5
  -4   0   4 141370. 6754.05   2
  -4   0   5 71.1597 293.654   1
  -4   0   5 69.1443 187.230   6
  -4   0   5-60.2859 351.829   5
   4   0   5-60.0495 290.578   5
  -4   0   5-132.176 510.219  11
   4   0   5 281.273 432.577   8
  -4   0   6 92692.4 3921.89   6
  -4   0   6 75691.8 4588.21   1
  -4   0   6 72182.8 5700.99  11
  -4   0   6 85025.7 4696.13   4
  -4   0   6 86110.9 4623.00   5
   4   0   6 80731.6 5450.47   8
  -4   0   7 159.052 418.369  12
  -4   0   7 257.846 470.266   4
   4   0   7 525.956 606.674   8
  -4   0   7-63.5028 334.084   1
  -4   0   7 615.165 673.157  11
   4   0   8 112597. 7154.23   8
  -4   0   8 98414.7 7076.07  11
  -4   0   8 117888. 5429.74   4
   4   0   8 106716. 7461.74   7
   4   0   9 170.518 861.891   8
  -4   0   9 348.195 718.529  11
   4   0   9 397.403 961.570   7
  -4   0  10 34041.1 4048.58  11
   4   0  10 46156.9 4731.35   8
   4   0  10 43188.4 5000.30   7
  -4   0  11-182.660 923.208  11
  -4   1 -10 61711.5 4652.68  13
   4  -1 -10 52448.8 4257.54   2
   4   1 -10 57262.1 4443.09   2
  -4  -1 -10 62612.9 4927.61   6
  -4   1 -10 60850.9 4650.59   6
  -4   1  -9 1231.30 865.263   6
  -4  -1  -9 1385.31 955.738   6
   4   1  -9 1298.95 851.582   2
   4  -1  -9 852.792 852.961   2
  -4   1  -9 1351.98 839.286  13
  -4  -1  -9 1141.87 626.245  15
  -4   1  -8 87055.3 4716.66   4
  -4  -1  -8 102273. 4681.65   4
  -4  -1  -8 93934.5 5151.52  15
   4   1  -8 95388.9 5790.44   2
  -4   1  -8 97277.1 5898.32  13
  -4  -1  -8 101750. 5191.93  12
   4  -1  -8 89922.1 5690.16   2
  -4   1  -8 92446.9 5760.64   6
  -4  -1  -7 7282.90 958.555   5
   4  -1  -7 7154.46 1341.18   2
  -4  -1  -7 9288.88 1351.76  12
  -4  -1  -7 7291.08 1090.37   1
  -4   1  -7 7360.55 1075.33   4
  -4   1  -7 5648.24 963.906   1
   4   1  -7 8026.84 1398.50   2
  -4   1  -7 7741.88 1050.98   3
  -4   1  -7 6540.74 1299.31  13
  -4   1  -7 7215.94 791.780  15
  -4  -1  -7 8301.57 1214.00  15
  -4   1  -7 7893.04 1449.53   6
   4  -1  -7 7860.34 1009.55   5
  -4  -1  -6 84045.8 4162.47   5
   4  -1  -6 81851.7 4244.60   5
   4  -1  -6 69396.5 4649.46   2
  -4  -1  -6 83343.7 4822.72  12
  -4  -1  -6 79588.6 4405.46   1
  -4   1  -6 81047.2 4339.54   4
  -4   1  -6 76059.6 4392.30   1
   4   1  -6 73576.0 4697.27   2
  -4   1  -6 77396.7 4200.85   3
  -4   1  -6 81619.5 4894.01  13
  -4  -1  -6 80454.2 4514.19  15
  -4   1  -6 77961.0 3580.25  15
  -4  -1  -6 84757.5 5057.79   6
  -4  -1  -5 11319.0 1538.12   6
  -4   1  -5 11807.6 1527.93  13
  -4   1  -5 12149.8 947.105  11
  -4  -1  -5 11883.0 1590.16  12
  -4  -1  -5 12437.9 872.394  11
  -4   1  -5 11950.9 927.342  15
  -4  -1  -5 11775.0 1483.27  15
  -4  -1  -5 14522.5 1391.82   5
   4  -1  -5 13377.0 1443.62   5
  -4   1  -5 11882.1 996.528  11
  -4   1  -5 13586.3 1442.46   4
   4  -1  -5 10413.4 1475.37   2
  -4   1  -5 10490.9 1379.11   1
   4   1  -5 12819.7 1507.80   1
   4   1  -5 10493.6 1457.39   2
  -4   1  -5 11934.0 1311.20   3
  -4  -1  -5 10090.0 1345.73   1
  -4   1  -4 243798. 9488.81  15
  -4   1  -4 205781. 10325.1  13
   4  -1  -4 241663. 10281.1  14
  -4  -1  -4 239390. 10617.2   6
  -4  -1  -4 217399. 10851.5  12
  -4  -1  -4 235332. 9728.32  11
  -4  -1  -4 252271. 10707.1   7
  -4   1  -4 253723. 10333.8  10
  -4  -1  -4 258453. 10576.3  10
  -4   1  -4 227834. 10292.1   4
  -4  -1  -4 256077. 10599.7   8
  -4  -1  -4 217636. 10449.2   1
   4   1  -4 267230. 10958.1   1
  -4   1  -4 190805. 10303.3   1
  -4  -1  -4 245974. 10245.3   5
   4  -1  -4 240522. 10434.8   5
  -4  -1  -4 251457. 9028.82   2
   4  -1  -3 17948.6 1566.58  14
   4   1  -3 16725.6 1289.86  14
  -4   1  -3 12355.9 1432.57  13
  -4  -1  -3 16437.5 1623.20   6
  -4   1  -3 18042.6 1796.53   7
  -4  -1  -3 19665.9 1797.66   7
  -4  -1  -3 16120.8 1367.16  13
  -4  -1  -3 14666.9 1438.75  11
   4  -1  -3 14814.9 1592.02   2
  -4  -1  -3 17769.7 1017.91   2
  -4   1  -3 18582.8 1517.91  10
   4   1  -3 15264.3 1560.40   9
  -4  -1  -3 19619.3 1702.19   8
  -4   1  -3 14947.4 1598.26   8
  -4   1  -3 15933.0 1604.17   4
  -4   1  -3 16176.5 1574.97   5
  -4  -1  -3 17095.8 1583.80   5
   4  -1  -3 17182.1 1715.42   5
  -4  -1  -3 14383.0 1658.45   1
  -4   1  -3 14302.3 1663.98   1
   4   1  -3 17910.5 1899.34   1
  -4  -1  -2 191908. 8560.22  11
  -4   1  -2 181628. 8522.05   4
   4   1  -2 189446. 8349.39   9
   4  -1  -2 190989. 7844.89   9
  -4   1  -2 182452. 7888.11  10
  -4  -1  -2 208515. 8327.66   8
   4   1  -2 216391. 9259.78   1
  -4  -1  -2 179199. 8728.05   1
  -4   1  -2 176557. 8697.25   1
   4   1  -2 191313. 8478.10   2
  -4  -1  -2 204158. 8533.42   5
   4  -1  -2 191511. 8705.32   5
  -4   1  -2 182810. 8423.81   5
  -4  -1  -2 210920. 8537.69   7
  -4   1  -2 202863. 8536.48   7
  -4  -1  -2 206952. 7615.84   2
   4  -1  -2 181282. 8352.01   2
  -4  -1  -2 171604. 7682.09  13
   4   1  -2 179556. 7554.85  14
  -4  -1  -2 189207. 8291.71   6
   4  -1  -1 1611.75 565.528   5
   4   1  -1 1152.31 455.996   5
  -4  -1  -1 1486.87 510.483   5
  -4   1  -1 1386.01 465.787   7
  -4  -1  -1 2881.65 590.130   7
  -4  -1  -1 2155.33 422.499   2
   4   1  -1 1357.31 484.075   2
   4  -1  -1 1289.06 417.682   2
  -4  -1  -1 927.879 513.107  11
   4   1  -1 1749.38 494.256   9
  -4  -1  -1 1628.28 462.673   8
  -4  -1  -1 1610.11 438.988   6
  -4   1  -1 1753.11 543.210   4
  -4   1  -1 1163.76 490.769   5
  -4  -1  -1 947.554 466.784   1
  -4   1  -1 1882.87 627.487   1
   4   1  -1 1291.00 579.330   1
  -4  -1   0 353266. 12023.3  14
   4   1   0 284314. 13089.1   5
  -4  -1   0 326486. 12496.0   6
   4  -1   0 315971. 13502.5   5
  -4  -1   0 319561. 13233.4   5
  -4   1   0 304268. 13182.0   5
   4  -1   0 312837. 12666.1   2
  -4  -1   0 336908. 12697.2   2
   4   1   0 297539. 11964.7  13
  -4  -1   0 274941. 13582.2  11
   4   1   0 340735. 13795.4  11
  -4  -1   0 342652. 12985.9   9
   4  -1   0 333178. 12472.5  10
  -4   1   0 324673. 12820.1   8
  -4   1   0 336049. 12402.6   9
   4   1   0 339321. 13988.7   1
  -4   1   0 297847. 13540.0   1
  -4  -1   0 270109. 13369.3   1
   4   1   0 314541. 12836.1   2
  -4   1   0 295228. 13262.9   4
  -4   1   0 324454. 12596.1  15
   4   1   1 1363.30 398.848   2
  -4  -1   1 1956.45 505.873   2
   4  -1   1 1625.26 370.437   2
  -4  -1   1 2025.95 579.606   5
  -4  -1   1 1770.35 682.209  11
   4  -1   1 1555.11 410.185  10
   4   1   1 1892.35 525.574  10
  -4  -1   1 1475.14 483.827   9
  -4  -1   1 1711.61 597.535   1
  -4   1   1 1556.16 623.802   1
  -4   1   1 2450.87 550.910  14
  -4   1   1 1731.83 464.841  15
  -4  -1   1 1247.17 291.968   6
   4  -1   1 1447.49 446.531  13
  -4   1   1 1634.48 540.389   5
   4  -1   2 224814. 9353.79  13
  -4  -1   2 199623. 9468.01   5
   4  -1   2 208564. 9751.94   5
  -4   1   2 202114. 9528.13   5
   4   1   2 212105. 10125.7   1
  -4  -1   2 178486. 9613.99   1
  -4   1   2 193640. 9776.33   1
  -4  -1   2 168839. 10094.6  11
   4  -1   2 215071. 9216.99  10
   4   1   2 221804. 9580.96  10
   4  -1   2 201541. 9491.97   8
  -4   1   2 218421. 9325.97  14
  -4  -1   2 218662. 9375.08   2
   4  -1   2 210403. 8475.87   2
  -4  -1   2 251711. 8201.33   6
  -4   1   2 221815. 9339.45  15
  -4   1   2 196423. 9593.61   4
  -4  -1   3 13787.4 1456.03   2
  -4  -1   3 11743.7 1668.08  12
   4   1   3 12578.6 1546.66  10
   4  -1   3 13886.4 1608.72   8
   4   1   3 13509.9 1439.97   8
   4  -1   3 13318.5 1586.30   7
  -4   1   3 13301.5 1628.00   1
  -4  -1   3 12921.4 1571.23   1
   4   1   3 12594.0 1654.31   1
  -4   1   3 16429.3 1596.30  15
  -4   1   3 14674.0 1607.58   4
   4   1   3 12069.9 1433.15   7
  -4   1   3 13304.6 1510.29   5
  -4  -1   3 14499.9 1522.67   5
   4  -1   3 12232.2 1505.63   5
   4   1   4 259527. 11248.3  10
   4   1   4 263552. 10814.2   8
  -4  -1   4 213800. 11037.3  12
   4  -1   4 241566. 10720.7   5
  -4  -1   4 233233. 10465.7   5
  -4  -1   4 222754. 10665.6   1
   4   1   4 243106. 11037.5   1
  -4   1   4 255137. 11020.0   1
   4  -1   4 250340. 11240.5   7
   4   1   4 246505. 11067.8   7
  -4  -1   4 220297. 11791.5  11
  -4   1   4 257442. 10825.5   4
  -4  -1   5 9254.48 1486.76  12
  -4  -1   5 11688.3 1384.57   5
   4  -1   5 12446.2 1477.74   5
  -4   1   5 11234.1 1518.85   1
   4   1   5 10013.5 1464.55   1
  -4   1   5 14222.9 1246.06   6
  -4  -1   5 9019.11 1797.06  11
  -4   1   5 8512.52 1748.65  11
   4   1   5 12889.7 1626.26   8
  -4  -1   5 9266.37 1346.02   1
  -4   1   5 11759.6 1435.18   3
   4  -1   5 11132.1 1740.14   7
   4   1   5 12471.0 1813.57   7
  -4   1   5 13220.9 1556.12   4
  -4  -1   6 69498.4 4786.37  12
  -4  -1   6 79290.2 4414.75   5
   4  -1   6 77364.3 4459.43   5
  -4   1   6 80875.3 4670.21   1
  -4   1   6 97365.4 4282.28   6
  -4  -1   6 67044.1 5538.99  11
  -4   1   6 78996.6 5921.85  11
   4   1   6 86294.9 5205.97   8
  -4  -1   6 69570.3 4443.55   1
   4  -1   6 79733.5 5629.10   7
   4   1   6 75252.3 5445.15   7
  -4   1   6 89696.0 4719.31   3
  -4   1   6 86045.9 4784.68   4
  -4  -1   7 5263.43 937.663   5
  -4  -1   7 5486.72 1498.75  11
  -4   1   7 6854.66 1691.75  11
   4  -1   7 6225.88 1597.64   7
   4   1   7 6030.25 1563.22   7
   4   1   7 7953.24 1544.30   8
   4  -1   7 6290.79 1569.66   8
  -4  -1   7 4276.11 899.210   1
  -4   1   7 6013.33 1052.79   1
   4  -1   7 6632.69 1017.15   5
  -4   1   7 7816.19 1028.04   6
  -4  -1   7 5154.90 1100.86  12
  -4   1   7 7423.45 1208.91   4
  -4   1   7 6773.42 1137.85   3
   4   1   8 85693.6 6700.39   7
   4  -1   8 126450. 7840.70   7
   4   1   8 107886. 6613.60   8
  -4  -1   8 87739.9 6668.88  11
  -4   1   8 91040.4 6780.48  11
   4  -1   8 98961.8 7032.13   8
  -4  -1   8 70962.8 4930.72  12
  -4   1   8 112669. 5525.04   4
  -4  -1   8 101840. 5067.56   4
  -4   1   9 174.206 718.935  11
  -4  -1   9 175.802 628.334  11
   4   1   9 450.308 876.035   8
   4  -1   9-188.838 954.445   8
   4   1   9 581.492 848.434   7
   4  -1   9 1190.80 1121.50   7
  -4  -1  10 47801.5 4928.27  11
  -4   1  10 57985.1 5407.21  11
   4   1  10 55756.4 5096.06   8
   4  -1  10 57305.2 5668.29   8
   4   1  10 57443.7 5796.01   7
  -4   1  11 2419.40 1244.89  11
  -4  -1  11 186.961 819.210  11
  -4   1  11 1303.90 1099.00   8
   4   1  11 1290.87 1109.99   8
  -4  -2 -10 41049.0 3866.65   6
  -4   2 -10 41073.4 3708.05   6
   4   2 -10 42701.3 3773.79   2
  -4  -2 -10 40790.0 3310.66  15
  -4   2 -10 44471.8 3960.66  13
   4  -2 -10 39999.7 3674.21   2
  -4   2  -9 4885.38 1335.11   6
  -4  -2  -9 7024.16 1316.58  15
  -4   2  -9 6437.88 1513.10  13
   4   2  -9 6617.22 1458.98   2
   4  -2  -9 6195.87 1431.63   2
   4  -2  -8 96554.6 6087.69  15
  -4  -2  -8 90805.2 5441.99  15
   4   2  -8 90349.8 5801.92   2
   4  -2  -8 80299.3 5552.46   2
   4  -2  -8 100922. 4825.29   5
  -4  -2  -8 98316.2 5364.98  12
  -4   2  -8 92170.9 5901.75  13
  -4   2  -8 97875.8 5875.09   6
  -4   2  -7 12651.7 1851.88  13
  -4  -2  -7 13750.8 1791.33  12
   4  -2  -7 15568.3 2094.46  15
  -4  -2  -7 11680.9 1650.05  15
   4  -2  -7 14331.4 1531.83   5
  -4  -2  -7 12343.3 1535.03   1
  -4   2  -7 11527.7 1518.26   4
  -4   2  -7 12347.5 1536.95   1
   4   2  -7 15427.0 1690.83   1
  -4  -2  -7 13673.5 1020.49   2
   4  -2  -7 12294.2 1774.82   2
   4   2  -7 16208.7 2039.20   2
  -4  -2  -7 12536.8 1939.67   6
  -4  -2  -6 113889. 6341.08  12
   4  -2  -6 115665. 5800.56   5
  -4  -2  -6 120528. 5572.38   5
  -4  -2  -6 106376. 6113.50  15
  -4   2  -6 118298. 4957.17  11
  -4  -2  -6 111708. 5850.57   1
  -4   2  -6 108979. 5829.25   4
  -4   2  -6 109186. 6245.77  13
   4  -2  -6 99830.3 6037.79   2
  -4  -2  -6 110521. 4747.64   2
  -4   2  -6 88215.7 5514.27   1
   4   2  -6 132459. 6284.90   1
  -4  -2  -6 121159. 6610.65   6
  -4   2  -6 106726. 5650.72   3
   4   2  -6 106335. 6210.83   2
  -4  -2  -5 17915.1 2080.70   6
   4  -2  -5 13972.0 1762.92   2
  -4  -2  -5 17362.4 1418.11  11
  -4  -2  -5 15666.4 1984.31  12
  -4  -2  -5 18740.6 1694.50   5
   4  -2  -5 17440.5 1800.91   5
  -4   2  -5 16512.5 1909.53  13
  -4  -2  -5 17111.7 1996.35  15
  -4   2  -5 17352.1 1452.77  11
  -4   2  -5 19060.8 1783.31  10
  -4   2  -5 15714.8 1751.41   4
  -4  -2  -5 17478.1 1823.84   8
  -4   2  -5 14472.2 1702.73   1
   4   2  -5 19445.9 2037.89   1
  -4   2  -5 15763.0 1679.00   3
   4   2  -5 15404.6 1901.49   2
  -4  -2  -5 14267.1 1693.92   1
   4   2  -4 195654. 8624.68   1
  -4   2  -4 132339. 7738.57  13
  -4  -2  -4 183498. 8433.42   6
   4  -2  -4 161045. 8147.80  15
  -4  -2  -4 163530. 8591.46  12
   4  -2  -4 156067. 7930.84   5
  -4  -2  -4 184024. 7833.24   5
  -4  -2  -4 167148. 7554.13  11
  -4   2  -4 178503. 7606.05  10
  -4   2  -4 157989. 7933.97   4
  -4  -2  -4 183450. 7887.23   8
  -4  -2  -4 183248. 7175.66   2
  -4   2  -4 156329. 7783.51   3
  -4  -2  -4 166392. 7899.56   7
  -4  -2  -4 154885. 7995.35   1
   4   2  -3 17893.4 1990.27   1
   4  -2  -3 12914.5 1576.94  15
   4  -2  -3 14575.9 1659.52   2
  -4  -2  -3 15497.7 1711.82   6
  -4  -2  -3 12294.4 1793.46  12
   4  -2  -3 17055.7 1831.71   5
  -4  -2  -3 16652.4 1621.53   5
  -4  -2  -3 12351.3 1457.16  11
   4   2  -3 17934.1 2143.64  11
  -4   2  -3 16922.2 1389.61  10
  -4   2  -3 14337.1 1665.67   4
  -4  -2  -3 15422.3 1498.40   8
  -4   2  -3 14408.1 1606.26   8
  -4  -2  -3 16826.5 1340.14   2
  -4   2  -3 15519.0 1664.27   3
  -4  -2  -3 12947.4 1638.77   1
  -4   2  -3 14603.0 1661.35   7
  -4  -2  -3 16895.0 1621.51   7
  -4  -2  -2 196604. 9624.13   1
   4   2  -2 253164. 10391.5   1
  -4   2  -2 217292. 8142.19  15
   4   2  -2 195162. 8120.59  14
  -4  -2  -2 239224. 9460.40   6
   4  -2  -2 195471. 9291.37   2
  -4  -2  -2 196480. 8263.72  13
  -4  -2  -2 198591. 10183.0  12
  -4  -2  -2 203402. 9555.65  11
   4  -2  -2 210051. 9746.92   5
  -4  -2  -2 226304. 9423.42   5
  -4   2  -2 198689. 8478.98  10
   4  -2  -2 210854. 8333.25   9
  -4  -2  -2 229922. 9033.60   8
  -4   2  -2 212709. 9289.66   8
   4   2  -2 196494. 9444.06   2
  -4  -2  -2 236564. 8954.83   2
  -4   2  -2 207974. 9486.77   3
  -4  -2  -2 246234. 9369.09   7
  -4   2  -2 232115. 9431.35   7
  -4   2  -2 202567. 9591.70   4
  -4  -2  -1 6156.85 870.513   6
  -4  -2  -1 5125.95 1050.73   1
   4   2  -1 6421.18 1225.15   1
  -4  -2  -1 4602.91 1096.85  12
  -4   2  -1 5930.47 641.088  15
  -4  -2  -1 6241.50 1002.10   5
   4  -2  -1 4753.60 1016.72   5
  -4  -2  -1 4565.99 989.427  11
   4   2  -1 4978.94 1085.75  11
  -4  -2  -1 6464.41 846.165   8
  -4  -2  -1 5915.97 932.160   9
  -4   2  -1 6552.29 927.010   8
  -4  -2  -1 5743.94 828.496   2
  -4   2  -1 5094.62 978.996   3
  -4   2  -1 5033.98 1006.59   4
   4   2  -1 5874.67 978.087   2
   4  -2  -1 6802.07 975.457   2
  -4   2  -1 6930.01 954.461   7
  -4  -2  -1 6934.58 882.583   7
   4   2   0 136448. 6911.88   1
  -4   2   0 128310. 5441.57  15
  -4  -2   0 127997. 5474.73   6
  -4  -2   0 129765. 6174.95   5
  -4  -2   0 103826. 6654.53  12
  -4  -2   0 111012. 6547.76  11
   4   2   0 143625. 6889.20  11
   4  -2   0 113481. 5709.67   2
   4  -2   0 121193. 6516.75   5
   4  -2   0 124935. 5033.17  10
  -4   2   0 118229. 5622.24   8
  -4  -2   0 130847. 6001.63   9
  -4  -2   0 135439. 5597.37   7
  -4   2   0 118240. 6321.97   4
  -4  -2   0 99595.5 6167.25   1
  -4   2   0 122557. 6244.66   3
  -4  -2   0 126339. 5834.70   2
  -4  -2   1 6590.43 1319.95  11
   4   2   1 9840.58 1398.81  11
  -4  -2   1 10510.6 1323.43   5
  -4   2   1 9081.71 1183.96  14
   4  -2   1 11424.9 1316.73  13
  -4   2   1 10540.8 1069.33   8
  -4  -2   1 10713.7 1245.45   9
  -4  -2   1 9548.85 1159.04   2
  -4   2   1 8830.27 1285.53   3
  -4  -2   1 7739.75 1287.92   1
  -4   2   1 10634.7 1092.58  15
   4  -2   1 9928.47 1047.03   2
  -4   2   2 220669. 9842.36  14
   4   2   2 215851. 9509.06   6
   4  -2   2 268006. 10190.0  13
  -4  -2   2 220546. 9773.44   2
  -4  -2   2 185282. 10468.4  12
  -4  -2   2 228217. 9965.58   5
   4  -2   2 225446. 10382.0   5
  -4  -2   2 184645. 10652.3  11
   4   2   2 253900. 10314.2  11
  -4   2   2 223743. 10285.3   4
   4  -2   2 214193. 9921.06   8
  -4   2   2 227057. 10119.7   3
  -4  -2   2 198789. 10071.6   1
  -4   2   2 249679. 9723.34  15
   4   2   2 235204. 10704.5   1
  -4   2   3 12423.7 1408.46  15
  -4   2   3 10987.9 1412.98  14
   4  -2   3 11834.9 1472.94  13
  -4  -2   3 8927.01 1597.67  12
   4  -2   3 9758.30 1455.54   5
  -4  -2   3 13637.1 1525.61   5
  -4   2   3 11473.3 1579.34   4
   4  -2   3 10809.6 1515.67   8
  -4  -2   3 9889.86 1487.46   1
  -4   2   3 11927.0 1527.08   3
   4   2   3 10971.0 1617.37   1
   4   2   3 12419.3 1436.95  11
   4   2   3 11355.9 1323.52   7
  -4  -2   3 10147.6 1353.72   2
  -4  -2   4 144834. 8457.96  12
   4  -2   4 162447. 8199.66   5
  -4  -2   4 168607. 7900.18   5
   4   2   4 173275. 7640.11  11
  -4  -2   4 138559. 8830.41  11
  -4   2   4 172177. 8333.38   4
   4  -2   4 170055. 8591.87   8
   4   2   4 164329. 7634.34   8
  -4  -2   4 144426. 7957.21   1
   4  -2   4 180884. 6707.56   2
  -4   2   4 177154. 8204.45   3
   4  -2   4 161942. 8296.21   7
   4   2   4 160141. 8021.22   7
  -4   2   4 174731. 8340.06   1
   4   2   4 165096. 8449.94   1
   4  -2   5 14702.2 810.032   2
  -4  -2   5 12395.6 1849.04  12
   4  -2   5 13494.2 1735.38   5
  -4  -2   5 14061.2 1620.45   5
   4   2   5 13162.8 1773.01   1
  -4   2   5 17767.9 1958.20   1
   4  -2   5 16779.6 2141.18   7
   4   2   5 16481.7 2017.27   7
  -4  -2   5 14778.9 2288.13  11
   4   2   5 14400.1 1365.80  11
   4  -2   5 14626.4 2083.48   8
   4   2   5 15568.3 1673.50   8
  -4   2   5 15023.8 1788.82   3
  -4  -2   5 12191.5 1653.01   1
  -4   2   5 17407.0 1994.27   4
  -4   2   5 15328.2 1517.87   6
  -4   2   6 130334. 6616.92   1
   4   2   6 122192. 6722.39   1
   4  -2   6 140773. 7744.39   7
   4   2   6 115258. 7122.97   7
  -4  -2   6 95624.3 6551.10  12
  -4  -2   6 94751.9 7251.10  11
  -4  -2   6 120874. 6238.35   5
   4  -2   6 117056. 6418.15   5
  -4   2   6 136991. 6944.66   4
   4   2   6 133941. 6660.25   8
   4  -2   6 134406. 7868.37   8
  -4   2   6 146907. 6307.98   6
  -4   2   6 136821. 6741.63   3
  -4  -2   6 102906. 6248.59   1
  -4   2   7 17440.8 2115.49   4
   4   2   7 17549.0 2081.71   8
  -4   2   7 15112.9 1816.68   1
   4   2   7 16453.3 1910.77   1
  -4  -2   7 12033.1 1683.07   1
   4   2   7 16404.7 2445.48   7
   4  -2   7 20651.2 2784.72   7
  -4   2   7 19566.7 2010.20  12
   4  -2   7 17445.0 1862.36   5
  -4  -2   7 15818.9 1737.26   5
  -4  -2   7 13518.7 2347.99  11
  -4  -2   7 9180.83 1610.51  12
  -4   2   8 87039.9 6651.82  11
  -4  -2   8 71327.9 6119.44  11
  -4  -2   8 61077.4 4713.59  12
   4   2   8 76910.7 6137.41   7
   4  -2   8 128115. 7700.07   7
  -4   2   8 101979. 5543.82   4
   4   2   8 100867. 5858.00   8
   4  -2   8 84460.2 4683.92   5
  -4   2   9 5363.68 1640.81  11
  -4  -2   9 6610.73 1796.98  11
   4   2   9 6430.82 1829.03   7
   4   2   9 8281.32 1698.80   8
   4   2  10 47093.4 4260.91   8
   4   2  10 41461.1 4773.31   7
  -4   2  10 41848.0 4582.07  11
  -4  -2  10 34264.3 4258.83  11
   4  -2  10 43032.7 5043.10   8
  -4  -2  11 5028.03 1672.71  11
  -4   2  11 1186.11 1045.51   8
   4   2  11 5153.17 1532.15   8
  -4  -3 -10 43109.7 3677.16  15
  -4   3 -10 42998.5 3814.63   6
   4   3 -10 46411.2 4044.68   2
  -4   3  -9 3607.48 1218.80   6
   4   3  -9 3866.82 1268.79   2
   4  -3  -9 4279.60 1260.51   2
  -4   3  -9 5705.90 1467.49  13
   4  -3  -9 4620.59 1368.35  15
  -4  -3  -9 4386.74 1209.27  15
  -4   3  -8 55176.1 4358.95  13
   4   3  -8 55766.5 4374.91   2
  -4  -3  -8 59886.4 4350.80  15
   4  -3  -8 60101.8 4686.68  15
   4  -3  -8 54306.0 4285.98   2
  -4  -3  -8 61404.2 4615.54   6
   4  -3  -7 24951.8 2717.76   2
  -4  -3  -7 29261.5 1978.77   2
  -4  -3  -7 26294.0 2784.16  15
  -4   3  -7 27534.8 2629.60   4
   4   3  -7 33271.3 2789.89   1
  -4   3  -7 27089.9 2777.09  13
  -4  -3  -7 26606.6 2798.42   6
   4  -3  -7 29435.6 2483.19   5
   4   3  -7 27466.6 2834.30   2
  -4  -3  -7 27422.4 2754.25  12
   4  -3  -6 107292. 5776.63   5
  -4  -3  -6 110113. 6232.03   6
   4  -3  -6 96611.9 6001.83   2
   4  -3  -6 104281. 6303.77  15
  -4  -3  -6 98144.0 6201.91  15
  -4   3  -6 97186.8 5864.83   4
  -4   3  -6 91627.0 5887.63  13
   4   3  -6 118254. 6203.77   1
  -4  -3  -6 109565. 6417.29  12
   4   3  -6 101644. 6120.60   2
  -4  -3  -5 16857.5 2209.61  15
  -4   3  -5 13587.4 1829.44  13
   4  -3  -5 13530.1 1854.04   2
  -4  -3  -5 14886.3 2097.82  12
   4  -3  -5 17955.0 2003.32   5
  -4  -3  -5 16820.5 2005.09   6
  -4   3  -5 19102.8 1764.43  11
  -4   3  -5 18336.4 1730.78  10
  -4   3  -5 16200.8 1980.33   4
  -4  -3  -5 19030.9 1827.71   8
   4   3  -5 13563.6 1889.69   2
   4   3  -5 17285.0 2078.56   1
   4  -3  -5 18328.4 2176.58  15
   4  -3  -4 140623. 7426.28  15
  -4  -3  -4 141108. 7236.62   6
   4   3  -4 138146. 6201.40  13
  -4   3  -4 150150. 6977.41  11
  -4  -3  -4 137339. 7896.58  12
   4  -3  -4 144094. 7464.50   5
  -4  -3  -4 136569. 7044.10  11
  -4   3  -4 147797. 6557.38  10
   4   3  -4 125504. 7014.61   9
  -4  -3  -4 156151. 6851.82   8
   4   3  -4 172449. 8060.01   1
  -4  -3  -4 133801. 6773.59   7
  -4   3  -4 138311. 7445.75   4
   4  -3  -3 21208.8 2093.33  15
  -4  -3  -3 22380.1 1429.39  14
   4   3  -3 16845.3 894.112   6
  -4  -3  -3 21177.0 2000.92   6
   4  -3  -3 17554.5 1983.08   2
   4   3  -3 18721.6 1304.99  13
  -4  -3  -3 21665.4 2520.17  12
  -4  -3  -3 18486.6 2016.39  11
   4  -3  -3 21963.3 2306.36   5
  -4   3  -3 20919.1 1511.22  10
   4   3  -3 19539.8 1990.00   9
  -4  -3  -3 20591.4 1703.83   8
   4   3  -3 24931.4 2531.27   1
  -4  -3  -3 20575.9 1774.47   7
  -4   3  -3 17886.6 2095.24   4
   4   3  -2 131864. 6889.45   1
  -4  -3  -2 128776. 4666.58  14
   4   3  -2 104338. 4613.52   6
  -4  -3  -2 122876. 5805.03   6
  -4   3  -2 118276. 4607.19  15
   4  -3  -2 107953. 5777.76  15
  -4  -3  -2 103064. 6655.90  12
   4  -3  -2 114565. 6465.64   5
   4  -3  -2 101779. 5855.84   2
  -4  -3  -2 93445.9 5975.61  11
  -4   3  -2 100697. 4693.64  10
   4   3  -2 103006. 5780.21   9
  -4  -3  -2 115841. 5292.82   8
  -4   3  -2 103490. 5591.03   8
  -4  -3  -2 122561. 5760.52   2
  -4  -3  -2 117831. 5408.32   7
  -4   3  -2 115377. 5707.01   7
  -4   3  -2 107403. 6245.96   4
   4   3  -1 27470.6 1741.68   6
  -4   3  -1 31920.7 1797.05  15
   4  -3  -1 27022.4 2186.31  15
  -4  -3  -1 25591.6 2642.80  11
   4   3  -1 34228.0 3076.70  11
   4  -3  -1 28184.0 2804.82   5
  -4  -3  -1 27534.1 2986.96  12
  -4   3  -1 28158.3 2719.49   4
  -4  -3  -1 30123.2 2028.20   8
  -4   3  -1 26323.4 2126.58   8
   4   3  -1 33834.3 3052.34   1
  -4  -3  -1 29833.2 2011.54   7
  -4   3  -1 29565.8 2171.27   7
  -4  -3  -1 32901.2 2435.03   2
  -4  -3   0 178405. 10276.3  12
   4  -3   0 211797. 10305.3   5
  -4   3   0 218144. 8627.39  15
   4  -3   0 188796. 8685.04  15
  -4   3   0 197220. 8806.34   8
  -4   3   0 197347. 9670.52   3
  -4  -3   0 214037. 9426.26   2
   4   3   0 234942. 10627.8   1
  -4  -3   0 232912. 8615.58   7
   4   3   0 236470. 10444.1  11
  -4  -3   0 183861. 10035.4  11
   4   3   0 192222. 8556.21   6
  -4  -3   0 223784. 9685.37   5
  -4   3   0 199172. 9946.42   4
  -4   3   1 30561.7 2100.65   8
   4  -3   1 31705.4 2422.91   8
   4   3   1 32710.5 2261.52   6
  -4  -3   1 34372.0 2760.38   5
  -4   3   1 36692.8 2325.50  15
  -4   3   1 29938.2 2757.40   3
  -4  -3   1 34683.4 2665.23   2
   4  -3   1 39770.8 2839.85  13
  -4   3   1 31987.5 2604.01  14
   4   3   1 39909.8 3186.71  11
  -4  -3   1 27890.8 2999.29  11
  -4  -3   2 86561.9 6065.65  11
   4   3   2 112446. 5921.94  11
   4  -3   2 102387. 6061.71   5
  -4   3   2 88619.9 5235.44  14
  -4   3   2 111783. 5159.27  15
   4   3   2 95218.0 5372.91  10
  -4   3   2 95612.5 4580.37   8
   4  -3   2 90531.5 5204.77   8
  -4  -3   2 85691.0 6034.84  12
   4   3   2 104054. 6169.30   1
   4   3   2 93981.0 4947.72   6
  -4   3   2 99481.3 5894.69   4
   4   3   3 14605.2 1840.07  10
   4  -3   3 12678.5 1720.41   8
   4   3   3 13053.2 1375.43   7
  -4   3   3 14185.5 1755.76  14
  -4  -3   3 14044.0 2122.10  12
   4  -3   3 14022.8 1960.42   5
   4   3   3 17212.8 1915.86  11
   4   3   3 15583.1 2072.40   1
  -4   3   3 16251.1 2094.87   4
   4   3   4 121279. 6820.32  10
   4  -3   4 126533. 7061.75   8
   4  -3   4 118079. 6664.09   7
   4   3   4 126824. 7155.51   1
   4   3   4 117759. 6227.67   7
  -4  -3   4 102285. 7014.32  12
   4  -3   4 125503. 6994.81   5
  -4  -3   4 109767. 7481.21  11
   4   3   4 139739. 6666.99  11
  -4   3   4 138241. 7286.02   4
   4   3   5 18566.8 1861.66  11
  -4  -3   5 13674.0 2361.33  11
   4  -3   5 17558.2 2134.95   5
  -4  -3   5 13605.4 2150.12  12
   4  -3   5 17384.4 2357.74   8
   4   3   5 18544.5 2229.91   1
   4  -3   5 18999.4 1440.75   2
   4  -3   5 17458.7 2201.11   7
   4   3   5 14778.5 1869.50   7
   4   3   5 13792.6 2025.81  10
  -4   3   5 17567.6 2264.49   4
  -4   3   6 114800. 6466.38   4
   4   3   6 93845.7 5066.20   8
   4  -3   6 99311.4 6710.21   8
   4  -3   6 95026.1 4247.74   2
   4   3   6 89677.5 5724.20   1
  -4  -3   6 72612.0 5669.67  12
   4  -3   6 90897.8 5605.33   5
   4  -3   6 118051. 6662.50   7
   4   3   6 90296.4 5842.55   7
  -4  -3   6 71071.9 6183.51  11
   4   3   6 94563.9 4905.33  11
   4   3   7 30410.2 2551.69   8
   4  -3   7 28139.7 3533.06   8
   4   3   7 28247.0 2800.13   1
  -4  -3   7 20009.3 2591.34  12
  -4   3   7 33864.9 3205.65   4
   4  -3   7 24422.3 2552.74   5
   4   3   7 27635.6 3095.31   7
   4  -3   7 40007.4 3827.12   7
  -4  -3   7 24613.5 3350.35  11
   4   3   8 65250.9 4230.93   8
   4  -3   8 60638.9 5588.13   8
   4   3   8 59858.6 4193.25   1
  -4  -3   8 50846.7 5121.67  11
   4  -3   8 54614.6 3922.17   5
   4   3   8 61104.2 5107.17   7
  -4   3   8 61498.7 4524.08   4
   4   3   9 4844.36 1669.27   7
   4  -3   9 8960.99 2252.80   7
   4   3   9 6115.60 1360.97   8
   4  -3   9 6136.01 2058.33   8
  -4  -3   9 4503.31 1579.11  11
  -4   3   9 6455.46 1905.15  11
   4   3  10 43819.4 4851.18   7
  -4  -3  10 50040.2 4996.59   7
  -4   3  10 36718.3 4523.60  11
  -4  -3  10 37562.1 4546.65  11
   4   3  10 47482.0 3907.78   8
   4   4 -10 24456.7 2557.82  13
  -4  -4  -9 11977.3 1995.87  15
   4  -4  -9 11603.2 2024.94   2
   4   4  -9 11100.1 1660.72  13
   4  -4  -8 51530.4 4308.32   2
   4   4  -8 48597.5 3524.39  13
  -4   4  -8 55762.7 4376.88  13
  -4  -4  -8 52020.6 4299.67  15
   4  -4  -7 17402.5 2409.68  15
  -4  -4  -7 15066.6 2323.32  15
   4   4  -7 18466.4 2243.44   1
  -4   4  -7 16149.8 2216.11  13
   4  -4  -7 14608.0 2172.36   2
   4   4  -7 14933.3 1718.73  13
  -4  -4  -7 13720.8 2148.58  12
   4  -4  -7 15351.0 1963.90   5
  -4   4  -7 14668.8 2086.37   4
   4  -4  -6 84119.0 5234.67   5
  -4  -4  -6 77803.5 5556.16  12
   4   4  -6 74891.7 4310.29  13
   4  -4  -6 66920.7 5060.38   2
   4  -4  -6 77076.6 4139.41  10
   4   4  -6 80517.8 5115.50   9
  -4  -4  -6 85161.5 5793.63  15
   4  -4  -6 79591.4 5473.62  15
   4   4  -6 99579.9 5703.32   1
  -4   4  -6 71449.5 5124.42  13
  -4   4  -6 81924.9 5416.17   4
  -4  -4  -5 23055.6 1790.80  14
   4   4  -5 14176.9 816.803   6
   4   4  -5 15217.9 847.291   6
   4   4  -5 20682.4 1691.17  13
  -4  -4  -5 19772.9 2598.38  12
   4  -4  -5 17972.1 2247.80   5
   4  -4  -5 14413.4 2053.89   2
  -4   4  -5 23208.8 2146.17  11
   4  -4  -5 18284.7 1456.58  10
  -4   4  -5 23001.7 1894.34  10
   4   4  -5 19518.6 2153.74   9
  -4  -4  -5 21979.5 1893.67   8
  -4  -4  -5 18055.1 2484.55  15
   4  -4  -5 21570.7 2437.76  15
   4   4  -5 24387.8 2652.92   1
  -4   4  -5 19418.7 2372.74   4
  -4  -4  -4 72009.2 5532.06  12
  -4  -4  -4 79509.6 5089.42  11
   4   4  -4 72363.3 3341.72   6
   4   4  -4 92800.1 5775.70   1
   4  -4  -4 81337.5 5439.94   5
   4  -4  -4 80403.7 3593.60  10
  -4   4  -4 82376.2 4112.03  10
   4   4  -4 76681.8 4858.26   9
  -4  -4  -4 93072.6 4423.31   8
   4  -4  -4 74715.8 5011.44  15
  -4  -4  -4 90198.6 4068.63  14
  -4  -4  -4 75492.4 5526.71  15
   4   4  -4 72066.6 3845.21  13
  -4   4  -4 80710.3 5456.36   4
  -4  -4  -3 36107.8 3308.24  11
   4  -4  -3 39327.2 3579.62   5
  -4  -4  -3 40480.1 3871.27  12
  -4   4  -3 40656.1 2242.47  10
   4   4  -3 43830.0 3226.93   9
   4  -4  -3 34692.4 1624.69   9
  -4  -4  -3 43590.2 2609.94   8
   4   4  -3 38225.5 2065.02   6
  -4   4  -3 41132.5 3613.96   4
   4  -4  -3 39474.1 3177.80  15
  -4  -4  -2 73880.3 5774.51  12
   4  -4  -2 90547.8 5890.07   5
   4   4  -2 83121.2 4033.48   6
  -4  -4  -2 76109.3 5397.40  11
  -4   4  -2 79331.2 3520.86  10
  -4  -4  -2 92212.7 4270.56   8
   4   4  -2 82209.9 4895.58   9
   4  -4  -2 79801.3 4845.88  15
  -4  -4  -2 89251.0 4185.33   7
   4   4  -2 104244. 6187.81   1
  -4   4  -2 86518.6 5691.40   4
  -4  -4  -1 19239.4 2685.66  12
   4  -4  -1 20068.4 2573.31   5
   4   4  -1 16485.1 1471.01   6
   4   4  -1 20561.0 2562.08   1
  -4  -4  -1 18203.1 2399.13  11
  -4   4  -1 20146.3 2509.74   4
  -4  -4  -1 20586.6 1595.21   8
  -4   4  -1 19107.1 1777.57   8
  -4   4  -1 22163.7 1850.93   7
  -4  -4  -1 18858.9 1406.94   7
   4  -4  -1 14723.8 1667.97  15
  -4  -4  -1 19067.7 1028.89  13
  -4   4  -1 21275.3 1536.72  15
  -4  -4   0 59917.5 4926.58  11
   4  -4   0 74190.3 5361.53   5
  -4   4   0 72990.9 5186.77   4
  -4  -4   0 59342.4 5158.88  12
  -4  -4   0 77182.9 3460.84   7
   4   4   0 67354.4 3778.38   6
   4   4   0 76193.0 5378.97   1
  -4   4   0 69003.0 3850.06   8
  -4   4   0 74990.4 3959.20   7
  -4   4   0 77453.8 3904.21  15
   4  -4   0 64633.8 3832.08  15
  -4  -4   1 19763.7 2628.66  11
  -4   4   1 21806.0 2254.39  14
   4   4   1 23132.6 2229.28  10
   4  -4   1 24194.6 2077.48   8
  -4   4   1 20747.5 1703.96   8
  -4  -4   1 25131.8 1492.53   7
   4   4   1 20272.2 1855.14   6
  -4   4   1 26794.4 2073.33  15
   4  -4   1 19353.0 1577.52  15
  -4  -4   2 73861.6 5881.35  11
   4  -4   2 86653.0 6016.34   5
   4  -4   2 89288.9 5076.62   8
  -4   4   2 81386.2 4205.06   8
  -4   4   2 79579.3 5091.45  14
  -4   4   2 107196. 5148.40  15
   4   4   2 95480.3 5341.21  10
  -4   4   2 97602.5 6192.80   4
  -4  -4   2 79713.8 6106.57  12
   4   4   2 94975.7 6174.20   1
   4   4   3 45033.1 3561.60  11
   4   4   3 36040.8 3104.89  10
   4  -4   3 40336.1 3249.65   8
  -4   4   3 38177.6 2314.76   8
   4   4   3 42774.5 3851.35   1
  -4  -4   3 32509.1 3647.11  12
   4  -4   3 37189.2 3666.50   5
  -4   4   3 37318.0 3182.87  14
  -4   4   3 38934.9 3755.17   4
   4  -4   4 66643.7 4779.56   8
   4   4   4 70807.9 5164.80   1
   4  -4   4 64089.5 5006.18   5
  -4  -4   4 54110.0 4959.37  12
   4   4   4 67503.7 3822.08   7
  -4  -4   4 55378.9 5150.29  11
   4   4   4 71791.9 4692.33  11
   4   4   4 62289.4 4560.64  10
  -4   4   4 72057.8 5293.21   4
   4   4   5 17712.9 2361.40  10
   4  -4   5 22330.7 2754.83   8
  -4  -4   5 15531.2 2466.43  12
   4   4   5 15043.0 1820.59   7
   4  -4   5 21516.9 1901.44   2
   4   4   5 18678.6 2483.56   1
  -4  -4   5 19212.3 2895.10  11
   4   4   5 18820.9 2183.56  11
  -4   4   5 18084.5 2576.30   4
   4  -4   5 19573.4 2568.60   5
   4  -4   6 107725. 6317.22   7
   4   4   6 85721.5 5418.02   7
   4  -4   6 87185.9 6415.24   8
   4  -4   6 85370.9 5793.35   5
  -4  -4   6 72781.6 5858.89  12
  -4  -4   6 70644.6 6343.46  11
   4   4   6 91354.4 5243.26  11
  -4   4   6 95004.6 6399.09   4
   4   4   6 80080.0 5679.35   1
   4  -4   7 19933.9 2687.80   7
   4   4   7 15450.4 2217.23   7
   4  -4   7 12817.6 2481.31   8
  -4  -4   7 10307.4 1992.88  12
   4  -4   7 12813.5 2006.94   5
   4   4   7 11660.4 1960.77   1
  -4   4   7 13236.2 2292.62   4
  -4  -4   7 14312.5 2681.10  11
   4   4   8 62804.5 3791.59   8
   4  -4   8 65903.6 5917.84   8
  -4   4   8 55666.6 4351.08   1
   4  -4   8 49775.2 4112.53   5
   4  -4   8 84414.2 5940.52   7
   4   4   8 61209.2 4948.49   7
  -4  -4   8 50033.3 5269.83  11
  -4  -4   8 39216.2 4145.32  12
   4   4   8 51802.3 4257.83   1
   4   4   9 12693.0 2448.67   7
   4  -4   9 18263.3 3012.40   7
  -4  -4   9 11095.3 2499.01  11
   4  -4   9 14538.0 2975.13   8
  -4  -4   9 12601.7 2411.52   7
   4   4  10 27565.5 3765.21   7
  -4  -4  10 32994.2 3990.32   7
  -4  -4  10 23889.8 3747.14  11
   4   5  -9 10182.0 1611.81  13
   4  -5  -8 23292.9 2984.28   2
   4   5  -8 27435.8 2490.30  13
  -4  -5  -8 24640.2 3099.25  15
   4  -5  -8 24190.4 3118.94  15
   4   5  -8 28549.9 3040.75   9
   4   5  -7 15872.4 2202.04   9
   4   5  -7 22927.4 2659.84   1
  -4   5  -7 17820.8 2315.63   1
   4  -5  -7 17115.3 2303.09   5
   4  -5  -7 15972.7 2379.82   2
   4   5  -7 14288.3 1727.12  13
   4  -5  -7 17221.4 2522.85  15
  -4  -5  -7 18456.8 2695.95  15
  -4  -5  -7 16274.3 2457.84  12
   4   5  -6 59854.6 4301.94   9
   4   5  -6 71953.9 5023.98   1
  -4  -5  -6 57363.6 4899.58  15
   4  -5  -6 54219.8 4522.72  15
  -4   5  -6 60256.7 4481.97   1
  -4  -5  -6 49988.7 4608.86  12
   4  -5  -6 54923.9 4485.76   5
   4   5  -6 51385.1 3350.55  13
   4  -5  -6 42365.6 4102.36   2
   4  -5  -5 14608.4 2269.14   5
   4   5  -5 12458.4 1827.44   9
   4   5  -5 11798.3 1337.83  13
   4   5  -5 17203.8 2446.36   1
  -4   5  -5 11932.7 2087.05   4
  -4  -5  -5 13303.6 2326.46  12
  -4  -5  -5 12254.0 2260.80  15
   4  -5  -5 12751.3 2056.56  15
   4  -5  -4 50016.5 4422.16   5
  -4   5  -4 56135.8 4581.74   4
  -4  -5  -4 48659.3 4548.35  12
   4   5  -4 40622.3 2455.93   6
   4   5  -4 62870.0 4760.53   1
   4   5  -4 44434.9 3579.29   9
  -4  -5  -4 54133.4 4669.14  15
   4  -5  -4 48169.6 3933.45  15
  -4  -5  -4 53749.7 4300.04  11
   4   5  -3 39608.6 3201.88   9
  -4  -5  -3 37263.9 3973.19  12
   4   5  -3 33053.7 2197.95   6
  -4  -5  -3 38167.5 3685.37  11
  -4   5  -3 39361.4 3863.28   4
   4   5  -3 48209.3 4167.77   1
   4  -5  -3 37353.6 3271.36  15
  -4   5  -2 30491.1 1438.65  10
  -4  -5  -2 45622.5 2436.56   8
  -4  -5  -2 36480.0 3707.18  11
   4   5  -2 35252.1 2302.31   6
  -4  -5  -2 39038.3 4091.34  12
   4   5  -2 49934.2 4234.36   1
   4  -5  -2 38604.2 3099.45  15
  -4   5  -2 46833.2 4148.41   4
  -4   5  -1 33498.9 3572.08   4
  -4  -5  -1 35495.2 2179.08   8
  -4   5  -1 29246.1 2365.50   8
   4   5  -1 39095.3 3789.80   1
   4   5  -1 31017.3 2289.97   6
  -4  -5  -1 31502.9 3685.22  12
  -4  -5  -1 39610.5 1887.34  13
   4   5  -1 24093.5 1529.61  14
  -4  -5  -1 32528.4 3525.02  11
   4  -5  -1 28841.6 2555.68  15
  -4  -5   0 49606.3 4675.81  11
   4   5   0 58012.7 3589.29   6
  -4   5   0 50302.4 3216.22   8
   4   5   0 69247.9 5201.97   1
  -4   5   0 63023.7 5096.96   4
   4  -5   0 51325.4 3409.55  15
  -4  -5   0 49452.9 4836.58  12
  -4   5   1 29793.1 2194.53   8
   4  -5   1 30618.6 2222.24  15
  -4  -5   1 27812.8 3506.50  11
  -4   5   1 38941.5 2784.37  15
  -4   5   1 33765.7 3028.04  14
   4   5   1 35808.0 2960.94  10
  -4   5   2 32833.9 3163.87  14
   4   5   2 47518.4 4363.87   1
  -4  -5   2 35606.3 4111.31  12
   4   5   2 40635.7 3347.49  10
   4  -5   2 41025.2 3159.93   8
  -4   5   2 39653.3 2524.32   8
   4  -5   2 37375.9 2270.14  15
  -4   5   2 44281.6 4276.51   4
  -4  -5   2 51975.2 2146.15   7
  -4  -5   2 38070.0 4225.63  11
   4  -5   3 36885.4 3165.66   8
  -4   5   3 35751.7 2264.76   8
  -4  -5   3 29543.8 3748.64  12
   4   5   3 41558.0 4047.46   1
  -4   5   3 36628.2 3347.67  14
   4   5   3 40266.8 3361.64  10
  -4   5   3 41404.8 4145.65   4
   4   5   4 50058.3 4118.64  10
  -4   5   4 51929.9 2840.10   8
   4  -5   4 56700.1 4367.69   8
   4   5   4 56903.4 3125.33   7
  -4   5   4 51350.6 4200.88  14
   4   5   4 58055.5 4903.44   1
  -4  -5   4 47248.7 4776.40  12
   4  -5   4 53156.4 4850.68   5
  -4  -5   4 47054.9 4955.74  11
  -4   5   4 53236.2 4893.76   4
   4  -5   5 21954.8 2825.96   8
  -4  -5   5 24034.6 2201.72   7
   4   5   5 22468.0 2012.72   7
   4   5   5 17828.4 2697.60   1
  -4  -5   5 18287.1 2890.53  12
   4   5   5 16717.7 2371.53  10
   4  -5   5 18799.5 2804.35   5
  -4  -5   5 18413.4 3073.24  11
  -4   5   5 24979.6 3247.51   4
   4   5   6 48980.8 4548.13  10
   4  -5   6 61002.9 5246.55   8
   4   5   6 59956.8 4993.52   1
  -4   5   6 63129.8 4967.13   1
   4  -5   6 53906.8 4898.10   5
  -4  -5   6 48295.4 4906.66  12
  -4  -5   6 51691.9 5493.55  11
   4   5   6 64665.8 4142.62   7
  -4  -5   6 69007.1 4378.89   7
   4   5   7 17603.1 2243.03   7
   4  -5   7 14974.3 2739.21   8
   4  -5   7 21953.2 2849.96   7
   4   5   7 14514.6 2336.17   1
  -4  -5   7 11625.2 2337.82  12
  -4   5   7 15342.9 2387.03   1
  -4  -5   7 15321.0 2915.54  11
   4  -5   7 14346.3 2396.40   5
   4  -5   8 31981.5 4201.14   8
   4   5   8 33457.5 3349.11   7
   4   5   8 23227.0 2939.96   1
  -4  -5   8 23656.9 3793.58  11
  -4  -5   8 18536.6 2928.56  12
  -4   5   8 25804.0 3074.55   1
   4  -5   8 20645.7 2819.33   5
  -4  -5   9 13473.1 2925.09  11
   4  -5   9 20638.1 3136.95   7
   4   5   9 13168.5 2380.17   7
   4   5  10 27372.6 3545.23   7
   4   6  -7 12011.0 1979.52   9
  -4   6  -7 13805.3 2147.40   1
   4  -6  -7 11845.3 2257.89  15
  -4  -6  -7 9318.04 2061.86  12
   4  -6  -7 11379.8 2070.10   5
   4   6  -7 13513.3 2272.14   1
   4   6  -6 17081.7 2640.48   1
   4  -6  -6 10612.1 2090.87   2
  -4   6  -6 15767.3 2342.65   1
   4  -6  -6 13742.5 2396.23   5
  -4  -6  -6 12557.1 2440.06  12
  -4  -6  -6 15409.1 2616.86  15
   4  -6  -6 13375.9 2315.41  15
   4   6  -6 14977.3 2166.97   9
   4   6  -5 13248.6 2012.84   9
  -4  -6  -5 13830.5 2554.22  12
  -4   6  -5 14879.6 2355.93   1
   4   6  -5 14305.2 2432.18   1
   4  -6  -5 14235.0 2470.10   5
  -4  -6  -5 16532.8 2744.99  15
   4  -6  -5 15265.8 2338.48  15
  -4   6  -4 33709.6 3490.98   1
  -4  -6  -4 28417.0 3674.47  12
   4  -6  -4 23054.2 2836.46  15
   4   6  -4 28548.1 2853.17   9
   4   6  -4 30378.7 3543.84   1
  -4  -6  -4 27442.2 3602.63  15
   4   6  -3 39519.8 4079.59   1
  -4   6  -3 35393.3 3686.56   1
  -4   6  -3 37379.0 4101.79   4
  -4  -6  -3 32441.6 4055.18  12
   4  -6  -3 32966.5 3269.52  15
  -4  -6  -3 39144.2 4071.74  11
   4   6  -2 58006.3 4902.00   1
  -4   6  -2 48135.1 4594.51   4
   4  -6  -2 44125.1 3531.34  15
  -4  -6  -2 44119.4 4676.06  12
   4   6  -2 30509.2 2049.71  14
  -4  -6  -2 40077.8 4192.06  11
   4   6  -1 41659.0 4140.88   1
   4  -6  -1 35178.6 4044.36   3
   4  -6  -1 31883.8 2827.97  15
   4   6  -1 26444.9 1752.80  14
  -4  -6  -1 33443.6 4065.78  12
  -4   6  -1 34867.4 3945.91   4
  -4  -6  -1 35624.0 4026.78  11
  -4   6   0 20282.4 1863.59   8
   4  -6   0 19448.7 3069.04   3
   4  -6   0 18439.8 1995.26  15
  -4   6   0 26127.0 3462.92   4
  -4  -6   0 22994.5 3338.73  11
   4   6   0 21649.0 3051.77   1
  -4  -6   0 22152.4 3340.37  12
  -4  -6   1 36186.8 4279.24  11
   4  -6   1 30824.0 2448.33  15
   4   6   1 39285.5 3227.47  10
   4   6   2 48783.1 4744.62   1
  -4  -6   2 43099.5 4778.80  12
   4  -6   2 40297.8 2584.34  15
   4  -6   2 45896.1 3363.22   8
  -4  -6   2 51627.9 5204.16  11
  -4   6   2 50596.2 4944.60   4
   4   6   2 45933.5 3701.79  10
  -4   6   3 50737.0 4546.02   1
  -4  -6   3 35431.0 4398.06  12
   4   6   3 41592.6 4362.68   1
   4  -6   3 40493.7 3375.20   8
  -4   6   3 34976.5 4237.66   4
   4   6   3 34945.5 3348.59  10
  -4  -6   4 23288.6 3541.91  12
   4   6   4 32173.3 3785.67   1
  -4   6   4 29745.6 3524.04   1
  -4  -6   4 30271.6 4160.46  11
   4  -6   4 28190.1 3032.58   8
   4   6   4 27128.9 2999.27  10
  -4   6   5 16442.4 2675.86   1
  -4  -6   5 14431.6 2827.06  12
   4  -6   5 19084.8 2651.64   8
  -4  -6   5 16421.7 3174.92  11
   4   6   5 18152.5 2565.56  10
   4  -6   5 14382.0 2706.11   5
   4   6   5 16106.5 2732.78   1
   4   6   6 13483.1 2536.64   1
  -4  -6   6 13262.4 2702.45  12
   4  -6   6 16084.9 2649.06   8
   4   6   6 14009.9 2402.45  10
  -4  -6   6 12220.7 2809.73  11
  -4   6   6 17190.7 2691.24   1
   4  -6   6 13318.8 2560.66   5
   4   6   7 11352.3 2248.10   1
  -4  -6   7 9851.88 2294.79  12
   4  -6   7 15702.5 2841.28   8
  -4  -6   7 15179.0 3096.66  11
   4  -6   7 9805.48 2203.97   5
  -4   6   7 13366.7 2434.51   1
  -4   7  -6 11360.2 2171.80   1
  -4  -7  -6 10918.4 2342.46  12
   4  -7  -6 10379.6 2291.04   5
   4   7  -6 14359.7 2600.69   1
  -4   7  -5 16342.8 2635.90   1
   4   7  -5 19273.6 2990.54   1
  -4  -7  -5 12198.6 2618.11  12
   4  -7  -5 15833.4 2557.16  15
   4   7  -5 17702.1 2336.26   9
  -4   7  -4 9781.07 2070.46   1
   4   7  -4 12303.2 2528.95   1
  -4  -7  -4 8456.28 2267.99  12
   4  -7  -4 6898.76 1661.26  15
   4  -7  -3 21400.4 2723.67  15
  -4  -7  -3 22547.5 3563.42  12
   4   7  -3 29417.0 3741.29   1
  -4   7  -3 23090.0 3127.15   1
  -4  -7  -3 18567.8 3107.98  15
   4  -7  -2 21227.7 3352.40   3
  -4  -7  -2 15593.5 3021.09  12
  -4  -7  -2 16110.6 2977.34  11
  -4   7  -2 21790.3 3099.38   1
   4   7  -2 20458.9 3112.56   1
   4  -7  -2 12068.7 1995.81  15
   4  -7  -1 24987.7 3633.33   3
  -4  -7  -1 28298.8 3938.86  11
  -4  -7  -1 17421.4 3203.92  12
   4   7  -1 25009.8 3491.76   1
  -4   7  -1 21538.9 3146.12   1
   4  -7  -1 22322.2 2520.00  15
   4  -7   0 17742.5 3146.88   3
   4  -7   0 16469.1 2031.84  15
   4   7   0 22911.8 3379.90   1
  -4   7   0 19696.4 3013.98   1
   4   7   0 21193.7 2394.72  10
  -4  -7   0 18259.3 3234.60  11
  -4  -7   0 14937.0 3028.61  12
  -4   7   0 13698.6 2182.21  14
  -4  -7   1 25512.1 3833.05  11
   4  -7   1 21925.7 3589.87   3
   4  -7   1 23186.3 2218.63  15
   4   7   1 25866.7 2756.84  10
  -4   7   1 21079.5 2685.15  14
   4   7   1 28555.3 3784.98   1
  -4   7   1 28720.6 3555.66   1
  -4  -7   2 13244.9 2904.14  12
   4   7   2 16887.3 2999.79   1
  -4   7   2 19049.6 2972.89   1
  -4   7   2 14347.1 2245.96  14
   4  -7   2 18347.5 3217.83   3
  -4  -7   2 15922.6 3192.98  11
   4   7   2 16211.7 2245.54  10
   4   7   3 19268.7 2510.32  10
  -4   7   3 21152.8 2758.46  14
   4  -7   3 23753.6 2527.56   8
  -4  -7   3 19189.5 3483.40  12
  -4   7   3 25893.0 3450.88   1
   4   7   3 22367.1 3369.84   1
   4   7   4 11300.2 2007.11  10
  -4  -7   4 9511.90 2683.95  11
  -4  -7   4 11714.5 2710.66  12
   4  -7   4 13059.3 2072.32   8
  -4   7   4 10091.5 2206.82   1
   4   7   4 12050.6 2546.20   1
  -4   7   5 14394.3 2640.31   1
   4   7   5 14340.1 2399.64  10
  -4  -7   5 11751.4 2773.86  12
   4  -7   5 15808.1 2460.45   8
   4   7   5 18218.6 3049.92   1
   4  -7   6 10472.1 2552.45   5
  -4   7   6 10198.5 2274.77   1
   4   7   6 8804.71 2185.62   1
  -4  -7   6 9445.37 2519.02  12
  -4  -7   6 10735.6 2426.97   8
   4  -7   6 10730.3 2250.06   8
   4  -7   7 14226.8 2930.28   5
  -4   7   7 18420.8 2957.27   1
  -4  -7   7 13880.5 2861.67  12
   4   7   7 13812.1 2645.74   1
   4  -8  -4 5498.05 1572.39  15
   4  -8  -3 11399.4 2074.07  15
   4  -8  -2 8754.79 1760.53  15
   4  -8  -1 15000.3 2151.91  15
   4   8   0 6050.62 1413.81  10
   4   8   1 17060.1 2347.97  10
   4   8   2 9394.91 1815.59  10
   4   8   3 13405.1 2206.36  10
   4   8   4 5960.10 1594.09  10
   5   0 -10-244.969 758.212   2
  -5   0 -10-122.169 713.013  13
   5   0  -9 75843.0 5255.10   2
  -5   0  -9 79487.6 5326.08  13
  -5   0  -8 411.562 561.890  13
   5   0  -8 427.237 661.323   2
  -5   0  -7 60984.8 3638.08   4
  -5   0  -7 59645.3 3332.48  15
  -5   0  -7 58535.2 4285.51   6
  -5   0  -7 59687.4 4099.46  12
   5   0  -7 48795.3 3963.74   2
  -5   0  -7 57237.8 4079.87  13
  -5   0  -6 66.2085 361.438   4
  -5   0  -6-121.646 376.495   5
  -5   0  -6 78.0966 394.710   1
  -5   0  -6-251.715 406.012  13
  -5   0  -6 94.1337 475.763   6
  -5   0  -6-51.5133 327.606  15
   5   0  -6 124.700 375.074   5
   5   0  -6 185.167 588.797   2
  -5   0  -5 123931. 6876.88   1
  -5   0  -5 124964. 6750.95  13
   5   0  -5 141631. 6750.37   5
  -5   0  -5 142238. 7207.24   6
   5   0  -5 139463. 6605.93  14
  -5   0  -5 142467. 6532.89  15
  -5   0  -5 141455. 5919.47  11
  -5   0  -5 141393. 6653.62   5
  -5   0  -4 102.970 270.879  11
   5   0  -4 190.985 347.566   9
  -5   0  -4-62.2462 351.766   5
   5   0  -4 268.726 415.881   5
   5   0  -4 309.452 344.864  14
  -5   0  -4 75.9663 399.649   6
  -5   0  -4 190.389 333.881  13
   5   0  -4 77.2258 406.274   2
  -5   0  -4 82.4385 380.382   1
  -5   0  -3 164664. 7413.52   5
   5   0  -3 161811. 7542.22   5
   5   0  -3 160594. 7526.57   2
  -5   0  -3 175759. 7627.26   6
  -5   0  -3 141809. 7000.09  13
  -5   0  -3 136579. 7578.06   1
  -5   0  -3 152997. 7339.47  11
   5   0  -3 153553. 7156.36   9
  -5   0  -2 237.662 324.374   8
  -5   0  -2-86.6124 334.357   1
  -5   0  -2 64.9483 328.277   5
   5   0  -2 143.896 392.786   5
   5   0  -2 104.002 293.865   9
   5   0  -2-122.790 310.321   2
  -5   0  -2 301.370 196.171   2
  -5   0  -2-64.2160 310.760   7
  -5   0  -2 77.0505 372.862  11
  -5   0  -1 209014. 10713.2   1
  -5   0  -1 238991. 10416.8   5
   5   0  -1 228377. 10562.9   5
  -5   0  -1 251919. 10181.4   8
  -5   0  -1 238421. 9905.99   9
   5   0  -1 228221. 10037.1   2
  -5   0  -1 247412. 9481.10   2
  -5   0  -1 265352. 10312.4   7
  -5   0  -1 199355. 10662.5  11
  -5   0   0 90.0426 270.846   9
  -5   0   0 260.310 313.198   8
  -5   0   0 116.362 233.348   2
   5   0   0-89.6100 261.498   2
  -5   0   0-67.7758 279.704   5
   5   0   0-75.5957 365.816   5
  -5   0   0-89.3705 368.814   1
  -5   0   0 101.126 417.322  11
   5   0   0 788.794 334.969  13
   5   0   1 216890. 9273.33  13
  -5   0   1 199788. 10363.4   1
  -5   0   1 248762. 9396.58  14
  -5   0   1 237240. 9602.89   2
  -5   0   1 214236. 10010.0   5
   5   0   1 226816. 9285.68   2
   5   0   1 240538. 9784.03  10
  -5   0   1 204382. 10907.9  11
   5   0   2-28.9800 174.333   2
  -5   0   2-55.3143 322.814   2
  -5   0   2 180.863 373.182   1
  -5   0   2-70.3509 307.926   5
   5   0   2-77.0451 355.468   5
   5   0   2 184.335 310.551  10
  -5   0   2 121.604 343.573  15
  -5   0   2 123.996 542.730  11
   5   0   3 179079. 8110.98  10
  -5   0   3 162579. 8326.77   1
   5   0   3 165965. 8031.32   8
  -5   0   3 160328. 7909.64   5
   5   0   3 168385. 8114.36   5
  -5   0   4-89.7961 393.055   1
   5   0   4 154.172 337.425   5
  -5   0   4 74.5402 188.404   6
   5   0   4 743.361 542.294   7
   5   0   4 173.531 400.333   8
   5   0   5 147567. 8201.20   7
  -5   0   5 143955. 7770.09   1
  -5   0   5 148880. 7506.09   5
   5   0   5 159243. 8194.73   8
  -5   0   5 133207. 8878.02  11
   5   0   5 143580. 7504.24   5
  -5   0   5 165764. 6167.79   6
  -5   0   6-88.2624 386.336   1
  -5   0   6-167.905 734.927  11
  -5   0   6 84.2915 426.029   4
  -5   0   6 232.272 422.673   5
   5   0   6 785.196 714.413   7
   5   0   6 230.684 504.860   8
  -5   0   7 52839.2 3759.26   1
  -5   0   7 51011.2 4040.83  12
  -5   0   7 51658.2 5043.22  11
  -5   0   7 63847.0 4052.87   4
   5   0   7 61063.3 4761.10   8
   5   0   7 57503.5 4893.78   7
  -5   0   8-97.7246 427.743  12
  -5   0   8 162.605 489.086   4
  -5   0   8-193.667 847.681  11
   5   0   8 516.365 794.129   7
   5   0   8 453.490 795.194   8
   5   0   9 83176.0 6459.51   8
  -5   0   9 86305.2 7015.27  11
   5   0   9 93777.0 7176.64   7
   5   0  10 186.312 941.669   8
  -5   0  10 207.371 855.782  11
  -5   0  11 40893.3 4805.31  11
   5   1 -10 505.170 737.064   2
  -5  -1 -10 235.534 748.977  13
  -5   1 -10-256.270 814.912  13
  -5   1  -9 61386.3 4649.77  13
  -5  -1  -9 62126.0 4457.48  13
  -5   1  -9 61829.2 4665.52   6
   5  -1  -9 56143.2 4444.06   2
   5   1  -9 58127.7 4553.20   2
  -5  -1  -8 1731.17 682.526  15
  -5  -1  -8 2359.03 1006.69   6
  -5  -1  -8 2534.15 925.119  13
  -5   1  -8 2298.43 961.511  13
   5  -1  -8 3319.53 1085.97   2
   5   1  -8 1895.15 923.612   2
   5  -1  -7 94913.2 5967.38   2
   5  -1  -7 106439. 5302.45   5
  -5  -1  -7 113095. 6367.26   6
  -5   1  -7 97835.0 5347.53   4
   5   1  -7 96279.5 5984.43   2
  -5  -1  -7 97626.3 5401.59  15
  -5  -1  -7 101888. 5951.94  12
  -5   1  -7 98048.9 5958.79  13
  -5  -1  -7 104926. 5839.47  13
  -5   1  -6 3632.30 443.932  11
  -5  -1  -6 4434.18 875.805   5
   5  -1  -6 3750.60 845.603   5
   5  -1  -6 4136.86 1095.51   2
   5   1  -6 3635.04 1015.33   2
  -5  -1  -6 3642.54 884.653  15
  -5   1  -6 3796.55 1054.07   6
  -5  -1  -6 4593.79 1174.94   6
  -5   1  -6 3682.43 874.791   4
  -5   1  -6 3755.17 850.249   3
  -5   1  -6 3798.28 1013.78  13
  -5  -1  -6 3980.59 903.507  13
  -5  -1  -6 3843.96 1062.49  12
  -5   1  -6 3185.23 515.969  15
  -5   1  -5 137790. 6312.78  11
  -5  -1  -5 148336. 6169.88  11
  -5  -1  -5 147936. 6859.38   5
   5  -1  -5 139608. 7022.63   5
  -5  -1  -5 130980. 6758.06  13
  -5  -1  -5 146686. 7420.21   6
  -5   1  -5 138095. 6986.41   4
  -5   1  -5 146696. 6031.56  15
   5   1  -5 156500. 7541.77   1
  -5   1  -5 125665. 7017.96  13
   5   1  -5 143221. 6603.74  14
  -5  -1  -5 136664. 7053.86  15
  -5  -1  -5 136486. 7654.34  12
  -5  -1  -4 6741.76 1002.45  13
  -5  -1  -4 6213.36 1306.81  12
  -5  -1  -4 6945.74 984.187  11
  -5  -1  -4 7742.22 472.748   2
   5  -1  -4 7031.37 1207.14   2
  -5  -1  -4 8484.63 1226.24   5
  -5   1  -4 6553.04 1085.60   5
   5  -1  -4 6869.33 1184.28   5
  -5   1  -4 7823.10 1103.33  10
  -5   1  -4 7094.10 1063.06  11
   5   1  -4 7419.44 1186.37   9
   5   1  -4 7495.21 1278.04   2
  -5   1  -4 6477.38 1207.19   1
  -5  -1  -4 5876.56 1156.33   1
   5   1  -4 8843.14 1442.78   1
  -5   1  -4 6247.97 1103.18  13
   5   1  -4 8141.83 996.881  14
  -5   1  -4 8220.99 1254.36   4
  -5  -1  -4 7844.93 1259.52   6
  -5  -1  -3 142662. 6895.05  11
  -5   1  -3 142702. 7095.72   4
   5   1  -3 130313. 6756.49   9
   5  -1  -3 132794. 6345.08   9
  -5   1  -3 135195. 6431.45  10
   5   1  -3 136736. 7001.61   2
  -5  -1  -3 172664. 7391.21   7
  -5  -1  -3 147982. 6984.40   6
  -5  -1  -3 131596. 6276.00  13
   5   1  -3 139616. 6109.18  14
   5  -1  -3 135399. 6937.45   2
  -5  -1  -3 152010. 5717.61   2
  -5   1  -3 144450. 6967.73   5
  -5  -1  -3 143490. 6909.35   5
   5  -1  -3 144553. 7233.44   5
  -5  -1  -3 133211. 7232.25   1
  -5   1  -3 125459. 7190.57   1
   5   1  -3 155902. 7677.48   1
  -5  -1  -2 4910.80 1002.14  11
  -5  -1  -2 5527.74 911.753   8
   5  -1  -2 4655.29 721.622   9
   5   1  -2 4454.40 863.929   9
  -5  -1  -2 5345.80 944.210   7
  -5  -1  -2 4242.51 980.120   1
  -5   1  -2 3438.77 949.208   1
   5   1  -2 4975.12 1106.60   1
   5   1  -2 4211.73 878.331   2
  -5  -1  -2 5857.43 657.135   2
   5  -1  -2 4978.22 909.465   2
  -5   1  -2 4963.02 1004.88   4
  -5   1  -2 4994.50 954.094   5
  -5  -1  -2 5498.68 1002.43   5
   5   1  -2 4409.95 914.933   5
   5  -1  -2 3937.54 927.477   5
  -5  -1  -2 3690.85 789.983   6
   5  -1  -1 215921. 10188.8   5
  -5  -1  -1 221378. 9882.62   5
  -5   1  -1 211185. 9810.40   5
  -5  -1  -1 237162. 9048.57   2
   5  -1  -1 205612. 9404.24   2
  -5  -1  -1 193907. 10141.5  11
  -5   1  -1 205773. 9937.53   4
  -5  -1  -1 235164. 9522.45   8
  -5   1  -1 219930. 9029.57   9
  -5  -1  -1 230586. 9569.38   9
   5   1  -1 217918. 9613.94   2
  -5   1  -1 199909. 10204.4   1
   5   1  -1 232002. 10717.8   1
  -5  -1  -1 180432. 9959.24   1
  -5   1  -1 240033. 9700.24   7
  -5  -1  -1 256297. 9698.29   7
   5   1  -1 208219. 9843.96   5
  -5  -1  -1 214807. 9272.19   6
  -5  -1   0 5694.83 564.246  14
   5   1   0 5244.28 1011.47   5
  -5  -1   0 6637.92 807.720   6
   5  -1   0 5213.02 1110.40   5
  -5  -1   0 5597.66 1016.64   5
   5   1   0 4788.20 530.690  13
  -5  -1   0 4588.39 736.525   2
   5  -1   0 5544.15 821.582   2
  -5  -1   0 5875.25 1245.46  11
  -5  -1   0 5103.76 873.988   9
  -5   1   0 5614.93 717.565   9
  -5   1   0 6139.33 905.305   8
   5  -1   0 5262.30 730.132  10
  -5  -1   0 3619.97 934.214   1
   5   1   0 4563.45 1123.31   1
  -5   1   0 5530.06 1179.89   1
   5   1   0 5946.44 917.781   2
  -5   1   0 5483.31 789.433  15
  -5   1   0 3927.69 898.152   5
  -5   1   0 4265.12 955.182   4
  -5   1   1 204485. 9741.46   5
  -5  -1   1 202548. 9749.17   5
   5  -1   1 214288. 8932.55   2
  -5  -1   1 231363. 9365.00   2
  -5  -1   1 227052. 8702.67   6
  -5  -1   1 177643. 10358.8  11
   5  -1   1 226113. 9171.52  10
   5   1   1 222460. 9621.23  10
  -5   1   1 188666. 10095.8   1
  -5  -1   1 190115. 10012.5   1
   5   1   1 214592. 9173.29   2
  -5   1   1 220526. 9311.19  15
  -5   1   1 229521. 9394.99  14
   5  -1   1 241886. 9493.04  13
   5  -1   2 6475.65 709.895   2
  -5  -1   2 6907.02 1029.43   2
  -5  -1   2 3898.15 1200.23  11
   5   1   2 6970.91 1130.20  10
   5  -1   2 7557.79 1038.08  10
  -5   1   2 7025.05 1224.75   4
  -5   1   2 8077.84 1106.87  15
   5  -1   2 8568.20 1121.50  13
   5  -1   2 6060.50 1158.21   5
  -5  -1   2 6189.37 1094.03   5
  -5   1   2 6531.35 1138.52   5
  -5   1   2 5647.46 1177.61   1
   5   1   2 5028.88 1176.18   1
  -5  -1   2 6548.10 1250.33   1
  -5   1   2 7508.61 1066.54  14
   5   1   2 6028.48 1084.50   5
  -5  -1   2 7668.16 602.587   6
   5  -1   3 142793. 7096.83   8
  -5   1   3 140379. 6966.60   5
   5  -1   3 133409. 7118.24   5
  -5  -1   3 139178. 6901.65   5
   5  -1   3 138236. 5321.18   2
  -5   1   3 131780. 7263.97   1
  -5  -1   3 122248. 7037.04   1
   5   1   3 141431. 7483.64   1
  -5   1   3 136107. 7052.09   4
   5   1   3 146615. 7097.30  10
   5   1   4 7132.99 1329.97  10
   5   1   4 8219.08 1278.02   8
   5   1   4 7352.23 1289.60   7
  -5  -1   4 6550.87 1415.55  12
  -5   1   4 8135.78 1418.41   1
  -5  -1   4 7941.57 1370.50   1
   5   1   4 8715.41 1489.11   1
  -5  -1   4 8371.59 1313.83   5
  -5   1   4 8236.70 1297.49   5
   5  -1   4 8004.05 1357.69   5
  -5   1   4 8033.45 1352.19   4
  -5  -1   5 125655. 8599.55  11
  -5   1   5 140509. 8942.23  11
   5   1   5 150995. 7628.17   8
  -5  -1   5 126486. 7809.83  12
  -5   1   5 165185. 6497.81   6
   5   1   5 144539. 7801.38   1
  -5   1   5 145159. 7656.35   1
  -5  -1   5 137800. 7494.83   1
   5   1   5 145553. 7867.22   7
  -5  -1   5 140531. 7216.55   5
   5  -1   5 141687. 7431.33   5
  -5   1   5 156899. 7675.16   4
  -5  -1   6 4214.81 971.895   5
   5  -1   6 3450.09 899.740   5
  -5   1   6 3981.98 730.714   6
  -5   1   6 3898.26 981.962   1
  -5  -1   6 3186.28 905.500   1
  -5  -1   6 3961.35 1383.43  11
  -5   1   6 2809.61 1262.88  11
  -5   1   6 4504.19 1084.85   4
   5   1   6 4507.08 1136.94   8
  -5   1   6 3867.61 963.136   3
   5  -1   6 4072.86 1321.54   7
   5   1   6 3884.44 1150.22   7
  -5  -1   6 4022.88 1170.20  12
  -5  -1   7 70850.6 5303.49  12
  -5  -1   7 93948.9 5114.78   5
  -5  -1   7 80718.9 6591.44  11
  -5   1   7 87732.0 6853.41  11
   5  -1   7 95335.9 6479.28   8
   5   1   7 94255.6 5899.37   8
  -5  -1   7 76940.4 5034.78   1
  -5   1   7 106761. 5518.04   3
  -5   1   7 98105.4 5520.28   4
   5  -1   7 86962.6 6356.10   7
   5   1   7 88461.6 6266.93   7
  -5   1   7 84732.0 5170.66   1
   5  -1   7 86003.6 5018.33   5
   5   1   8 4374.37 1316.95   8
   5  -1   8 4352.08 1470.01   8
  -5   1   8 4126.25 1076.68   4
  -5  -1   8 3285.03 1327.58  11
  -5   1   8 3681.28 1446.18  11
  -5  -1   8 2678.16 853.708   4
   5  -1   8 3496.70 1470.04   7
   5   1   8 2531.95 1186.91   7
  -5  -1   8 2498.51 880.398  12
  -5   1   9 62791.9 5816.17  11
  -5  -1   9 53504.1 5486.01  11
   5   1   9 66392.8 5242.12   8
   5  -1   9 59063.2 5534.17   8
   5   1   9 52970.8 5320.70   7
   5   1  10 1150.59 1072.65   8
  -5   1  10 212.218 875.957  11
  -5  -1  10 420.336 811.497  11
  -5   1  11 47055.7 5197.31  11
  -5  -1  11 38518.9 4714.93  11
  -5  -2  -9 57053.7 4024.96  15
   5   2  -9 60288.6 4672.15   2
  -5  -2  -9 65826.0 4972.10   6
  -5   2  -9 61195.2 4623.32   6
  -5   2  -9 55480.3 4539.44  13
   5  -2  -9 56058.2 4539.79   2
  -5  -2  -8 3270.41 1251.15   6
  -5   2  -8 3606.53 1192.53   6
   5   2  -8 4501.19 1264.54   2
   5  -2  -8 3722.42 1145.56   2
  -5   2  -8 3566.49 1193.68  13
  -5  -2  -8 2882.75 919.408  15
   5  -2  -7 88958.5 4915.13   5
  -5  -2  -7 79117.7 5337.92  12
  -5   2  -7 81799.1 5382.98  13
   5  -2  -7 76513.8 5317.21   2
   5   2  -7 95622.2 5279.59   1
   5   2  -7 86909.0 5592.93   2
  -5   2  -7 77339.0 4865.31   4
  -5  -2  -7 82993.3 5176.96  15
  -5  -2  -7 90242.9 5803.15   6
   5  -2  -6 10735.5 1526.21   5
  -5  -2  -6 10875.5 1765.83  12
  -5   2  -6 9897.28 1495.06   4
  -5   2  -6 9185.99 1542.27  13
  -5  -2  -6 9729.61 716.184   2
   5  -2  -6 10791.9 1690.56   2
   5   2  -6 11983.1 1694.72   1
   5   2  -6 8244.67 1564.63   2
  -5  -2  -6 9562.82 1582.55  15
  -5  -2  -6 10330.8 1770.81   6
  -5  -2  -5 144511. 8500.07  12
  -5   2  -5 179938. 7351.43  11
   5  -2  -5 153811. 7981.43   5
  -5  -2  -5 169547. 7336.54  11
  -5   2  -5 144439. 7843.35   4
   5   2  -5 135238. 7794.75   9
  -5  -2  -5 184512. 6671.39   2
  -5   2  -5 129890. 7782.92  13
  -5  -2  -5 148036. 8164.99  15
  -5  -2  -5 163521. 8390.53   6
   5   2  -5 179993. 8642.80   1
  -5  -2  -4 11624.3 1249.03  13
  -5  -2  -4 13365.9 1757.83   6
   5  -2  -4 10507.3 1558.79   2
  -5  -2  -4 9777.37 1721.73  12
   5  -2  -4 14031.0 1790.14   5
  -5  -2  -4 11952.6 1432.21  11
  -5   2  -4 13857.7 1396.50  10
   5   2  -4 9489.21 1454.28   9
   5   2  -4 11337.3 1125.12  14
  -5  -2  -4 13763.7 1091.00   2
  -5   2  -4 10955.0 1566.90   4
   5   2  -4 12070.3 1810.00   1
  -5   2  -3 111196. 4480.84  15
   5   2  -3 106221. 4731.50  14
  -5  -2  -3 102893. 4949.01  13
  -5  -2  -3 93940.1 6441.11  12
   5  -2  -3 109580. 6195.57   5
   5  -2  -3 107038. 5946.17   2
  -5  -2  -3 128984. 6024.56   7
  -5  -2  -3 104992. 5837.57  11
  -5   2  -3 104187. 5964.41   4
   5   2  -3 101420. 5786.79   9
   5  -2  -3 103123. 4966.10   9
  -5   2  -3 114025. 5201.09  10
  -5  -2  -3 117506. 5703.96   8
   5   2  -3 134479. 6937.36   1
  -5  -2  -3 126304. 6127.61   6
   5   2  -3 102204. 5957.68   2
  -5  -2  -3 127069. 5116.95   2
  -5  -2  -2 11426.3 1919.37  12
   5  -2  -2 14500.9 1850.55   5
   5  -2  -2 12548.8 1543.74   2
  -5   2  -2 12400.3 970.918  15
  -5  -2  -2 12150.0 1672.81  11
  -5   2  -2 11133.6 1616.47   4
  -5  -2  -2 14252.8 1443.90   8
   5   2  -2 12828.7 1551.00   9
   5   2  -2 12852.3 1618.53   2
  -5  -2  -2 13517.8 1232.88   2
   5   2  -2 16662.2 2111.97   1
  -5  -2  -2 13544.6 1513.27   7
  -5  -2  -2 14483.6 1574.88   6
  -5  -2  -1 125132. 8203.85  12
   5  -2  -1 153240. 8077.07   5
   5  -2  -1 142178. 7288.18   2
  -5   2  -1 157782. 6637.03  15
  -5  -2  -1 138687. 7972.12  11
  -5   2  -1 145397. 7800.17   4
  -5  -2  -1 159623. 7172.71   8
  -5   2  -1 157710. 7313.67   8
   5  -2  -1 164346. 6481.71  10
  -5   2  -1 150639. 6477.26   9
   5   2  -1 182388. 8793.08   1
  -5  -2  -1 167386. 7062.94   2
   5   2  -1 146498. 7492.19   2
  -5  -2  -1 178118. 7355.47   7
  -5  -2  -1 186922. 7486.09   6
   5  -2   0 30895.0 2336.59   2
  -5  -2   0 32605.9 2333.46   2
  -5  -2   0 25444.6 2976.31  12
  -5  -2   0 28708.2 2967.92  11
   5  -2   0 32612.3 2955.16   5
   5  -2   0 34618.6 1921.98  10
   5   2   0 37302.2 3162.41  11
  -5   2   0 32721.8 2331.65   8
  -5  -2   0 36249.7 2336.65   7
  -5   2   0 34831.2 2172.47  15
  -5  -2   0 35651.8 2179.73   6
  -5   2   0 33287.8 2865.56   4
   5   2   0 37531.8 3316.20   1
  -5  -2   1 124028. 8100.82  11
   5   2   1 165629. 8173.94  11
   5  -2   1 155572. 6653.20  10
  -5   2   1 149150. 6982.89   8
   5   2   1 151607. 7459.67  10
  -5   2   1 160438. 7013.29  15
   5  -2   1 171016. 7518.24  13
  -5   2   1 151516. 7362.84  14
  -5  -2   1 168611. 6498.30   6
   5  -2   1 141331. 6854.62   2
  -5  -2   1 156398. 7261.35   2
  -5  -2   2 6612.57 1471.90  12
  -5   2   2 9635.21 1200.92  15
   5  -2   2 8968.16 1523.30   5
  -5  -2   2 7120.48 1583.32  11
   5   2   2 9527.00 1412.92  10
   5   2   2 9393.43 1455.68  11
   5  -2   2 7582.51 1242.96   8
   5  -2   2 9464.43 1337.75  13
  -5   2   2 10427.8 1369.84  14
   5   2   2 9085.53 1612.32   1
   5  -2   2 8547.57 948.068   2
  -5   2   2 8896.30 1472.01   4
   5   2   3 119567. 6202.98  11
   5   2   3 112439. 6262.87  10
   5  -2   3 115510. 6362.76   8
  -5  -2   3 96614.1 6713.03  12
   5  -2   3 117139. 6604.74   5
   5  -2   3 119429. 4988.10   2
   5   2   3 127187. 7066.35   1
  -5   2   3 119881. 6154.01  14
  -5   2   3 121516. 6577.97   4
   5  -2   4 10232.5 1638.77   5
  -5  -2   4 9171.83 1709.35  12
   5   2   4 11031.9 1700.49  10
   5  -2   4 11117.3 1725.57   8
   5   2   4 9980.25 1453.67   7
   5   2   4 12857.4 1927.13   1
   5  -2   4 11342.0 762.121   2
  -5   2   4 10859.5 1675.32   4
   5  -2   4 10373.5 700.075   2
  -5   2   5 163641. 7915.09   4
   5  -2   5 151967. 8138.49   8
   5  -2   5 145994. 7894.96   7
   5   2   5 138805. 7753.36   1
  -5  -2   5 113673. 7603.68  12
   5  -2   5 135258. 7444.02   5
   5   2   5 144281. 7525.15   7
  -5  -2   5 113152. 8192.96  11
   5  -2   6 7863.30 1434.97   5
  -5  -2   6 8263.50 1649.28  12
  -5  -2   6 8572.76 1976.81  11
   5   2   6 10736.9 1572.94   8
   5  -2   6 9006.04 1864.82   8
   5   2   6 7646.86 1504.87   1
  -5   2   6 8820.18 1197.72   6
   5  -2   6 9649.11 1817.65   7
   5   2   6 10920.8 1853.32   7
  -5   2   6 9302.57 1613.41   4
   5   2   7 83417.1 5149.71   8
  -5   2   7 70380.1 6185.12  11
   5   2   7 76849.4 4996.74   1
  -5  -2   7 57213.5 4848.22  12
   5  -2   7 68507.1 4643.88   5
  -5  -2   7 65932.2 5945.30  11
  -5   2   7 90161.7 5404.51   4
   5  -2   7 88096.6 6110.65   7
   5   2   7 75991.4 5573.32   7
   5   2   8 4156.57 1212.06   8
  -5   2   8 5365.12 1286.50   4
  -5   2   8 2666.59 1411.47  11
  -5  -2   8 3591.90 1463.19  11
   5  -2   8 4509.85 1051.51   5
  -5  -2   8 3683.11 1092.56  12
   5  -2   8 4550.17 1601.39   7
   5   2   8 3879.50 1321.39   7
   5   2   9 59406.9 5559.56   7
  -5  -2   9 49852.8 5489.42  11
  -5   2   9 62160.1 6011.05  11
   5   2  10 3133.38 1267.64   8
  -5   2  10 2360.17 1437.76  11
  -5  -2  10 2387.32 1309.09  11
  -5   2  11 36440.6 4570.96  11
  -5  -2  11 32278.7 4345.17  11
  -5  -3 -10 8501.73 1615.30  15
   5   3  -9 41522.2 3883.59   2
  -5  -3  -9 40860.4 3566.78  15
   5  -3  -9 39508.0 3791.08   2
  -5   3  -9 41498.6 3836.28  13
  -5   3  -9 43948.8 3862.46   6
  -5  -3  -9 44411.0 4090.40   6
   5   3  -8 9146.59 1770.72   2
   5  -3  -8 6904.21 1514.80   2
  -5  -3  -8 8080.06 1706.03   6
  -5   3  -8 10009.8 1828.99  13
  -5  -3  -8 8996.14 1672.99  15
  -5  -3  -7 65310.8 4753.66   6
   5  -3  -7 61039.0 4157.60   5
   5  -3  -7 57020.6 4515.22   2
  -5   3  -7 61076.5 4368.77   4
   5   3  -7 59169.9 4450.96   9
   5   3  -7 61142.1 4661.22   2
   5   3  -7 77230.8 4808.97   1
  -5   3  -7 57982.0 4498.12  13
  -5  -3  -7 64574.1 4676.58  15
   5  -3  -7 60085.9 4747.06  15
  -5  -3  -7 65687.2 4841.79  12
  -5  -3  -6 7733.30 1672.39  12
  -5   3  -6 7970.21 1503.60   4
   5   3  -6 7986.50 1595.35   2
   5   3  -6 9792.49 1700.41   1
   5  -3  -6 6900.20 1499.56  15
  -5  -3  -6 9855.32 1652.96   6
  -5   3  -6 7747.00 1487.79  13
  -5  -3  -6 10575.6 1840.13  15
   5  -3  -6 8850.67 1517.26   5
   5  -3  -5 86025.2 5503.02   5
  -5  -3  -5 90743.6 5544.34   6
  -5   3  -5 86350.3 5530.28   4
   5  -3  -5 86145.9 5631.84  15
   5   3  -5 97701.1 5985.66   1
  -5  -3  -5 89137.5 5909.90  15
  -5   3  -5 97414.6 5008.67  11
  -5  -3  -5 95606.7 5129.01  11
  -5  -3  -5 86254.3 6056.14  12
  -5  -3  -4 31911.7 2797.47   6
   5  -3  -4 32267.2 2948.06   2
   5   3  -4 31413.3 1942.25  13
  -5  -3  -4 27611.6 3165.10  12
   5  -3  -4 33584.1 3061.14   5
  -5  -3  -4 31982.2 2748.80  11
  -5   3  -4 34205.9 2255.95  10
   5  -3  -4 29558.8 1941.18   9
  -5  -3  -4 36393.6 2402.31   2
   5   3  -4 36007.9 3322.44   1
   5  -3  -4 29757.6 2824.28  15
  -5   3  -4 30397.3 2916.30   4
   5  -3  -3 94586.9 5492.36  15
  -5  -3  -3 103612. 4203.09  14
   5   3  -3 88207.8 3994.96  14
   5   3  -3 89378.7 4006.97  13
  -5  -3  -3 87433.5 4204.02  13
  -5  -3  -3 87211.9 6187.46  12
   5  -3  -3 95560.6 5890.69   5
  -5  -3  -3 98613.2 5383.85   6
  -5  -3  -3 107224. 5224.88   7
  -5  -3  -3 94471.8 5626.87  11
  -5   3  -3 94204.8 4425.57  10
  -5  -3  -3 107028. 5149.10   8
   5  -3  -3 95296.3 4129.21   9
  -5  -3  -3 113380. 5105.25   2
   5   3  -3 85724.9 5475.55   2
   5   3  -3 109387. 6387.08   1
  -5   3  -3 88413.0 5676.45   4
   5  -3  -3 92306.4 5538.67   2
  -5  -3  -2 10621.8 1384.55   6
  -5   3  -2 10899.9 838.777  15
  -5  -3  -2 7651.64 1434.78  11
   5  -3  -2 9271.96 1647.59   5
  -5  -3  -2 10170.2 1883.79  12
  -5   3  -2 9346.25 1584.67   4
  -5  -3  -2 9033.75 1165.42   8
  -5  -3  -2 10362.0 1306.71   2
   5   3  -2 12544.6 1943.47   1
  -5  -3  -2 11870.3 1375.91   7
   5  -3  -2 7827.56 1313.46   2
  -5  -3  -1 133450. 6157.38   6
   5  -3  -1 111743. 6342.27   2
  -5   3  -1 119205. 6976.60   4
  -5  -3  -1 138131. 6125.58   8
  -5   3  -1 124812. 5025.85   9
  -5  -3  -1 136234. 6378.23   2
  -5  -3  -1 135818. 6101.95   7
  -5  -3  -1 110449. 7481.50  12
   5  -3  -1 127098. 7294.74   5
  -5  -3  -1 102970. 6867.59  11
   5   3  -1 137658. 7635.14   1
  -5   3  -1 126777. 5474.36  15
   5  -3   0 24185.2 2241.35   2
  -5  -3   0 23985.3 3001.48  12
  -5   3   0 27026.7 2767.93   4
  -5   3   0 24911.3 2079.45   8
  -5  -3   0 30472.0 2418.59   2
   5   3   0 29955.1 3140.79   1
  -5  -3   0 23117.6 2780.04  11
  -5   3   0 29776.2 1973.78  15
  -5  -3   0 34690.4 2155.94   7
   5  -3   0 30242.3 3007.63   5
  -5   3   1 120286. 5710.95   8
  -5   3   1 134244. 5833.04  15
  -5   3   1 116215. 6301.44  14
   5  -3   1 122945. 6014.36   2
   5   3   1 110070. 5599.28   6
  -5  -3   1 104192. 7072.90  11
   5   3   2 8187.62 1447.92  11
   5  -3   2 6206.81 1385.79   5
  -5   3   2 5407.24 1095.91  14
  -5   3   2 6701.59 1053.91  15
  -5  -3   2 6202.02 1490.59  11
   5  -3   2 6673.30 1207.94   8
  -5   3   2 6827.91 946.575   8
  -5   3   2 6779.48 1450.12   4
   5   3   2 5513.09 1374.79   1
   5   3   2 5714.34 1004.17   6
  -5  -3   2 5335.77 1414.15  12
   5   3   3 101413. 5691.62  11
  -5  -3   3 80122.1 6235.08  11
   5  -3   3 89189.2 5895.61   5
  -5  -3   3 72884.0 5889.58  12
  -5   3   3 90800.0 5442.73  14
   5   3   3 99884.4 6282.20   1
  -5   3   3 93536.5 5918.93   4
   5  -3   3 101794. 5737.68   8
   5  -3   4 33640.6 3165.50   8
   5   3   4 28260.6 2463.26   7
   5   3   4 37760.9 2961.30  11
   5  -3   4 32770.2 3230.21   5
  -5  -3   4 26419.2 3207.86  12
   5   3   4 29002.0 2941.66  10
  -5   3   4 34035.1 3270.25   4
   5   3   4 31857.1 3265.22   1
   5   3   5 90455.6 5155.86  11
  -5  -3   5 73186.6 6393.79  11
   5   3   5 90747.7 5992.74  10
   5  -3   5 90071.6 6123.92   8
   5   3   5 92671.4 6123.25   1
   5  -3   5 101838. 4206.26   2
   5   3   5 91419.6 5408.16   7
  -5  -3   5 70647.4 5897.14  12
   5  -3   5 90449.9 5903.55   5
  -5   3   5 94997.4 6160.16   4
  -5  -3   6 4192.46 1458.15  11
   5  -3   6 8329.75 1709.01   7
   5   3   6 6421.41 1365.82   7
   5  -3   6 5426.13 1536.32   8
  -5   3   6 7288.25 1616.90   4
   5  -3   6 5040.14 482.936   2
   5  -3   6 5910.76 1346.01   5
   5   3   6 5801.09 1427.03   1
  -5  -3   6 5737.83 1515.50  12
  -5  -3   7 51924.1 4777.36  12
   5  -3   7 63360.7 4665.97   5
   5   3   7 64242.2 4870.23   1
   5  -3   7 81782.4 5793.58   7
   5   3   7 71324.0 5157.62   7
  -5  -3   7 48462.9 5271.74  11
  -5   3   7 76061.6 5348.82   4
   5  -3   7 64954.4 5592.37   8
   5   3   7 70771.1 4426.57   8
   5  -3   8 8886.31 1606.44   5
  -5  -3   8 9101.20 2231.12  11
   5  -3   8 10334.8 2353.19   8
   5   3   8 8673.25 1680.91   1
   5  -3   8 13846.8 2504.59   7
   5   3   8 9322.82 1973.16   7
   5   3   8 9040.80 1574.33   8
  -5   3   8 9664.76 1868.52   4
  -5  -3   8 8298.86 1729.35  12
  -5   3   9 44761.4 5166.00  11
  -5  -3   9 36662.1 4692.88  11
   5   3   9 50166.1 3960.54   8
   5  -3   9 45428.1 5137.97   8
   5   3   9 51595.5 4893.77   7
  -5   3  10 8223.73 2235.27  11
  -5  -3  10 6547.26 2109.24  11
   5   3  10 12043.3 1968.64   8
   5   4  -9 24563.7 2467.38  13
  -5  -4  -9 35679.8 3463.72  15
   5  -4  -8 9608.67 1972.09  15
  -5   4  -8 11832.9 2060.94  13
  -5  -4  -8 8682.82 1809.95  15
   5   4  -8 11199.6 1510.09  13
   5   4  -8 12169.8 1981.81   9
  -5  -4  -8 10588.9 1992.17   6
   5  -4  -8 9507.67 1881.92   2
   5  -4  -7 33436.8 3461.05   2
   5   4  -7 36129.1 3408.38   9
   5   4  -7 46928.0 3831.33   1
  -5   4  -7 34701.3 3384.64   4
  -5  -4  -7 39269.9 3812.55  15
   5  -4  -7 37892.4 3728.12  15
   5  -4  -7 37388.0 3325.28   5
   5   4  -7 34231.4 2637.84  13
  -5  -4  -7 33077.3 3543.86  12
  -5  -4  -7 42010.5 3748.92   6
   5   4  -6 18132.6 2278.75   9
   5  -4  -6 17066.2 2400.43  15
  -5  -4  -6 20008.9 2695.00  15
  -5  -4  -6 19438.5 2409.68   6
   5   4  -6 14522.7 1548.72  13
  -5  -4  -6 17024.7 2552.31  12
   5   4  -6 21179.4 2593.38   1
   5  -4  -6 21234.1 2470.09   5
  -5   4  -6 15223.0 2230.99   4
  -5   4  -5 69806.3 5121.39   4
   5   4  -5 65121.3 4687.58   9
   5  -4  -5 67359.1 4996.26  15
  -5  -4  -5 66384.0 5422.26  12
  -5  -4  -5 84191.0 4970.45  11
   5   4  -5 67750.6 3673.13  13
  -5  -4  -5 71551.1 5435.24  15
   5  -4  -5 70786.9 5052.21   5
   5   4  -5 87298.3 5639.72   1
  -5  -4  -4 30968.6 2947.12  11
   5  -4  -4 26385.8 2899.31   5
   5  -4  -4 22470.2 2580.02   2
   5   4  -4 25277.2 1644.60  13
   5  -4  -4 25493.5 1444.17  10
   5   4  -4 23600.9 2545.78   9
   5  -4  -4 22916.4 1395.95   9
   5  -4  -4 24617.4 2662.16  15
   5   4  -4 31202.8 3231.81   1
  -5  -4  -4 24389.9 3121.17  12
  -5   4  -4 27759.9 2977.07   4
   5  -4  -3 70917.0 4733.53  15
  -5  -4  -3 67459.0 5576.84  12
   5  -4  -3 77729.2 5432.67   5
   5  -4  -3 65471.6 4754.99   2
  -5  -4  -3 72737.2 5127.92  11
  -5   4  -3 69570.5 3402.18  10
   5   4  -3 67883.0 4629.76   9
  -5  -4  -3 84586.8 4277.13   8
  -5  -4  -3 71705.0 4084.58   7
  -5   4  -3 72874.8 5229.27   4
   5   4  -3 92610.9 5954.40   1
  -5  -4  -2 8960.79 1969.31  12
   5  -4  -2 12486.3 2074.48   5
  -5   4  -2 9521.70 1773.59   4
  -5  -4  -2 13027.9 1376.86   8
   5   4  -2 16545.7 2382.35   1
  -5  -4  -2 12768.4 1336.04   7
   5   4  -2 10302.6 950.071   6
  -5  -4  -2 10868.3 1886.88  11
   5  -4  -2 12850.5 1668.76  15
   5  -4  -2 10549.0 1696.80   2
  -5  -4  -1 76141.4 5828.08  11
   5  -4  -1 96406.1 6453.34   5
  -5  -4  -1 101269. 4872.67   8
   5   4  -1 110021. 6789.36   1
  -5  -4  -1 109579. 4817.06   7
  -5  -4  -1 79547.1 6356.40  12
   5   4  -1 81100.1 4306.08   6
  -5   4  -1 102773. 4518.52  15
   5  -4  -1 83807.3 4989.18  15
  -5   4  -1 86666.8 5994.13   4
  -5   4   0 46543.7 4026.77   4
  -5  -4   0 40030.0 3950.75  11
   5  -4   0 40466.6 3958.90   5
   5   4   0 49456.9 4314.18   1
  -5  -4   0 46200.0 2672.04   7
  -5   4   0 49802.9 2839.86  15
  -5  -4   0 36265.3 4056.47  12
   5   4   0 39562.0 2650.18   6
  -5   4   1 84533.6 4592.18   8
   5   4   1 86045.4 5293.20  10
  -5   4   1 79263.3 5224.84  14
  -5   4   1 99310.7 4843.89  15
  -5  -4   1 75263.2 6007.67  11
   5   4   1 80700.7 4596.81   6
  -5  -4   1 103190. 4398.68   7
   5  -4   2 11787.5 1675.44   8
  -5   4   2 13387.1 1367.78   8
  -5   4   2 11168.8 1742.29  14
  -5  -4   2 10274.8 2133.76  12
   5  -4   2 12991.8 2221.20   5
   5   4   2 14171.7 2248.68   1
   5   4   2 12416.4 1785.78  10
  -5  -4   2 11520.0 2178.01  11
  -5   4   2 15040.0 2256.00   4
   5  -4   3 78896.5 5011.42   8
  -5   4   3 74485.2 3905.25   8
  -5   4   3 68722.0 4835.26  14
  -5  -4   3 64712.4 5717.52  11
  -5  -4   3 59264.4 5462.56  12
   5  -4   3 75911.1 5626.02   5
  -5   4   3 77712.0 5637.54   4
   5   4   3 74870.5 4968.88  10
   5   4   3 81783.6 5826.52   1
   5   4   4 36702.2 3724.66   1
   5  -4   4 33298.1 3534.51   5
  -5  -4   4 31044.9 3738.87  12
   5  -4   4 36859.9 3410.16   8
  -5   4   4 36268.4 3705.53   4
   5   4   4 30958.3 3162.34  10
   5   4   5 69910.6 5257.96  10
   5  -4   5 77042.4 5552.46   8
   5   4   5 75496.7 4497.21   7
  -5  -4   5 58643.3 5754.80  11
   5   4   5 80079.3 5022.11  11
   5  -4   5 73089.0 5462.54   5
  -5  -4   5 57727.1 5445.96  12
  -5   4   5 78988.7 5852.11   4
   5   4   5 72079.5 5483.60   1
   5  -4   6 26477.7 3188.86   8
  -5  -4   6 13109.4 2431.46  12
   5   4   6 18332.4 2175.30   7
   5   4   6 20060.3 2759.73   1
   5   4   6 16747.7 2564.53  10
   5  -4   6 13931.1 2268.44   5
  -5  -4   6 18563.6 3093.13  11
  -5   4   6 22754.6 2961.99   4
  -5   4   7 39880.5 4029.81   4
   5  -4   7 41098.7 4368.39   8
   5  -4   7 48394.6 4334.38   7
   5   4   7 37945.4 3782.26   1
   5   4   7 42312.2 3657.60   7
   5  -4   7 35242.4 3580.70   5
  -5  -4   7 35184.3 4448.34  11
  -5  -4   7 25694.3 3464.01  12
   5  -4   8 8300.50 1697.67   5
  -5   4   8 11949.7 2217.55   4
   5  -4   8 11083.8 2511.82   8
   5  -4   8 15004.5 2579.82   7
   5   4   8 7853.34 1760.88   1
  -5  -4   8 9034.49 2309.46  11
   5   4   8 12559.9 2163.67   7
  -5  -4   8 6744.81 1732.56  12
  -5  -4   9 25333.8 3998.82  11
   5   4   9 35576.0 3835.31   7
   5   5  -7 33406.3 3295.17   9
   5   5  -7 31456.5 3391.29   1
   5  -5  -7 24096.5 3062.09   2
   5  -5  -7 29689.0 3139.88   5
  -5  -5  -7 28587.4 3435.03  15
   5  -5  -7 30461.6 3451.15  15
  -5  -5  -7 25855.4 3266.27  12
  -5   5  -7 28331.3 3266.73   4
   5   5  -6 14618.5 2364.95   1
  -5   5  -6 10928.6 2084.61   4
  -5  -5  -6 10661.0 2161.58  12
   5  -5  -6 13887.0 2206.60   5
   5   5  -6 13777.0 2078.57   9
  -5  -5  -6 13851.9 2439.06  15
   5  -5  -6 16008.9 2416.45  15
   5   5  -5 42567.8 3620.75   9
   5  -5  -5 36252.6 3613.76  15
  -5  -5  -5 36099.4 4045.12  12
   5  -5  -5 35286.8 3591.99   2
  -5   5  -5 44030.3 4131.24   4
   5  -5  -5 44333.3 4119.34   5
  -5  -5  -5 44989.2 4392.26  15
   5   5  -5 48274.9 4294.64   1
  -5  -5  -4 30864.0 3242.35  11
   5  -5  -4 29984.5 3417.83   5
   5  -5  -4 27895.7 2974.83  15
  -5  -5  -4 24213.3 3345.47  12
  -5   5  -4 25479.3 3168.34   4
   5   5  -4 29633.2 2895.30   9
   5   5  -4 37780.9 3763.08   1
   5  -5  -4 23181.4 2839.08   2
   5  -5  -3 43949.3 3957.90   2
   5  -5  -3 47669.4 3843.80  15
  -5  -5  -3 45298.3 4658.94  12
  -5   5  -3 53572.3 4690.44   4
  -5  -5  -3 41440.5 4088.76  11
   5  -5  -3 49493.3 4565.82   5
   5   5  -2 19143.3 1570.50   6
   5   5  -2 25836.2 3216.31   1
   5  -5  -2 19960.7 2238.59  15
  -5  -5  -2 22629.4 3240.52  12
  -5   5  -2 20692.6 2845.61   4
   5  -5  -2 23326.5 3114.92   5
  -5  -5  -2 20003.0 2849.10  11
  -5  -5  -1 35353.5 3934.48  11
  -5  -5  -1 49044.2 2887.46   8
   5   5  -1 35928.4 2557.45   6
   5   5  -1 55540.1 4778.00   1
   5  -5  -1 38827.8 3100.65  15
  -5  -5  -1 38210.6 4331.26  12
   5  -5  -1 42600.8 4320.58   5
  -5   5  -1 45649.6 4334.50   4
   5   5   0 49895.8 3216.44   6
   5   5   0 66657.7 5345.82   1
  -5   5   0 65500.2 5213.89   4
   5  -5   0 56655.8 5119.69   5
   5  -5   0 45369.8 3212.75  15
  -5  -5   0 48127.0 4698.97  11
  -5  -5   0 47866.7 4935.26  12
  -5   5   1 39935.4 3495.74  14
  -5  -5   1 39235.6 4321.84  11
   5   5   1 47409.5 3616.63  10
  -5   5   1 38784.1 2731.48   8
   5  -5   2 22488.4 3160.03   5
   5  -5   2 23895.7 2377.11   8
  -5   5   2 19911.8 1792.68   8
  -5   5   2 20097.3 2433.74  14
   5   5   2 27793.5 3438.67   1
  -5  -5   2 18061.8 2995.35  12
  -5   5   2 24150.5 3196.37   4
  -5  -5   2 21192.7 3179.90  11
   5   5   2 23590.9 2595.05  10
   5   5   3 50805.4 4083.42  10
   5  -5   3 49645.5 4780.35   5
  -5   5   3 45144.9 3935.02  14
   5   5   3 54041.2 4869.79   1
  -5  -5   3 45465.1 4842.50  12
   5  -5   3 54207.8 4029.07   8
  -5   5   3 47483.1 2934.72   8
  -5   5   3 54569.6 4966.21   4
  -5  -5   3 40222.3 4587.07  11
   5   5   4 26618.5 3001.31  10
   5  -5   4 34124.4 3842.21   5
  -5  -5   4 22744.3 3383.41  12
   5   5   4 31073.2 3636.07   1
   5  -5   4 31517.5 3207.77   8
  -5   5   4 34536.1 3954.02   4
  -5   5   4 23911.7 2845.00  14
   5  -5   5 42023.2 3959.67   8
  -5  -5   5 34583.8 4390.69  11
  -5  -5   5 24866.1 3605.88  12
   5   5   5 36005.4 3667.30  10
  -5   5   5 42242.2 4413.63   4
   5  -5   5 36636.9 4033.71   5
   5   5   5 37896.2 4051.08   1
  -5  -5   6 9531.10 2395.03  11
   5   5   6 8669.96 1927.97  10
   5  -5   6 12493.8 2331.93   8
  -5   5   6 11770.6 2401.04   4
   5   5   6 10469.7 1554.58   7
  -5  -5   6 10000.2 2276.83  12
   5  -5   6 10867.5 2202.22   5
   5   5   6 11409.8 2182.47   1
  -5   5   7 24691.5 3487.59   4
   5  -5   7 33844.5 4002.68   8
  -5   5   7 26732.6 3293.48   1
   5   5   7 37103.1 3131.71   7
  -5  -5   7 20157.0 3217.85  12
   5   5   7 24580.3 3229.76   1
   5  -5   7 27817.0 3404.77   5
  -5  -5   7 25383.4 3965.11  11
  -5  -5   8 8050.93 2019.67  12
  -5  -5   8 9414.03 2561.44  11
   5  -6  -7 19159.5 2708.25   5
  -5  -6  -7 14370.8 2641.05  12
  -5   6  -7 17292.4 2514.52   1
   5   6  -7 16670.9 2640.93   1
  -5   6  -6 16786.0 2500.92   1
  -5  -6  -6 10829.6 2434.09  12
   5  -6  -6 17482.7 2637.22  15
  -5  -6  -6 17113.9 2918.27  15
   5   6  -6 20252.9 2921.94   1
   5   6  -6 13652.6 2211.04   9
   5  -6  -6 18275.0 2744.07   5
   5  -6  -5 16956.6 2737.98   5
   5   6  -5 17445.8 2363.06   9
   5  -6  -5 13466.6 2364.95   2
   5   6  -5 24507.2 3227.63   1
  -5   6  -5 18874.8 2877.02   4
  -5  -6  -5 16243.6 2922.47  12
  -5  -6  -5 19526.2 3074.42  15
   5  -6  -5 14110.6 2333.94  15
   5  -6  -4 21196.6 3109.97   5
   5  -6  -4 15067.8 2287.52  15
   5   6  -4 18124.6 2338.30   9
  -5  -6  -4 17900.6 2974.48  15
   5   6  -4 20537.0 3051.51   1
   5  -6  -4 14034.2 2385.77   2
  -5  -6  -4 16506.7 2850.05  12
  -5   6  -4 16600.4 2716.37   4
  -5  -6  -4 20359.1 2871.39  11
   5  -6  -3 23059.3 3294.26   5
   5   6  -3 24600.4 3311.31   1
   5  -6  -3 18379.6 2388.96  15
  -5  -6  -3 16869.0 2973.48  12
  -5   6  -3 18786.6 2959.55   4
  -5  -6  -3 19735.6 2961.37  11
  -5  -6  -2 20337.1 3316.67  12
  -5   6  -2 24048.0 3284.29   4
   5   6  -2 26095.6 3460.80   1
   5  -6  -2 22105.4 2513.39  15
  -5  -6  -2 20127.7 3092.23  11
   5  -6  -2 24331.3 3490.10   5
  -5  -6  -1 27362.2 3809.53  12
  -5   6  -1 31945.9 3878.15   4
   5   6  -1 37843.4 4145.73   1
   5  -6  -1 28433.5 2679.90  15
  -5  -6  -1 21563.5 3316.74  11
   5  -6  -1 34650.8 4132.21   5
  -5  -6   0 26892.1 3870.90  12
   5   6   0 40615.6 4310.35   1
  -5   6   0 34036.6 4043.77   4
   5  -6   0 28834.4 2548.21  15
  -5  -6   0 31483.4 3997.80  11
   5  -6   0 35579.6 4285.04   5
   5   6   1 33036.5 3124.64  10
   5  -6   1 28093.6 2229.76  15
   5   6   1 36177.0 4176.30   1
  -5   6   1 29448.6 3734.86   4
  -5  -6   1 30604.6 3999.16  11
  -5   6   1 26683.2 2988.30  14
   5  -6   2 23126.7 3504.41   5
  -5   6   2 17079.2 2408.75  14
   5   6   2 23453.3 3358.45   1
  -5  -6   2 17607.1 3129.75  12
  -5   6   2 23470.4 3432.25   4
  -5  -6   2 17975.5 3244.40  11
   5   6   2 22636.3 2652.11  10
   5   6   3 21588.1 2651.82  10
   5  -6   3 19178.6 3230.46   5
  -5   6   3 17243.7 2505.83  14
   5   6   3 20701.7 3227.47   1
  -5  -6   3 19470.9 3317.45  12
   5  -6   3 20049.6 2414.39   8
  -5   6   3 21510.4 3265.54   4
  -5  -6   3 19020.5 3331.41  11
   5   6   4 18738.7 2584.87  10
   5  -6   4 19220.9 2503.79   8
  -5   6   4 13729.7 2281.33  14
  -5  -6   4 14558.3 2914.27  12
  -5   6   4 23685.7 3495.81   4
   5   6   4 18917.3 3054.03   1
   5  -6   4 20134.1 3260.00   5
  -5  -6   5 18011.6 3379.51  11
   5   6   5 18762.0 2689.85  10
   5   6   5 17781.8 2959.52   1
   5  -6   5 17305.3 2971.23   5
  -5   6   5 18492.9 2847.27   1
   5  -6   5 19703.2 2776.02   8
  -5   6   5 18542.0 3190.09   4
  -5  -6   5 12755.3 2740.36  12
  -5   6   6 14125.5 2487.16   1
   5  -6   6 10551.9 2356.83   5
   5   6   6 13377.0 2566.78   1
   5  -6   6 16217.2 2703.18   8
  -5  -6   6 11812.0 2655.33  12
   5   6   6 14596.4 2538.04  10
  -5  -6   6 11822.9 2846.28  11
  -5  -6   7 13714.7 2840.65  12
   5   6   7 18708.9 2970.54   1
   5  -6   7 16849.1 2898.10   5
  -5   6   7 21555.3 3071.88   1
   5   7  -5 9412.91 2201.29   1
  -5   7  -5 9716.31 2105.80   1
  -5  -7  -5 4962.85 1769.80  12
   5  -7  -5 4815.80 1556.32  15
   5  -7  -5 7500.81 2057.43   5
   5   7  -4 27108.6 3644.24   1
   5  -7  -4 22206.4 2861.20  15
   5  -7  -4 25334.7 3695.14   5
  -5   7  -4 21682.5 3097.57   1
  -5  -7  -4 21925.8 3566.51  12
   5  -7  -3 19361.4 3316.76   5
   5  -7  -3 13534.7 2196.48  15
   5   7  -3 22460.9 3410.96   1
  -5  -7  -3 15779.3 2976.66  11
  -5  -7  -3 12728.6 2817.06  12
  -5   7  -3 18798.2 2881.03   1
   5  -7  -2 13041.0 2878.15   5
   5   7  -2 18227.6 3131.18   1
  -5   7  -2 16632.0 2722.58   1
   5  -7  -2 11574.6 1932.21  15
  -5  -7  -2 13824.2 2730.04  11
  -5  -7  -2 10920.3 2734.72  12
  -5   7  -1 18184.1 2949.97   1
   5   7  -1 17888.1 3112.31   1
   5  -7  -1 10932.4 1742.81  15
  -5  -7  -1 13531.7 2799.43  11
   5  -7  -1 14945.3 2993.38   5
  -5   7  -1 17226.7 3067.06   4
  -5  -7  -1 17464.8 3344.18  12
  -5   7   0 15644.3 2754.87   1
  -5  -7   0 15799.5 3160.89  12
   5   7   0 16795.3 2325.81  10
   5  -7   0 15030.5 3085.05   5
  -5   7   0 16518.4 3093.21   4
  -5  -7   0 17220.5 3192.23  11
   5   7   0 18156.5 3097.95   1
   5   7   1 16476.7 3138.26   1
  -5  -7   1 13842.4 3037.20  12
  -5   7   1 18111.2 2966.29   1
   5  -7   1 15494.9 3105.98   5
  -5  -7   1 13033.5 2863.71  11
   5   7   1 15454.1 2280.21  10
  -5   7   1 15756.6 2999.53   4
   5   7   2 16436.4 2995.26   1
  -5  -7   2 14280.6 3051.03  12
  -5   7   2 15636.3 2806.29   1
   5   7   2 14186.8 2207.29  10
  -5  -7   2 13321.7 2948.95  11
   5  -7   2 12147.5 2797.55   5
  -5   7   2 16220.0 3135.81   4
  -5   7   3 18067.5 3130.49   1
  -5  -7   3 22316.0 3913.12  11
   5   7   3 26983.4 3794.75   1
   5  -7   3 20396.3 3521.39   5
  -5  -7   3 11666.0 2841.32  12
   5   7   3 19502.5 2635.98  10
  -5  -7   4 21709.5 3743.33  12
   5   7   4 23097.7 3591.26   1
  -5   7   4 26508.7 3615.56   1
   5   7   4 21692.8 2921.27  10
   5  -7   4 28126.1 3079.54   8
   5  -7   4 22698.1 3747.73   5
   5  -7   5 7550.87 1838.41   8
   5   7   5 5020.75 1821.77   1
  -5   7   5 8279.39 2192.40   1
  -5  -7   5 4772.53 1848.23  12
   5  -7   5 9429.33 2431.67   5
   5  -8  -3 5899.01 1565.01  15
  -6   0 -10 49158.9 4225.60  13
  -6   0  -9 705.397 767.255  13
   6   0  -9 501.723 776.570   2
  -6   0  -9 132.214 747.255   6
  -6   0  -8 59500.1 4568.48   6
  -6   0  -8 54996.6 4206.18  13
   6   0  -8 49910.4 4162.87   2
  -6   0  -7 113.182 660.529   6
  -6   0  -7 113.202 547.780  12
  -6   0  -7-154.298 490.641   4
   6   0  -7-331.955 582.083   2
  -6   0  -7 292.655 603.846  13
  -6   0  -6 148970. 6669.79  15
  -6   0  -6 147872. 7700.58   6
   6   0  -6 145242. 7112.62   5
  -6   0  -6 146882. 7204.91   4
  -6   0  -6 129124. 7107.89  13
   6   0  -5 78.0945 394.708   9
   6   0  -5 160.339 523.101   5
  -6   0  -5-77.0558 420.662  13
  -6   0  -5-62.8008 377.794  15
  -6   0  -5 50.5471 285.638  11
   6   0  -5 191.139 462.464   2
  -6   0  -5 470.330 548.975   6
  -6   0  -4 147861. 6958.15  11
   6   0  -4 124200. 6729.16   9
  -6   0  -4 127899. 6730.54  13
   6   0  -4 142958. 7211.45   5
  -6   0  -4 159272. 7454.10   6
   6   0  -4 143251. 7327.42   2
   6   0  -3-79.8676 403.661   2
   6   0  -3-66.1339 385.957   9
   6   0  -3-169.461 462.549   5
  -6   0  -3 168.331 347.323  11
  -6   0  -3 305.838 432.049   6
   6   0  -2 105424. 5864.01   5
  -6   0  -2 96387.5 5867.09  11
   6   0  -2 101660. 5455.78   2
  -6   0  -1 111.433 389.856   9
   6   0  -1-267.400 468.885   5
  -6   0  -1-109.279 390.542  11
  -6   0  -1 37.0198 241.549   2
   6   0  -1 63.0173 331.502   2
   6   0   0 389768. 17178.0   5
   6   0   0 391548. 16279.0   2
  -6   0   0 415483. 16290.3   9
   6   0   0 396169. 16392.0  10
  -6   0   0 431903. 16062.6  14
   6   0   0 404295. 15913.7  13
  -6   0   0 435148. 16132.5   2
   6   0   1 47.8416 241.799   2
  -6   0   1-53.4963 331.144   2
  -6   0   1 134.104 517.661  11
   6   0   1 612.383 366.614  13
   6   0   1 446.284 455.696  10
  -6   0   1-314.222 439.340  14
  -6   0   2 84048.8 6260.96  11
   6   0   2 97474.3 5196.50  10
   6   0   2 93645.9 5575.15   5
   6   0   2 92980.4 4392.72   2
   6   0   3-83.4772 471.707  10
  -6   0   3 158.992 656.109  11
   6   0   3 93.9596 474.887   5
   6   0   4 149516. 7981.02  10
   6   0   4 135962. 7743.79   5
  -6   0   4 160004. 6165.18   6
  -6   0   5-182.404 798.398  11
   6   0   5 473.592 598.418   7
   6   0   5 437.748 618.413   8
   6   0   5 95.3438 393.483   5
  -6   0   6 119317. 8649.21  11
  -6   0   6 137334. 7365.58   4
   6   0   6 123727. 7677.47   7
   6   0   6 136714. 7732.08   8
   6   0   7-153.118 740.932   7
  -6   0   7 307.394 597.985   4
   6   0   7 415.980 783.524   8
  -6   0   7 132.021 577.858  12
  -6   0   7-208.226 859.280  11
   6   0   8 74322.9 5632.24   8
  -6   0   8 58348.3 5946.25  11
  -6   0   8 72584.4 4760.40   4
  -6   0   8 53922.0 4573.13  12
   6   0   8 67737.0 5709.26   7
   6   0   9 342.698 866.024   8
  -6   0   9-231.355 893.071  11
   6   0   9-197.311 954.785   7
  -6   0  10 37626.5 4775.69  11
  -6  -1 -10 58952.6 4597.48  13
   6  -1  -9-128.235 724.679   2
   6   1  -9 1181.57 995.345   2
  -6   1  -9 122.478 714.845  13
  -6  -1  -9 336.913 675.646  13
  -6  -1  -9 416.431 859.291   6
  -6   1  -8 73953.8 5141.93  13
  -6  -1  -8 75069.8 5367.11   6
  -6   1  -8 77263.7 5318.16   6
   6  -1  -8 69280.4 5128.58   2
  -6  -1  -8 75000.2 4969.15  13
   6   1  -8 74288.0 5331.60   2
  -6   1  -7 1234.91 637.801   4
  -6  -1  -7 1871.52 854.944  12
   6  -1  -7 1488.52 931.652   2
   6   1  -7 1039.61 792.268   2
  -6   1  -7 2361.86 958.289   6
  -6  -1  -7 697.142 796.896   6
  -6   1  -7 1032.49 798.874  13
  -6  -1  -7 1748.87 807.514  13
  -6  -1  -7 2190.85 724.720  15
   6  -1  -7 1367.56 676.349   5
   6  -1  -6 104966. 5742.87   5
  -6   1  -6 105512. 5824.70   4
   6   1  -6 85420.3 5642.04   9
  -6  -1  -6 110574. 5856.86  15
  -6   1  -6 96534.5 5858.77  13
  -6   1  -6 112293. 6339.31   6
  -6  -1  -6 115744. 6412.89   6
  -6  -1  -6 100700. 6486.86  12
  -6  -1  -6 96826.4 5615.95  13
  -6  -1  -5 8036.73 1042.48  11
  -6   1  -5 6265.40 1019.04  11
   6  -1  -5 5644.01 1186.83   5
  -6   1  -5 6369.20 1321.16   6
  -6  -1  -5 6059.25 1247.77   6
   6  -1  -5 6149.61 1293.43   2
  -6   1  -5 5706.63 1195.42   4
   6  -1  -5 7014.77 1148.44   9
   6   1  -5 6598.68 1239.66   9
  -6   1  -5 7675.91 908.160  15
   6   1  -5 7720.27 1416.95   2
  -6  -1  -5 6647.00 1121.99  13
   6   1  -5 7416.48 1045.62  14
  -6   1  -5 7280.02 1303.10  13
  -6  -1  -5 6116.92 1472.81  12
  -6  -1  -4 164101. 7801.31   6
   6  -1  -4 149987. 7727.32   2
  -6  -1  -4 158798. 7336.02  11
   6  -1  -4 152830. 7820.83   5
  -6  -1  -4 131024. 8251.46  12
  -6   1  -4 145174. 7374.38  11
   6   1  -4 142108. 7435.12   9
   6  -1  -4 132522. 6890.89   9
   6   1  -4 184779. 8615.54   1
   6   1  -4 154820. 7830.58   2
  -6  -1  -4 145750. 6948.73  13
  -6   1  -4 149276. 7647.98   4
  -6   1  -3 15125.8 1898.68  11
   6  -1  -3 15522.2 1536.84   9
   6   1  -3 14647.9 1724.62   9
   6   1  -3 15132.7 2085.04   1
   6   1  -3 15436.4 1848.34   2
  -6  -1  -3 17777.2 1875.47   6
  -6  -1  -3 17303.1 1952.36  11
  -6  -1  -3 17503.6 1136.71   2
   6  -1  -3 15363.9 1844.93   2
   6  -1  -3 15644.0 1955.90   5
  -6   1  -3 13743.3 1829.19   4
  -6   1  -2 74560.2 4766.77   4
   6   1  -2 84813.7 5405.10   1
   6   1  -2 74729.8 4503.42   2
  -6  -1  -2 76625.9 4320.99   6
   6   1  -2 66124.5 4496.73   5
  -6  -1  -2 69091.8 4761.41  11
  -6  -1  -2 79585.9 3608.20   2
   6  -1  -2 68924.2 4323.14   2
   6  -1  -2 74994.5 4902.43   5
  -6   1  -2 67286.6 4803.40  11
  -6  -1  -1 9595.38 1725.78  11
   6  -1  -1 14944.4 1601.44   2
  -6  -1  -1 15002.8 1308.98   2
  -6  -1  -1 14234.0 1458.05   6
   6   1  -1 13263.7 1745.01   5
  -6   1  -1 12350.2 1739.36   4
  -6   1  -1 14779.7 1364.15   9
   6   1  -1 15948.2 2159.26   1
   6   1  -1 14571.0 1649.95   2
   6   1  -1 12970.7 1040.04  13
   6  -1  -1 14659.7 1942.60   5
   6  -1   0 168111. 7348.96  13
  -6  -1   0 170255. 6487.40  14
   6   1   0 148463. 7897.88   5
  -6  -1   0 163336. 6999.79   6
   6  -1   0 154131. 8291.30   5
  -6  -1   0 129429. 8296.63  11
   6   1   0 146847. 6358.16  13
   6  -1   0 158933. 7052.70  10
  -6   1   0 160201. 6906.47   9
   6   1   0 151669. 7373.39   2
   6  -1   0 146974. 7150.64   2
  -6  -1   0 170877. 7155.03   2
  -6   1   0 155922. 7101.09  15
  -6   1   0 151673. 8043.08   4
   6   1   0 175362. 8903.47   1
   6   1   1 13212.7 1586.08  10
   6  -1   1 13817.0 1430.70  10
  -6   1   1 13732.5 1488.61  15
   6   1   1 14136.9 1458.73   2
  -6  -1   1 15005.6 1212.93   6
  -6  -1   1 12676.8 2088.15  11
  -6  -1   1 14798.5 1505.19   2
   6  -1   1 12580.6 1281.68   2
  -6   1   1 13365.1 1445.23  14
   6  -1   1 13191.4 1459.28  13
  -6  -1   2 61941.2 5332.72  11
  -6   1   2 80034.6 4368.75  14
   6   1   2 75784.8 4577.82  10
  -6   1   2 70270.9 5591.08  11
   6  -1   2 74959.2 4253.74  10
   6  -1   2 70009.7 3578.41   2
   6  -1   2 80944.0 4338.13  13
   6   1   2 64643.2 4561.03   5
  -6  -1   2 79818.2 3379.60   6
  -6   1   2 69073.6 4786.81   4
   6   1   2 78581.5 5367.80   1
   6  -1   2 77381.1 5077.11   5
   6  -1   3 18487.1 1133.71   2
   6   1   3 18351.7 2360.31   1
   6  -1   3 16173.5 2095.13   5
  -6  -1   3 13271.6 2320.18  11
  -6   1   3 12950.6 1878.85   4
   6   1   3 17121.1 2003.90  10
  -6   1   3 14422.4 2489.33  11
  -6  -1   4 134689. 8405.56  12
   6   1   4 152497. 8311.68   1
   6  -1   4 140124. 7778.25   5
  -6   1   4 145266. 7823.57   4
   6   1   4 150329. 7911.17  10
  -6  -1   5 9682.10 2150.85  11
  -6   1   5 11984.3 2397.41  11
  -6  -1   5 9695.07 1882.25  12
   6  -1   5 8863.78 1566.39   5
  -6   1   5 9820.88 1646.79   4
   6   1   5 9731.68 1685.59   7
  -6   1   6 91867.9 7350.39  11
   6   1   6 99634.3 6345.20   7
  -6  -1   6 81603.5 6152.88  12
   6  -1   6 92737.7 5702.85   5
  -6  -1   6 88970.7 7209.22  11
   6   1   6 104630. 6186.26   8
   6  -1   6 95078.9 6382.86   8
  -6   1   6 104253. 6081.66   4
   6   1   7 1499.44 893.344   8
   6  -1   7 1217.00 888.034   8
  -6   1   7 545.939 617.317   4
   6  -1   7 289.858 467.973   5
  -6  -1   7 418.462 682.900  11
  -6   1   7-211.638 756.622  11
   6   1   7 1173.68 908.361   7
  -6  -1   7 956.820 691.136  12
  -6   1   8 82343.4 5325.11   4
  -6  -1   8 79933.0 5119.41   4
  -6   1   8 76540.7 6789.47  11
  -6  -1   8 67891.4 6440.45  11
   6   1   8 77924.1 6109.82   7
  -6  -1   8 63607.3 5181.80  12
   6  -1   8 77151.5 6078.89   8
   6   1   8 82914.6 5811.26   8
   6   1   9 190.455 878.721   7
   6   1   9-307.872 710.231   8
   6  -1   9 187.459 907.110   8
  -6  -1   9 228.284 999.206  11
  -6   1   9 229.928 887.564  11
  -6  -1  10 48007.7 5426.26  11
  -6   1  10 47984.4 5488.12  11
  -6  -2 -10 56391.2 4417.11  13
  -6   2  -9 5820.13 1514.86  13
  -6  -2  -9 5990.61 1403.63  13
  -6   2  -8 54469.9 4383.85  13
  -6  -2  -8 66572.6 5001.47   6
   6   2  -8 49983.2 4220.48   9
   6   2  -8 57979.4 4629.41   2
  -6  -2  -8 58069.8 4096.00  15
  -6  -2  -8 58410.1 4124.51  13
   6  -2  -8 49368.0 4342.97   2
   6   2  -7 1421.01 849.030   9
  -6   2  -7 2239.04 907.688   4
  -6  -2  -7 2647.26 920.702  15
  -6  -2  -7 2634.27 1218.96   6
  -6   2  -7 2646.74 1052.65   6
  -6   2  -7 2684.16 1023.28  13
  -6  -2  -7 3074.78 903.430  13
   6   2  -7 3926.84 1191.27   2
   6  -2  -7 2691.99 900.726   5
  -6  -2  -7 2622.61 1034.94  12
   6  -2  -6 87835.7 5409.61   5
  -6  -2  -6 87833.1 4998.95  13
  -6  -2  -6 102497. 6114.07   6
  -6   2  -6 84239.0 5350.95   4
   6   2  -6 78180.2 5344.21   9
  -6  -2  -6 94028.4 5733.53  15
   6   2  -6 104588. 5978.03   1
  -6   2  -6 80409.4 5437.66  13
  -6  -2  -6 89878.7 6104.54  12
  -6  -2  -5 2180.77 997.366  12
   6  -2  -5 2080.17 806.776   2
   6   2  -5 1512.80 822.927   2
   6  -2  -5 1502.12 790.685   5
  -6  -2  -5 2332.81 710.892  11
   6   2  -5 2870.50 929.313   9
   6  -2  -5 2117.62 646.982   9
  -6   2  -5 3167.30 942.622   4
   6   2  -5 2518.67 1019.03   1
  -6  -2  -5 2744.05 989.074   6
  -6  -2  -5 1382.42 592.224  13
   6   2  -5 2697.61 656.091  14
  -6  -2  -4 113584. 6065.43  11
   6  -2  -4 117175. 6673.01   5
   6   2  -4 132125. 7276.52   1
  -6   2  -4 115067. 6474.54   4
   6   2  -4 105634. 6207.80   9
   6  -2  -4 102584. 5365.89   9
  -6   2  -4 118102. 5631.81  10
   6   2  -4 110893. 6491.17   2
  -6  -2  -4 109360. 5406.69  13
   6   2  -4 107088. 5096.07  14
  -6  -2  -4 130082. 5007.47   2
   6  -2  -4 106921. 6346.74   2
  -6  -2  -4 123408. 6507.10   6
  -6  -2  -4 101872. 6997.03  12
  -6  -2  -3 9020.97 1487.68  11
   6  -2  -3 7318.99 1476.80   5
  -6  -2  -3 10083.1 1472.39   6
  -6   2  -3 7475.26 733.402  15
  -6   2  -3 8838.25 1503.61   4
   6  -2  -3 7811.47 953.084   9
   6   2  -3 8108.88 1378.18   9
   6   2  -3 8363.40 1447.80   2
  -6  -2  -3 7906.82 894.332   2
   6  -2  -3 8912.86 1422.78   2
  -6  -2  -3 5816.03 1492.16  12
   6   2  -3 10447.4 1832.02   1
  -6  -2  -2 58106.4 5030.17  12
   6  -2  -2 76459.8 5057.41   5
  -6  -2  -2 75408.0 4302.93   6
  -6   2  -2 69630.5 3389.34  15
  -6   2  -2 61953.9 4503.45   4
   6   2  -2 65213.8 4396.60   2
  -6  -2  -2 79354.5 3783.15   2
   6  -2  -2 69858.2 4367.59   2
   6   2  -2 77410.0 5389.56   1
  -6  -2  -2 63098.6 4632.29  11
  -6  -2  -1 11193.6 1218.20   2
   6  -2  -1 8981.06 1308.56   2
  -6   2  -1 9653.51 1037.49  15
  -6  -2  -1 7033.80 1636.68  12
   6  -2  -1 9257.98 1666.77   5
  -6  -2  -1 10549.4 1349.52   6
  -6  -2  -1 8425.84 1638.40  11
   6  -2  -1 9252.43 947.570  10
  -6   2  -1 8829.05 943.764   9
   6   2  -1 9356.83 1420.01   2
  -6  -2  -1 11269.3 1377.82   7
  -6   2  -1 9004.10 1515.83   4
   6   2  -1 11604.7 1952.03   1
  -6  -2   0 94845.0 7297.27  12
  -6  -2   0 102762. 7155.74  11
   6  -2   0 127238. 5648.92  10
  -6   2   0 111050. 6865.85   4
   6   2   0 138938. 7892.53   1
  -6  -2   0 145171. 6369.27   7
  -6  -2   0 137870. 6285.94   2
   6  -2   0 117608. 6175.25   2
   6  -2   0 125253. 7366.31   5
  -6   2   0 133956. 5966.98  15
  -6  -2   0 140522. 6024.96   6
   6   2   1 7500.84 1284.18  10
  -6   2   1 7471.50 1237.59  14
   6  -2   1 8231.00 1076.63   2
  -6  -2   1 7903.85 865.565   6
  -6  -2   1 6364.96 1572.27  11
   6  -2   1 9016.46 1036.71  10
  -6   2   1 9618.03 1184.15  15
  -6   2   2 57583.1 4276.02   4
  -6  -2   2 43920.5 4382.93  12
   6  -2   2 61932.3 4549.30   5
   6  -2   2 57513.0 3131.77   2
   6   2   2 63677.7 4863.78   1
  -6   2   2 58372.2 3820.86  14
  -6  -2   2 49176.6 4599.92  11
   6   2   2 55567.1 3934.54  10
   6  -2   3 11958.4 1745.95   8
   6  -2   3 12058.0 1907.42   5
   6  -2   3 9373.57 919.119   2
  -6   2   3 10206.4 1516.51  14
   6   2   3 9613.62 1832.51   1
  -6  -2   3 6156.76 1664.67  11
   6   2   3 10503.9 1612.76  10
  -6  -2   3 6685.18 1604.93  12
  -6   2   3 10614.0 1756.48   4
   6  -2   4 126422. 7387.96   5
  -6  -2   4 108520. 7593.67  12
   6   2   4 128359. 7652.13   1
   6   2   4 125500. 7218.76  10
  -6   2   4 126225. 7271.91   4
   6  -2   4 137652. 7499.12   8
  -6  -2   5 3227.28 1366.35  11
   6   2   5 4949.31 1357.46  10
   6  -2   5 4768.78 1326.05   8
  -6   2   5 4566.25 1230.44   4
   6   2   5 4607.91 1154.61   7
  -6  -2   5 3540.44 1240.53  12
   6   2   5 4801.15 1321.43   1
   6  -2   5 4994.53 1296.68   5
   6  -2   6 88223.2 6061.58   8
  -6   2   6 75634.9 6596.18  11
   6   2   6 75950.1 5453.28   1
  -6  -2   6 64928.6 5490.53  12
   6  -2   6 73564.0 5204.01   5
  -6  -2   6 67000.4 6227.59  11
  -6   2   6 87053.9 5616.30   4
   6   2   6 83146.7 5492.48   7
   6   2   7 890.120 650.280   8
  -6   2   7 1112.17 786.660   4
   6  -2   7 1322.78 755.157   5
  -6   2   7 665.085 970.987  11
  -6  -2   7 642.361 766.020  11
   6  -2   7 480.046 904.870   7
   6   2   7 1111.92 836.837   7
  -6  -2   7 1333.80 809.789  12
  -6  -2   8 44507.8 4317.78  12
   6  -2   8 65369.1 5494.59   7
   6   2   8 52666.1 4804.86   7
  -6   2   8 48435.5 5485.32  11
   6   2   8 57927.1 4466.87   8
  -6   2   8 62239.1 4653.34   4
  -6  -2   8 50515.8 5486.43  11
   6  -2   8 52172.0 3993.39   5
   6   2   9 5564.45 1493.82   8
   6   2   9 5273.84 1688.72   7
  -6   2   9 7627.30 2207.53  11
  -6  -2   9 3519.14 1616.61  11
   6   2  10 60140.0 5022.93   8
  -6  -3  -9 7039.39 1535.19  15
  -6   3  -8 39508.8 3780.06  13
   6   3  -8 43433.3 4008.54   2
  -6  -3  -8 43002.6 3701.22  15
   6  -3  -8 38084.6 3742.92   2
  -6  -3  -8 39558.9 3845.07   6
   6   3  -8 33833.3 3451.35   9
  -6  -3  -7 10267.5 1518.48  13
  -6   3  -7 10169.6 1870.08  13
  -6   3  -7 9375.10 1695.22   4
   6   3  -7 8287.17 1676.23   9
   6   3  -7 11551.6 2021.47   2
  -6  -3  -7 11013.4 1886.35  15
   6   3  -7 12126.1 1957.67   1
  -6  -3  -7 10379.4 1876.65   6
  -6  -3  -7 9724.96 1927.73  12
   6  -3  -7 12202.2 1813.61   5
   6  -3  -6 39973.3 3444.36   5
  -6   3  -6 36096.2 3305.13   4
   6   3  -6 32551.0 3188.26   9
  -6  -3  -6 37626.1 3585.90  15
  -6  -3  -6 32475.6 3241.87   6
   6   3  -6 44370.8 3832.77   1
  -6  -3  -6 31600.1 3552.55  12
  -6  -3  -6 38673.2 2806.29  13
  -6  -3  -5 9941.09 1460.46  11
   6  -3  -5 10045.9 1757.85   5
   6  -3  -5 10321.3 1746.95   2
   6   3  -5 7586.78 1581.06   2
  -6   3  -5 9706.00 1727.18   4
   6   3  -5 8295.81 1533.53   9
   6  -3  -5 9425.52 1117.48   9
  -6  -3  -5 9791.31 1666.67   6
   6   3  -5 12446.8 2088.17   1
  -6  -3  -5 9143.11 1925.75  12
  -6  -3  -5 10450.0 1249.85  13
  -6  -3  -4 84813.7 6322.33  12
   6  -3  -4 98009.8 6076.34   5
   6  -3  -4 87537.5 5654.98   2
  -6  -3  -4 95000.4 5567.59  11
  -6   3  -4 87689.1 5734.91   4
   6   3  -4 84572.7 5467.67   9
   6  -3  -4 91046.4 4277.65   9
   6   3  -4 88014.2 5709.32   2
  -6  -3  -4 98130.6 5615.54   6
   6   3  -4 81659.6 3959.00  14
  -6  -3  -4 93929.1 4395.61  13
   6   3  -4 90761.4 4053.17  13
   6  -3  -3 4873.97 1339.66   5
   6   3  -3 6754.19 1565.73   1
  -6  -3  -3 4915.94 1172.82  11
   6   3  -3 3946.16 1037.85   9
  -6   3  -3 4780.56 1230.47   4
  -6  -3  -3 6072.77 941.021   2
  -6  -3  -3 6057.11 1190.41   6
   6   3  -3 5707.71 1285.49   2
   6  -3  -3 5819.75 1234.93   2
  -6  -3  -3 3290.76 1198.39  12
   6   3  -3 3711.31 366.702  13
  -6  -3  -2 109982. 8050.19  12
   6  -3  -2 145083. 8122.90   5
  -6  -3  -2 145791. 6970.50   6
  -6   3  -2 139215. 5777.68  15
  -6  -3  -2 127331. 7649.86  11
   6  -3  -2 136256. 5543.88  10
  -6   3  -2 125038. 7576.77   4
  -6  -3  -2 148711. 6656.49   2
   6  -3  -2 121343. 7069.52   2
  -6  -3  -2 157365. 7094.30   7
   6   3  -2 154700. 8547.49   1
  -6  -3  -1 28020.7 2184.63   6
   6  -3  -1 25300.6 2944.58   5
   6  -3  -1 22389.3 1274.50  10
  -6   3  -1 24998.4 1412.50   9
   6  -3  -1 22925.2 2297.79   2
  -6   3  -1 27345.1 1769.98  15
   6   3  -1 28395.7 3190.29   1
  -6   3  -1 23471.3 2692.05   4
  -6  -3  -1 25072.7 2884.19  11
  -6  -3  -1 29729.3 2303.94   7
   6   3   0 185828. 9743.38   1
  -6   3   0 167227. 8899.39   4
   6  -3   0 154686. 7867.26   2
  -6   3   0 171886. 7301.87  15
  -6  -3   0 122365. 8979.15  12
   6  -3   0 164969. 9151.11   5
  -6  -3   0 129939. 8750.33  11
  -6  -3   0 195886. 7794.61   7
  -6  -3   1 22372.9 2955.19  11
  -6   3   1 22923.2 1915.02  15
  -6   3   1 20140.6 2196.52  14
   6  -3   1 22450.5 2049.85   2
  -6  -3   2 101472. 7648.99  11
  -6   3   2 125830. 6855.88  14
   6   3   2 148312. 8363.90   1
   6  -3   2 145699. 8058.63   5
   6  -3   2 129718. 6166.71   2
  -6  -3   2 103296. 7751.76  12
  -6   3   2 134641. 7651.73   4
  -6  -3   3 3369.05 1290.83  12
   6  -3   3 5448.11 860.530   2
  -6   3   3 6534.78 1530.34   4
   6  -3   3 5581.10 1257.05   8
  -6   3   3 4855.99 1198.35  14
   6  -3   3 6090.97 1515.69   5
  -6  -3   3 4596.92 1471.29  11
   6   3   3 5332.02 1461.75   1
   6  -3   4 105256. 6435.59   8
   6   3   4 105492. 6918.04   1
   6  -3   4 97599.5 4520.32   2
   6  -3   4 95056.2 6468.22   5
  -6   3   4 105016. 6621.65   4
   6   3   4 107214. 6022.35  11
  -6  -3   5 7044.25 1990.45  11
  -6  -3   5 9500.66 2037.25  12
   6   3   5 14353.2 2311.16   1
   6  -3   5 11136.4 1994.08   5
   6  -3   5 13357.8 2156.10   8
  -6   3   5 14277.3 2255.56   4
   6   3   6 37891.6 3371.39   7
  -6  -3   6 28275.7 3586.76  12
   6  -3   6 30048.6 3311.53   5
   6   3   6 40143.5 3849.14   1
  -6  -3   6 26338.6 3855.30  11
  -6   3   6 44673.4 4004.15   4
   6  -3   6 39720.3 3986.88   8
  -6  -3   7 4720.79 1867.77  11
  -6  -3   7 2650.44 1178.88  12
   6  -3   7 7867.71 1903.98   8
  -6   3   7 7627.87 1757.46   4
   6   3   7 7444.07 1614.32   7
   6   3   7 7755.61 1698.15   1
   6  -3   7 7236.01 1625.05   5
  -6   3   8 33577.9 4607.08  11
   6  -3   8 49693.3 4964.84   8
   6  -3   8 55486.1 5036.22   7
   6  -3   8 38414.1 3617.24   5
  -6   3   8 48435.0 4314.34   4
   6   3   8 43246.4 4146.85   7
  -6  -3   8 29878.7 4379.45  11
  -6  -3   8 30346.4 3727.50  12
   6   3   8 40983.8 3810.23   1
  -6   3   9 9062.32 2429.63  11
  -6  -3   9 7290.22 2346.92  11
   6   3   9 10091.6 2213.17   7
  -6  -4  -8 28822.8 3277.33  15
  -6   4  -7 6904.04 1600.36   4
   6   4  -7 9807.52 1947.39   1
  -6  -4  -7 8849.16 1880.03  15
  -6  -4  -7 7285.95 1806.16  12
  -6  -4  -7 7648.66 1739.01   6
   6  -4  -7 10095.9 1780.71   5
  -6   4  -6 26687.4 3088.51   4
   6   4  -6 33277.9 3496.33   1
   6  -4  -6 29850.6 3253.99   2
  -6  -4  -6 32039.1 3225.03   6
  -6  -4  -6 33766.4 3619.36  15
  -6  -4  -6 26820.6 3432.11  12
   6  -4  -6 31179.7 3221.37   5
  -6   4  -5 25670.1 3029.74   4
   6   4  -5 35813.4 3620.60   1
  -6  -4  -5 24470.3 3149.20  15
  -6  -4  -5 32610.4 2948.89  11
  -6  -4  -5 24161.1 3270.78  12
   6  -4  -5 29156.6 3181.77   5
  -6  -4  -5 27647.1 2903.09   6
   6  -4  -5 23001.5 2830.45   2
  -6  -4  -4 55226.8 4121.02   6
   6  -4  -4 51605.9 4284.19   2
   6   4  -4 64595.5 5114.59   1
  -6  -4  -4 52223.7 4959.18  12
   6  -4  -4 60862.6 4811.08   5
  -6  -4  -4 56202.1 4360.77  11
  -6   4  -4 54318.9 4536.15   4
   6  -4  -3 17842.4 2330.29   2
   6   4  -3 26230.1 3169.51   1
  -6  -4  -3 18725.6 2904.52  12
   6  -4  -3 23225.4 2906.33   5
  -6  -4  -3 23826.0 2753.47  11
  -6   4  -3 22793.5 2812.90   4
   6  -4  -2 73710.9 5003.03   2
   6   4  -2 91222.4 6223.20   1
  -6  -4  -2 67221.1 5880.91  12
   6  -4  -2 77619.1 5744.83   5
  -6  -4  -2 75840.3 5537.02  11
  -6   4  -2 67498.2 5301.37   4
   6  -4  -1 28178.2 2755.31   2
   6   4  -1 35755.3 3740.10   1
  -6  -4  -1 26293.1 3510.88  12
   6  -4  -1 31279.7 3466.61   5
  -6  -4  -1 25495.6 3122.28  11
  -6   4  -1 31646.6 3356.65   4
  -6   4   0 91222.6 6414.61   4
  -6  -4   0 81185.0 6427.27  11
   6  -4   0 100602. 6891.57   5
  -6   4   0 109191. 5017.75  15
  -6  -4   0 111804. 5165.32   7
   6   4   0 105280. 7076.73   1
   6  -4   0 85672.2 5538.55   2
  -6  -4   0 76176.7 6688.98  12
   6  -4   1 27986.8 2566.39   2
  -6   4   1 27213.2 2743.76  14
  -6  -4   1 26480.5 3370.21  11
   6   4   1 29266.6 2851.31  10
  -6   4   2 80900.0 5822.50   4
  -6  -4   2 67885.4 5990.12  12
   6  -4   2 79344.4 5912.96   5
   6  -4   2 74986.1 4548.92   2
   6   4   2 91170.1 6368.27   1
  -6   4   2 70601.8 4908.50  14
  -6  -4   2 62554.9 5696.11  11
   6   4   2 72377.1 5075.90  10
   6   4   3 24244.7 2714.57  10
   6  -4   3 24879.9 2707.54   8
  -6  -4   3 20409.3 3158.02  12
   6  -4   3 25062.8 3204.12   5
   6  -4   3 24728.1 2197.70   2
   6   4   3 29642.2 3496.32   1
  -6   4   3 25565.9 2789.82  14
  -6   4   3 27737.0 3297.16   4
  -6  -4   3 17630.5 3036.07  11
   6  -4   4 65615.0 4860.94   8
   6  -4   4 58299.7 5078.62   5
   6  -4   4 57917.6 3559.20   2
   6   4   4 71095.3 5603.93   1
  -6   4   4 68937.9 5389.76   4
   6   4   4 59624.5 4736.35  10
   6   4   5 26225.4 3131.24  10
   6   4   5 28827.4 3473.22   1
  -6  -4   5 21234.1 3219.55  12
   6  -4   5 26975.8 3298.04   5
  -6  -4   5 22546.0 3552.33  11
  -6   4   5 30904.3 3567.78   4
   6  -4   5 31889.7 3429.81   8
   6  -4   6 37519.2 3962.22   8
   6   4   6 33843.0 3011.18   7
   6   4   6 29087.1 3445.84  10
  -6  -4   6 21683.7 3337.69  12
   6  -4   6 27068.4 3316.20   5
  -6  -4   6 23374.3 3808.24  11
  -6   4   6 33425.5 3764.50   4
   6   4   6 29802.8 3567.83   1
   6   4   7 5516.70 1642.55   1
   6  -4   7 8997.96 2139.13   8
   6   4   7 7780.51 1579.16   7
  -6  -4   7 4069.42 1795.86  11
  -6  -4   7 5765.04 1710.23  12
   6  -4   7 6132.30 1663.75   5
  -6   4   7 7346.97 1901.24   4
  -6  -4   8 23993.9 3373.07  12
   6  -4   8 23957.8 3020.21   5
  -6  -4   8 19416.6 3550.35  11
   6   4   9 9416.85 2035.38   7
  -6   5  -7 9160.29 2024.39   4
   6  -5  -7 10052.1 1941.78   5
  -6  -5  -7 10497.1 2216.36  15
  -6  -5  -7 10281.1 2244.05  12
   6   5  -7 11625.5 2220.81   1
  -6   5  -6 24507.8 3190.06   4
   6   5  -6 31804.7 3566.33   1
   6  -5  -6 25569.3 3119.62  15
  -6  -5  -6 26473.1 3463.45  15
   6   5  -6 23806.8 2882.95   9
   6  -5  -6 25708.5 3145.03   5
   6  -5  -6 24180.0 3101.44   2
  -6  -5  -6 24847.7 3406.88  12
  -6   5  -5 27568.6 3410.82   4
   6   5  -5 25497.9 2899.71   9
   6   5  -5 32457.6 3689.35   1
   6  -5  -5 27978.4 3140.87  15
   6  -5  -5 25644.4 3089.66   2
   6  -5  -5 25025.4 3219.43   5
  -6  -5  -5 28511.7 3597.81  15
  -6  -5  -5 24506.0 3492.31  12
   6   5  -4 24786.0 2809.32   9
   6   5  -4 34316.1 3784.02   1
   6  -5  -4 24263.8 2859.44  15
   6  -5  -4 26311.4 3076.84   2
  -6   5  -4 29701.2 3507.26   4
  -6  -5  -4 28574.5 3264.41  11
  -6  -5  -4 22732.0 3478.49  12
   6  -5  -4 30357.1 3495.65   5
  -6  -5  -3 10568.7 2045.70  11
   6  -5  -3 8283.48 1972.56   5
   6  -5  -3 10571.5 1767.17  15
   6   5  -3 14129.3 2455.78   1
   6  -5  -3 8436.03 1710.36   2
  -6   5  -3 13657.7 2396.21   4
  -6  -5  -3 6745.78 2016.66  12
   6   5  -2 42574.8 4385.94   1
  -6  -5  -2 39041.0 4035.58  11
   6  -5  -2 37244.5 4108.85   5
   6  -5  -2 35023.9 3459.66   2
  -6   5  -2 37468.4 3960.73   4
  -6  -5  -2 35561.4 4282.74  12
  -6  -5  -1 22120.4 3103.31  11
   6  -5  -1 20596.7 3122.69   5
   6  -5  -1 19709.9 2506.36   2
  -6   5  -1 22511.9 3083.80   4
  -6  -5  -1 18431.0 3149.06  12
  -6  -5   0 22601.4 3474.35  12
  -6   5   0 23600.4 3171.29   4
  -6  -5   0 22073.3 3201.77  11
   6   5   0 30941.5 3721.31   1
   6  -5   0 20319.5 3124.17   5
  -6   5   1 18393.0 2393.31  14
  -6  -5   1 18357.3 2975.82  11
   6   5   1 19865.5 2429.06  10
   6   5   2 47582.3 4649.00   1
  -6   5   2 33067.8 3303.58  14
  -6  -5   2 28170.6 3977.37  12
   6  -5   2 44342.3 4542.73   5
   6   5   2 36202.1 3426.92  10
  -6  -5   2 28726.6 3903.82  11
  -6   5   2 41185.7 4292.22   4
   6   5   3 7575.23 1648.14  10
   6  -5   3 10370.7 1787.83   8
   6   5   3 12289.6 2423.76   1
  -6   5   3 9699.21 2176.62   4
  -6   5   3 7554.37 1680.99  14
   6  -5   3 8138.58 2135.38   5
  -6  -5   3 7063.33 2096.34  12
  -6  -5   3 11200.5 2525.49  11
   6  -5   4 36810.8 3573.01   8
  -6  -5   4 20611.1 3522.21  12
   6  -5   4 30138.2 3753.17   5
   6   5   4 30413.1 3789.18   1
  -6   5   4 32743.4 3906.83   4
   6   5   4 26841.5 3155.10  10
   6  -5   5 29225.1 3375.53   8
  -6  -5   5 19118.1 3431.77  12
   6  -5   5 29698.4 3769.49   5
   6   5   5 26385.7 3527.73   1
  -6  -5   5 24021.8 3803.91  11
  -6   5   5 29539.3 3800.22   4
   6   5   5 28348.3 3329.72  10
   6  -5   6 30772.9 3637.75   8
   6   5   6 24504.1 3412.69   1
   6  -5   6 21699.9 3208.27   5
  -6  -5   6 23988.5 3886.34  11
  -6   5   6 31078.9 3913.92   4
  -6  -5   6 19860.9 3380.08  12
   6   5   6 25758.8 3376.48  10
  -6  -5   7 7369.30 2216.64  12
  -6   5   7 9830.44 2408.84   4
   6  -5   7 9580.51 2126.11   5
   6   5   7 7857.02 2045.74   1
  -6  -6  -6 11732.9 2515.72  12
  -6   6  -6 13908.4 2595.28   4
   6  -6  -6 16907.8 2719.26   5
   6   6  -6 20180.0 2985.60   1
   6   6  -5 31837.0 3850.76   1
   6  -6  -5 21996.1 2975.18  15
  -6  -6  -5 20779.5 3415.66  12
   6  -6  -5 26132.5 3455.02   5
  -6   6  -5 25510.7 3439.06   4
  -6   6  -4 26895.4 3531.18   4
   6   6  -4 29262.9 3786.74   1
   6  -6  -4 22458.5 2825.58  15
   6  -6  -4 19224.3 2808.73   2
  -6  -6  -4 26679.4 3379.72  11
  -6  -6  -4 23011.6 3431.71  15
  -6  -6  -4 20371.3 3429.64  12
   6  -6  -4 26882.4 3625.24   5
  -6  -6  -3 14793.8 2586.23  11
  -6  -6  -3 6997.10 2148.44  12
   6   6  -3 11100.5 2406.03   1
  -6   6  -3 11353.4 2336.84   4
   6  -6  -3 7767.09 1658.79  15
   6  -6  -3 14338.3 2680.28   5
   6  -6  -3 10464.7 2044.85   2
  -6   6  -2 27111.3 3604.87   4
   6   6  -2 35545.9 4145.28   1
  -6  -6  -2 21982.1 3643.31  12
   6  -6  -2 25668.3 2746.55  15
   6  -6  -2 35853.2 4212.45   5
  -6  -6  -2 28362.4 3724.12  11
   6  -6  -2 25230.6 3132.39   2
  -6   6  -1 19261.9 3020.40   4
   6   6  -1 19382.3 3195.48   1
  -6  -6  -1 12956.6 2776.25  12
   6  -6  -1 19629.1 3219.16   5
  -6  -6  -1 12173.7 2564.29  11
   6   6   0 26914.6 2889.60  10
   6   6   0 23868.5 3547.70   1
   6  -6   0 27064.7 3810.83   5
  -6  -6   0 21200.9 3531.02  12
  -6   6   0 22882.3 3398.20   4
  -6   6   0 20385.7 2691.36  14
  -6  -6   0 21977.0 3472.47  11
   6  -6   1 14895.3 2952.05   5
  -6   6   1 12659.1 2210.66  14
  -6   6   1 14763.8 2755.47   4
  -6  -6   1 12148.6 2736.08  12
   6   6   1 18656.0 3183.32   1
   6   6   1 17598.8 2373.71  10
  -6  -6   1 13315.6 2790.77  11
  -6   6   2 32218.2 4091.22   4
   6   6   2 36326.5 4294.51   1
   6  -6   2 29054.7 3989.68   5
  -6  -6   2 21340.0 3627.74  12
   6   6   2 31883.5 3300.39  10
  -6   6   2 29222.1 3257.23  14
  -6  -6   2 24893.1 3870.54  11
  -6   6   3 8082.14 2182.11   4
   6  -6   3 7563.53 2117.78   5
  -6   6   3 7813.32 1814.03  14
  -6  -6   3 3051.44 1591.13  12
   6   6   3 11539.2 2621.73   1
   6   6   3 9816.27 1905.21  10
  -6  -6   3 6931.03 2108.58  11
   6  -6   4 22882.5 2853.55   8
   6   6   4 25417.1 3613.43   1
   6  -6   4 18314.8 3203.89   5
  -6   6   4 18713.0 2716.11  14
   6   6   4 24260.8 3054.09  10
  -6  -6   4 16444.3 3232.87  12
  -6   6   4 23282.0 3562.62   4
  -6   6   5 24766.3 3824.69   4
  -6  -6   5 17873.8 3372.03  12
   6  -6   5 19505.3 3339.99   5
   6  -6   5 27112.9 3260.80   8
   6   6   5 23032.9 3498.30   1
   6  -6   6 12252.4 2609.35   5
  -6   6   6 15744.1 3071.75   4
  -6  -6   6 13989.1 2954.49  12
   6   6   6 17515.0 2957.52   1
  -6  -6   7 9399.05 2449.03  12
   6  -6   7 11659.3 2523.87   5
   6   6   7 10965.7 2402.95   1
  -6   6   7 15733.1 2708.53   1
   6  -7  -4 6377.65 1618.22  15
  -6  -7  -3 14564.4 2863.93  11
   6  -7  -3 11443.7 2036.00  15
  -6  -7  -2 13610.5 2797.88  11
   6  -7  -2 10671.2 1869.31  15
  -6  -7  -1 17214.8 3190.05  11
  -6  -7   0 12696.6 2820.48  11
   6   7   0 11633.4 2055.19  10
   6   7   1 21099.4 2732.74  10
   6  -7   5 23071.9 3059.60   8
   7   0  -9 44977.1 3939.81   9
  -7   0  -9 59545.4 4463.75  13
  -7   0  -8 217.742 745.038  13
  -7   0  -8 264.042 794.186   6
   7   0  -8 263.552 815.696   2
   7   0  -8-215.594 648.463   9
  -7   0  -7 79765.1 5289.00   6
  -7   0  -7 63614.7 4487.60  13
   7   0  -7 55899.0 4273.73   9
  -7   0  -7 61388.6 5003.45  12
  -7   0  -7 73500.0 4589.00   4
   7   0  -6 456.618 686.768   2
  -7   0  -6 192.769 562.572   4
  -7   0  -6 92.0748 537.424  13
   7   0  -6 460.255 537.286   9
  -7   0  -6 112.143 612.266   6
   7   0  -5 71936.5 4776.06   5
  -7   0  -5 82173.7 5113.00   6
   7   0  -5 71911.4 4928.38   2
  -7   0  -5 81120.8 4998.86   4
   7   0  -5 61646.7 4360.32   9
  -7   0  -5 73923.7 4254.27  11
  -7   0  -4 86.4953 520.323  11
   7   0  -4 98.8083 539.402   5
  -7   0  -4-94.2942 645.285   6
   7   0  -4-79.9076 451.533   9
   7   0  -4 98.4480 517.886   2
   7   0  -3 161955. 8469.81   5
  -7   0  -3 150752. 8402.35  11
   7   0  -3 157606. 8169.97   2
   7   0  -2-103.514 523.174   5
   7   0  -2-82.3394 449.500   2
  -7   0  -2 76.7949 448.178   6
  -7   0  -2 466.665 564.545  11
   7   0  -1 91508.0 5829.30   5
  -7   0  -1 86986.1 6127.38  11
   7   0  -1 99295.2 4746.50  13
   7   0  -1 96211.2 5299.92   2
  -7   0   0 48.1359 378.221  14
   7   0   0 236.482 323.687  13
   7   0   0-107.932 522.292   5
   7   0   0 69.7337 443.497  10
  -7   0   0 143.200 467.194  11
   7   0   0 134.763 367.860   2
  -7   0   0 104.469 323.354   2
  -7   0   1 104230. 4969.63  14
  -7   0   1 85044.8 6552.88  11
   7   0   1 97601.1 4836.92  13
   7   0   1 99836.5 5447.04  10
   7   0   1 99470.3 5096.12   2
   7   0   2 332.698 605.442   5
   7   0   2 328.362 479.122  10
  -7   0   2-169.018 739.818  11
   7   0   2 281.569 362.356   2
  -7   0   3 132953. 9206.31  11
   7   0   3 160933. 7930.73  10
   7   0   3 147463. 8127.28   5
   7   0   4 113.447 548.966   5
  -7   0   4-194.919 752.418  11
   7   0   4 106.786 561.750  10
  -7   0   5 75792.5 5454.14   4
   7   0   5 86760.5 5545.95   5
  -7   0   6 122.891 646.524   4
  -7   0   6-222.077 916.477  11
   7   0   6-402.731 706.239   8
  -7   0   7 67925.2 5021.69   4
   7   0   7 83863.3 5825.09   8
  -7   0   7 58961.7 5260.17  12
   7   0   7 75593.3 5796.89   7
  -7   0   7 53970.3 5945.05  11
   7   0   8 813.410 919.268   8
  -7   0   8 499.013 891.691  11
  -7   0   8 303.742 700.701  12
  -7   0   8-241.844 636.116   4
   7   0   8-178.810 940.634   7
  -7   1  -9 41624.1 3823.05  13
  -7   1  -8 389.698 782.178   6
  -7  -1  -8 943.022 1002.81   6
   7   1  -8 580.549 739.213   9
   7  -1  -8 1288.15 737.964   9
   7   1  -8 815.508 887.508   2
  -7   1  -8 2225.41 1040.04  13
  -7  -1  -8 932.487 709.865  13
  -7  -1  -7 71303.2 4567.05  13
  -7   1  -7 64472.3 4697.80  13
  -7  -1  -7 77343.8 5292.38   6
  -7   1  -7 74148.4 5137.44   6
   7  -1  -7 73188.4 4597.53   5
   7   1  -7 54842.2 4424.02   9
   7  -1  -7 54354.4 4137.29   9
  -7  -1  -7 66780.5 5214.59  12
  -7   1  -7 74788.6 4715.58   4
  -7   1  -6 3959.61 1075.97   4
   7   1  -6 2642.77 955.076   9
   7  -1  -6 1971.68 716.449   9
  -7  -1  -6 2914.94 969.825  15
  -7   1  -6 3978.97 1188.93   6
  -7  -1  -6 3216.99 1177.85   6
  -7   1  -6 2765.62 962.370  13
  -7  -1  -6 2118.07 777.036  13
   7  -1  -6 3537.30 1119.57   2
   7   1  -6 4094.33 1221.54   2
  -7  -1  -6 2338.93 1133.20  12
   7  -1  -6 2776.36 973.117   5
  -7   1  -5 107244. 6098.16   4
   7   1  -5 88396.9 5623.52   9
   7  -1  -5 85272.6 5189.54   9
  -7  -1  -5 102653. 5391.51  13
   7   1  -5 96595.2 6074.53   2
  -7   1  -5 109616. 6220.14   6
  -7  -1  -5 106516. 6150.09   6
  -7   1  -5 100130. 5405.75  11
   7  -1  -5 92522.3 5805.41   5
  -7  -1  -5 95447.9 6697.04  12
   7  -1  -5 96357.4 6031.97   2
   7  -1  -4 814.233 498.193   9
   7   1  -4 1537.32 687.892   9
   7  -1  -4 1492.56 795.136   5
   7  -1  -4 1936.76 843.195   2
   7   1  -4 2100.61 882.102   2
  -7  -1  -4 2462.16 886.485   6
  -7   1  -4 1666.31 766.117  11
  -7  -1  -4 1375.82 666.253  11
  -7  -1  -4 1842.03 925.135  12
  -7   1  -4 2076.39 845.248   4
  -7   1  -3 93604.4 5826.64   4
   7   1  -3 109554. 6650.02   1
   7   1  -3 91069.4 5602.40   2
  -7  -1  -3 97814.4 5471.08   6
   7  -1  -3 95745.6 5955.08   5
   7  -1  -3 90077.5 5527.01   2
  -7  -1  -3 90675.9 5701.54  11
  -7   1  -3 84353.3 5690.97  11
   7   1  -2 6014.52 1511.06   1
   7  -1  -2 4485.92 1037.65   2
  -7  -1  -2 5459.80 763.391   2
   7   1  -2 5594.63 1201.54   2
   7  -1  -2 5994.02 1370.47   5
  -7  -1  -2 6327.95 1151.38   6
  -7  -1  -2 5871.25 1308.73  11
  -7   1  -2 6222.63 1443.56  11
  -7   1  -2 4555.15 1211.18   4
  -7  -1  -1 130065. 5353.35  14
   7   1  -1 103592. 5113.19  13
  -7  -1  -1 112238. 7229.54  11
  -7   1  -1 118336. 7484.85  11
  -7   1  -1 122343. 5818.26   9
   7  -1  -1 123973. 5915.85  10
   7   1  -1 139391. 7866.86   1
   7   1  -1 129803. 6577.09   2
   7  -1  -1 121719. 7207.93   5
  -7  -1  -1 131284. 6161.30   6
   7   1  -1 118489. 6910.34   5
  -7  -1  -1 138975. 5838.37   2
   7  -1  -1 119788. 6295.20   2
  -7   1  -1 115884. 5756.59  15
  -7   1  -1 118611. 6984.51   4
  -7  -1   0 7681.99 1058.12   6
  -7  -1   0 9604.34 1180.70   2
   7  -1   0 5700.33 1036.53   2
   7  -1   0 8172.40 1148.95  10
  -7  -1   0 4391.62 1325.50  11
  -7   1   0 6785.99 1652.74  11
   7   1   0 7678.06 1289.31  10
   7   1   0 7830.70 1247.46   2
  -7  -1   0 6599.67 765.259  14
   7  -1   0 7507.26 1128.58  13
  -7   1   0 8478.93 1230.03  14
   7  -1   0 7806.83 1569.80   5
   7   1   0 7793.22 1459.90   5
  -7   1   0 6976.58 1436.56   4
   7   1   0 6888.85 1690.35   1
   7  -1   1 103764. 5343.26   2
   7   1   1 109278. 5663.23   2
   7  -1   1 115811. 5725.71  13
  -7   1   1 113051. 5746.19  14
  -7  -1   1 94377.5 7077.86  11
  -7  -1   1 119330. 5223.58   6
  -7   1   1 101114. 7322.71  11
   7  -1   1 112095. 5666.09  10
   7   1   1 107034. 6047.69  10
   7   1   2 8192.31 1402.28  10
  -7  -1   2 6401.93 1753.39  11
  -7   1   2 7259.65 1811.79  11
   7  -1   2 8752.19 1291.58  10
   7  -1   2 7840.90 973.677   2
   7  -1   2 8767.10 1674.97   5
  -7   1   2 6645.17 1145.95  14
  -7  -1   2 8372.66 833.048   6
  -7   1   2 6461.18 1420.58   4
   7   1   2 7726.99 1713.53   1
  -7  -1   3 81088.5 6675.14  11
   7   1   3 97314.6 6425.72   1
   7   1   3 87947.5 5529.35  10
   7  -1   3 96936.5 5370.85  10
  -7   1   3 92240.5 7097.15  11
   7  -1   3 93835.2 6011.13   5
  -7   1   3 84697.8 5772.19   4
   7  -1   3 85754.7 3960.45   2
  -7  -1   4 2191.58 1074.29  12
  -7  -1   4 2189.06 1199.07  11
  -7   1   4 1634.14 1034.64  11
   7  -1   4 2079.64 996.075   5
  -7   1   4 1583.78 873.444   4
   7   1   4 1835.99 872.594  10
   7  -1   5 96395.1 6159.19   5
  -7  -1   5 94032.0 6900.17  12
  -7   1   5 99602.2 6308.39   4
   7   1   5 92561.3 6266.58  10
  -7  -1   6 2705.27 1436.45  11
  -7   1   6 1816.79 1242.92  11
  -7  -1   6 2005.07 1066.32  12
   7  -1   6 2224.21 939.683   5
   7  -1   6 3176.88 1157.37   8
  -7   1   6 2899.31 1060.24   4
  -7   1   7 64709.4 4852.74   4
  -7  -1   7 49822.6 4834.77  12
   7  -1   7 59884.3 4510.64   5
  -7   1   7 50680.6 5687.82  11
  -7  -1   7 45936.9 5473.16  11
   7  -1   7 68290.3 5418.35   8
   7   1   7 65086.2 5224.41   7
   7   1   8 740.372 917.820   8
   7  -1   8 880.239 891.042   8
  -7  -1   8 2192.28 1037.23   4
  -7  -1   8 632.564 800.684  12
  -7   1   8 2058.81 939.898   4
   7   1   8 1712.53 1118.42   7
  -7  -1   8 1235.84 1250.13  11
  -7   1   8 1983.67 1305.26  11
   7   2  -8 1236.11 902.673   9
   7  -2  -8 1246.98 676.501   9
  -7   2  -8 882.938 824.027  13
   7   2  -7 52771.1 4367.78   9
   7  -2  -7 47917.4 3669.96   9
   7  -2  -7 62823.0 4358.33   5
  -7  -2  -7 74735.8 5380.03   6
  -7   2  -7 65297.6 4812.91   6
  -7  -2  -7 67924.1 4602.11  15
  -7  -2  -7 58202.9 4958.85  12
  -7   2  -7 61719.2 4443.94   4
   7  -2  -7 56767.4 4656.67   2
   7   2  -6 4575.99 1247.63   9
   7  -2  -6 2993.53 803.641   9
   7   2  -6 4790.08 1320.48   1
  -7   2  -6 3468.95 1092.87   4
   7   2  -6 4955.98 1331.07   2
   7  -2  -6 3359.80 1156.33   2
   7  -2  -6 4750.45 1237.83   5
  -7  -2  -6 3089.69 1242.05  12
  -7  -2  -6 4409.99 1200.71  15
  -7  -2  -6 2989.81 1143.25   6
  -7  -2  -5 73876.1 4989.23   6
   7  -2  -5 60134.4 4622.63   2
  -7   2  -5 63542.3 4279.36  11
   7   2  -5 57731.7 4401.05   9
   7  -2  -5 60232.7 3761.59   9
   7   2  -5 79942.7 5440.06   1
   7   2  -5 60384.6 4690.83   2
   7  -2  -5 68240.0 4859.52   5
  -7  -2  -5 54483.0 5009.69  12
  -7  -2  -5 67778.5 3854.15  13
  -7   2  -5 72173.2 4872.49   4
  -7  -2  -4 4952.76 1114.59  11
   7   2  -4 3686.24 1029.54   9
   7  -2  -4 5060.30 883.695   9
   7   2  -4 4224.46 1328.15   1
  -7   2  -4 4783.70 1235.44   4
   7   2  -4 4053.00 1194.85   2
   7  -2  -4 4409.16 1215.36   2
   7  -2  -4 3742.25 1178.79   5
  -7  -2  -4 4093.66 1148.53   6
  -7  -2  -4 3885.41 1303.21  12
  -7  -2  -3 73134.5 6213.54  12
   7  -2  -3 97101.1 6206.06   5
   7  -2  -3 91587.2 5618.72   2
  -7   2  -3 86347.9 5730.42   4
   7   2  -3 116957. 6957.92   1
   7   2  -3 89622.0 5682.30   2
  -7  -2  -3 99771.6 5575.96   6
  -7  -2  -3 88880.3 5746.17  11
   7  -2  -2 2950.36 1094.39   5
   7   2  -2 1926.10 238.357  13
  -7  -2  -2 2351.21 1098.88  12
  -7  -2  -2 2576.33 950.708  11
  -7   2  -2 2880.07 655.250   9
   7   2  -2 3075.68 1192.59   1
   7   2  -2 2943.87 974.503   2
   7  -2  -2 3252.29 926.313   2
  -7  -2  -2 2979.20 670.421   2
  -7  -2  -2 2336.05 774.914   6
  -7   2  -2 2636.76 949.746   4
  -7  -2  -1 108967. 5400.48   6
   7  -2  -1 94231.6 5374.62   2
  -7  -2  -1 102266. 4953.17   2
  -7  -2  -1 69732.4 6240.25  12
  -7  -2  -1 85873.5 6197.80  11
   7  -2  -1 94038.2 6293.44   5
   7  -2  -1 98374.1 4615.60  10
  -7   2  -1 93992.9 4510.39   9
   7   2  -1 113516. 7048.12   1
   7   2  -1 86639.0 5418.98   2
  -7   2  -1 92822.8 4648.65  15
  -7   2  -1 86641.3 5870.25   4
   7  -2   0 26309.9 1948.42  10
  -7   2   0 23800.6 2750.24   4
  -7   2   0 25604.9 2425.41  14
   7  -2   0 28329.4 2370.64   2
   7   2   0 32967.3 3529.96   1
  -7  -2   0 19187.2 2915.59  12
   7  -2   0 28477.4 3136.14   5
  -7  -2   0 31129.6 2190.66   6
  -7  -2   0 22861.9 2995.62  11
  -7   2   1 96767.0 5643.25  14
   7  -2   1 100139. 5301.34   2
  -7  -2   1 84370.5 6753.94  11
   7   2   1 100932. 5994.65  10
   7  -2   1 103030. 5154.05  10
  -7  -2   2 2975.79 1254.41  11
   7   2   2 2025.48 866.282  10
  -7   2   2 2855.41 932.070  14
   7  -2   2 2474.35 1026.63   5
  -7  -2   2 1759.47 1030.78  12
   7  -2   2 2679.86 653.865   2
  -7   2   2 3102.82 1148.80   4
   7   2   2 2127.58 1112.28   1
  -7  -2   3 71428.5 6392.27  11
   7   2   3 104793. 6778.17   1
   7  -2   3 86038.0 4082.21   2
  -7   2   3 89072.5 5953.35   4
  -7  -2   3 74130.9 6316.40  12
   7  -2   3 99113.0 6379.15   5
   7   2   3 92209.1 5758.52  10
   7  -2   4 3048.26 1167.37   5
  -7  -2   4 2135.13 1076.94  12
   7   2   4 5568.00 1572.48   1
   7   2   4 2939.66 1063.92  10
  -7   2   4 4043.85 1239.15   4
  -7  -2   4 3455.50 1487.58  11
   7  -2   5 61797.0 4897.22   5
  -7  -2   5 55634.6 5215.58  12
   7   2   5 64115.5 5146.22   1
   7  -2   5 67032.3 5120.39   8
  -7   2   5 63703.1 4919.25   4
  -7   2   5 50815.3 5616.24  11
   7   2   5 61465.8 4926.28  10
   7  -2   6 2639.20 1113.61   8
   7   2   6 4119.38 1360.80   1
   7  -2   6 2387.57 1028.33   5
  -7  -2   6 1821.15 1246.27  11
  -7   2   6 2612.08 1431.56  11
  -7  -2   6 1962.55 1167.90  12
  -7   2   6 3032.76 1227.00   4
  -7  -2   7 51377.6 4951.01  12
   7  -2   7 51786.9 4372.62   5
  -7  -2   7 49839.5 5640.77  11
  -7   2   7 68578.4 5120.78   4
   7   2   7 60572.0 4923.55   7
  -7   2   7 52277.0 5891.21  11
  -7   2   8 1849.00 1079.60   4
   7   2   8 2430.46 1206.61   7
   7  -2   8 1180.65 809.726   5
  -7   2   8 2584.01 1508.98  11
  -7  -2   8 502.266 1100.51  11
  -7  -2   8 1338.09 847.050  12
  -7  -3  -8 6163.01 1463.83  15
  -7   3  -7 34705.4 3412.17   4
   7   3  -7 31644.4 3333.73   9
   7   3  -7 43098.2 3822.54   1
   7  -3  -7 36145.5 3678.33   2
   7  -3  -7 32502.7 3288.68   5
  -7  -3  -7 38023.8 3655.26  15
  -7  -3  -7 34827.9 3846.09  12
  -7  -3  -7 38635.5 3705.49   6
   7   3  -6 2999.42 1141.68   9
   7   3  -6 4943.31 1504.71   1
  -7  -3  -6 5202.85 1362.05   6
   7  -3  -6 2241.30 1061.38   2
   7   3  -6 2822.71 1133.87   2
  -7  -3  -6 3961.64 1327.10  15
  -7  -3  -6 2968.67 1324.22  12
   7  -3  -6 3830.52 1229.46   5
  -7   3  -6 4525.84 1305.58   4
  -7   3  -5 64150.5 4840.89   4
   7  -3  -5 58093.0 3419.65   9
   7   3  -5 57942.7 4518.24   9
   7   3  -5 78902.9 5653.13   1
   7  -3  -5 61961.0 4768.52   2
   7   3  -5 68143.5 4987.84   2
  -7  -3  -5 61029.9 5371.75  12
  -7  -3  -5 67240.4 4716.63   6
   7  -3  -5 63911.5 4943.95   5
  -7   3  -4 13529.6 2143.09   4
   7   3  -4 11677.9 1846.83   9
   7   3  -4 15357.9 2454.36   1
   7  -3  -4 13674.2 2041.13   2
   7   3  -4 14754.0 2146.73   2
  -7  -3  -4 14375.6 2000.01  11
   7  -3  -4 15263.7 2360.28   5
  -7  -3  -4 10159.6 2180.97  12
  -7  -3  -4 16747.3 2113.58   6
  -7   3  -3 47283.4 4145.78   4
   7   3  -3 58820.8 4964.72   1
   7  -3  -3 48539.1 3919.03   2
   7   3  -3 48744.5 4008.60   2
  -7  -3  -3 50028.8 4124.95  11
   7  -3  -3 59038.2 4741.73   5
  -7  -3  -3 51690.2 3737.11   6
  -7  -3  -3 45744.7 4712.37  12
  -7  -3  -2 7999.96 1321.63   6
  -7   3  -2 8595.97 1680.24   4
   7  -3  -2 7794.53 1474.23   2
   7  -3  -2 8152.69 797.459  10
  -7  -3  -2 8872.24 1743.28  11
  -7  -3  -2 6213.88 1753.97  12
   7  -3  -2 9750.47 1895.13   5
   7   3  -2 11399.7 2155.20   1
  -7  -3  -1 92279.7 6661.73  11
   7  -3  -1 113828. 7155.12   5
  -7   3  -1 96008.6 6460.68   4
   7   3  -1 117587. 7543.10   1
   7  -3  -1 93838.1 5756.92   2
   7  -3  -1 102750. 4398.90  10
  -7  -3  -1 79515.7 6844.69  12
  -7  -3  -1 117279. 5583.45   6
  -7  -3   0 13076.4 2339.03  11
   7  -3   0 15511.6 2469.59   5
   7  -3   0 14012.7 1747.83   2
  -7  -3   0 9566.44 2234.49  12
  -7   3   0 12566.1 2117.31   4
  -7   3   0 16481.0 1553.28  15
   7  -3   1 100661. 5386.37   2
  -7   3   1 92065.5 5698.85  14
  -7  -3   1 90879.2 6890.69  11
   7   3   1 101506. 6051.67  10
  -7  -3   2 6870.22 1836.02  11
   7   3   2 5799.37 1376.68  10
   7  -3   2 6956.07 1101.72   2
  -7   3   2 7916.46 1691.29   4
   7   3   2 9599.71 2086.90   1
  -7   3   2 8883.01 1545.71  14
   7  -3   2 11378.7 2120.73   5
  -7  -3   2 4218.63 1529.13  12
  -7   3   3 52532.6 4519.22   4
  -7  -3   3 41277.1 4633.37  12
   7  -3   3 52216.9 4678.02   5
  -7   3   3 52234.2 4031.07  14
   7  -3   3 52076.2 3005.34   2
   7   3   3 57958.2 5088.33   1
   7   3   3 51586.5 4173.31  10
  -7  -3   3 40464.5 4665.91  11
   7   3   4 14717.9 2531.25   1
  -7   3   4 13062.3 2227.56   4
  -7  -3   4 9856.76 2245.80  12
   7  -3   4 15370.6 2458.24   5
   7   3   4 11918.0 2042.82  10
  -7  -3   4 9124.33 2254.21  11
   7  -3   5 62245.5 5282.93   5
  -7  -3   5 56456.8 5471.81  12
   7   3   5 67859.5 5596.67   1
   7  -3   5 75841.2 5555.86   8
  -7   3   5 77141.7 5638.69   4
   7   3   5 57393.5 4963.06  10
   7   3   6 4341.04 1489.38  10
   7  -3   6 2625.31 1273.53   8
   7   3   6 3986.01 1495.28   1
  -7  -3   6 3070.90 1319.98  12
   7  -3   6 3494.17 1241.06   5
  -7  -3   6 4031.91 1628.33  11
  -7   3   6 4504.73 1509.03   4
   7   3   7 33258.2 3717.00   1
   7  -3   7 43259.4 4451.29   8
  -7   3   7 29739.4 4539.27  11
   7  -3   7 34274.1 3679.65   5
  -7  -3   7 27032.0 4152.09  11
  -7  -3   7 31817.8 3964.13  12
  -7   3   7 40834.8 4139.90   4
   7   3   8 5416.78 1595.14   7
   7   4  -7 32549.3 3543.15   1
  -7  -4  -7 30570.5 3550.80  15
  -7   4  -7 27114.0 3221.75   4
  -7  -4  -7 28322.9 3611.23  12
   7  -4  -7 27575.4 3181.46   5
   7   4  -6 11107.6 1996.04   9
  -7   4  -6 11018.1 2148.27   4
  -7  -4  -6 14033.2 2409.08  15
  -7  -4  -6 11900.8 2096.11   6
   7   4  -6 13845.1 2440.11   1
   7  -4  -6 14485.0 2347.64   5
  -7  -4  -6 9920.11 2212.14  12
   7  -4  -6 10350.8 1976.84   2
   7   4  -5 38173.8 3606.79   9
   7   4  -5 47542.7 4487.59   1
   7  -4  -5 39896.4 3814.54   2
  -7  -4  -5 40583.8 3638.74   6
  -7  -4  -5 33822.9 4198.46  12
  -7   4  -5 37968.8 3881.87   4
   7  -4  -5 43754.3 4144.86   5
   7   4  -4 21506.4 3061.40   1
   7  -4  -4 18051.6 2483.92   2
  -7  -4  -4 22844.1 2542.79   6
  -7  -4  -4 17930.6 3028.58  12
   7  -4  -4 19282.8 2829.41   5
  -7   4  -4 19170.9 2716.87   4
  -7  -4  -4 17982.1 2442.27  11
  -7  -4  -3 48577.3 4387.04  11
   7  -4  -3 47890.3 4122.13   2
   7   4  -3 66074.3 5404.18   1
  -7  -4  -3 42537.5 4797.25  12
  -7   4  -3 47560.3 4408.24   4
   7  -4  -3 59384.6 4990.48   5
  -7   4  -2 9699.82 2033.59   4
  -7  -4  -2 8718.40 1866.17  11
   7  -4  -2 7265.86 1515.90   2
  -7  -4  -2 6553.15 1923.27  12
   7  -4  -2 6756.11 1812.23   5
   7   4  -2 13552.4 2423.42   1
  -7  -4  -1 53352.6 4850.42  11
   7  -4  -1 61665.3 5232.22   5
  -7  -4  -1 44537.7 4982.28  12
   7  -4  -1 52822.1 4112.11   2
  -7   4  -1 52564.7 4697.34   4
   7   4  -1 68181.9 5609.29   1
   7   4   0 20939.9 3049.02   1
  -7   4   0 19052.9 2378.34  14
   7  -4   0 17071.4 2146.02   2
  -7  -4   0 18160.0 3077.72  12
   7  -4   0 19233.2 2951.05   5
  -7  -4   0 15938.0 2660.18  11
  -7   4   0 18169.3 2677.11   4
   7  -4   1 56288.0 3940.81   2
  -7   4   1 55770.5 4268.70  14
  -7  -4   1 49728.0 5000.59  11
   7  -4   2 7771.95 2006.18   5
  -7  -4   2 7307.71 2087.28  12
  -7   4   2 8351.36 1932.59   4
   7   4   2 10567.4 2305.87   1
   7  -4   2 9251.73 1403.63   2
  -7  -4   2 7344.24 1965.23  11
  -7   4   2 7073.08 1523.28  14
  -7   4   3 43313.7 3913.83  14
   7   4   3 57727.9 5209.87   1
   7  -4   3 47272.4 3218.66   2
   7  -4   3 55051.9 5004.52   5
  -7   4   3 52056.1 4736.41   4
  -7  -4   3 37867.8 4674.86  11
  -7  -4   3 41009.1 4760.97  12
  -7  -4   4 15845.7 3012.74  12
   7  -4   4 22530.8 3163.16   5
  -7   4   4 23466.8 3220.51   4
  -7  -4   4 14761.4 2917.38  11
   7   4   4 26240.2 3483.73   1
   7  -4   5 39390.9 4287.24   5
  -7  -4   5 29002.1 4145.78  12
   7  -4   5 46925.0 4306.57   8
  -7   4   5 41408.3 4421.82   4
   7   4   5 40843.9 4441.74   1
   7   4   6 13511.3 2571.92   1
  -7  -4   6 13699.0 2984.23  11
  -7  -4   6 10119.4 2460.83  12
  -7   4   6 10772.7 2387.51   4
   7  -4   6 12517.6 2373.87   8
   7  -4   6 12346.1 2373.85   5
   7  -4   7 24116.7 3311.92   5
   7   4   7 29974.8 3686.82   1
  -7   4   7 31247.8 3841.51   4
  -7  -4   7 24120.9 3633.13  12
   7  -5  -6 13906.5 2443.88   5
  -7   5  -6 12212.2 2323.26   4
   7   5  -6 14222.1 2571.17   1
  -7  -5  -6 10009.5 2334.83  12
   7   5  -5 42619.6 4453.13   1
  -7  -5  -5 31892.0 3912.62  15
  -7  -5  -5 29462.8 4034.32  12
  -7   5  -5 31709.2 3740.60   4
   7  -5  -5 40166.8 4132.32   5
   7  -5  -5 28737.2 3460.44   2
   7  -5  -4 16263.6 2544.59   2
  -7  -5  -4 14987.6 2919.41  12
   7  -5  -4 20624.5 3070.48   5
  -7   5  -4 18292.4 2854.65   4
   7   5  -4 23268.7 3350.09   1
  -7  -5  -4 21110.8 2825.19  11
   7  -5  -3 26125.8 3089.36   2
  -7  -5  -3 19859.0 3386.16  12
   7  -5  -3 28874.2 3609.38   5
  -7   5  -3 22414.1 3191.24   4
   7   5  -3 37476.1 4193.37   1
  -7  -5  -3 33063.9 3684.92  11
   7  -5  -2 14012.4 2221.43   2
  -7  -5  -2 15152.8 2941.15  12
   7  -5  -2 16108.7 2841.75   5
  -7   5  -2 17584.1 2752.55   4
   7   5  -2 20878.2 3146.31   1
  -7  -5  -2 14709.1 2549.47  11
   7  -5  -1 29941.5 3160.31   2
  -7  -5  -1 33161.7 4343.78  12
   7  -5  -1 37880.3 4280.16   5
  -7   5  -1 31785.5 3780.92   4
  -7  -5  -1 27287.7 3662.18  11
   7   5  -1 38482.6 4358.82   1
   7   5   0 15094.3 2226.98  10
   7   5   0 18053.7 3045.60   1
  -7   5   0 15884.2 2299.15  14
  -7  -5   0 12025.1 2682.31  12
   7  -5   0 15322.6 2798.64   5
  -7   5   0 15160.9 2648.40   4
  -7  -5   0 16190.6 2835.70  11
   7  -5   0 13313.6 2035.37   2
   7   5   1 31341.3 3216.98  10
   7   5   1 33334.8 4093.39   1
  -7   5   1 24589.8 2921.72  14
  -7  -5   1 23985.8 3761.46  12
   7  -5   1 31556.0 4041.08   5
  -7   5   1 29665.4 3715.28   4
  -7  -5   1 30340.7 3961.44  11
   7  -5   1 25917.1 2792.76   2
  -7  -5   2 9937.13 2414.79  11
   7   5   2 16378.2 2385.42  10
   7   5   2 18356.5 3077.95   1
  -7   5   2 12914.0 2165.00  14
  -7  -5   2 15967.5 3063.96  12
  -7   5   2 16992.7 2843.54   4
   7  -5   2 14187.3 2695.04   5
   7  -5   2 13543.2 1958.52   2
   7   5   3 22876.2 2907.18  10
   7   5   3 32308.4 4045.97   1
  -7   5   3 22406.4 2887.14  14
  -7  -5   3 18458.4 3410.33  12
   7  -5   3 23303.4 3483.51   5
  -7  -5   3 16947.2 3193.18  11
  -7   5   3 24251.9 3452.04   4
   7  -5   3 26514.4 2525.29   2
  -7  -5   4 15738.4 3095.18  12
   7  -5   4 21008.2 3216.74   5
   7   5   4 16347.1 2577.32  10
  -7  -5   4 13236.5 2925.00  11
  -7   5   4 21962.7 3305.53   4
   7   5   4 21619.2 3341.57   1
   7  -5   5 30493.5 3966.26   5
   7   5   5 37325.8 4452.37   1
  -7   5   5 33029.8 4119.29   4
   7  -5   5 35186.7 3857.37   8
  -7  -5   5 24978.1 3905.78  12
   7  -5   6 10014.7 2357.12   5
  -7  -5   6 6650.19 2061.51  12
   7   5   6 9233.93 2262.77   1
  -7   5   6 11413.1 2466.19   4
   7  -5   7 16127.7 2891.76   5
   7   5   7 17045.2 2963.88   1
  -7   5   7 19455.6 3299.28   4
  -7  -5   7 13835.2 2844.27  12
  -7  -6  -3 19500.6 3055.82  11
   7   6  -3 16433.3 3062.42   1
  -7   6  -3 15150.5 2860.01   4
   7  -6  -3 13046.9 2330.58   2
   7  -6  -2 14687.5 2451.66   2
  -7  -6  -2 19793.4 3213.72  11
   7  -6  -2 19447.1 3290.12   5
   7   6  -2 21520.2 3413.94   1
  -7   6  -2 16603.0 2966.18   4
  -7  -6  -2 14203.2 3104.89  12
   7  -6  -1 19545.9 3296.99   5
   7   6  -1 22974.1 3522.96   1
   7  -6  -1 15305.9 2442.30   2
  -7  -6  -1 19596.8 3280.13  11
  -7  -6  -1 16054.7 3269.91  12
  -7   6  -1 18817.9 3175.60   4
   7   6   0 19294.1 2616.49  10
   7   6   0 20970.8 3395.66   1
  -7   6   0 12996.5 2252.89  14
  -7  -6   0 16025.9 3219.60  12
   7  -6   0 16947.3 3216.73   5
  -7  -6   0 16418.8 3153.54  11
   7  -6   0 15009.2 2371.97   2
  -7   6   0 18192.0 3116.60   4
  -7   6   1 19145.7 3266.92   4
   7   6   1 20968.6 3467.87   1
  -7   6   1 15347.1 2442.00  14
  -7  -6   1 16061.1 3339.75  12
   7  -6   1 20691.8 3426.30   5
   7   6   1 19935.3 2661.67  10
   7  -6   1 18677.2 2545.80   2
  -7  -6   1 15664.1 3167.06  11
   7   6   2 14634.6 2950.71   1
  -7   6   2 10674.4 2106.04  14
  -7  -6   2 13982.1 3050.79  12
   7  -6   2 14506.4 3045.83   5
   7  -6   2 12052.0 1995.40   2
   7   6   2 16868.3 2544.07  10
  -7  -6   2 10384.2 2561.02  11
  -7   6   2 16474.5 3109.65   4
   7   6   3 17901.7 3226.91   1
  -7   6   3 17568.1 3214.00   4
   7  -7   0 10713.0 2166.54   2
   7  -7   1 5299.96 1558.37   2
   8   0  -8 42379.1 3668.00   9
  -8   0  -7-106.584 695.449   4
  -8   0  -7 157.758 690.515  12
  -8   0  -7 263.359 768.486   6
   8   0  -7 106.064 579.018   9
  -8   0  -6 56604.4 4380.39   6
   8   0  -6 40171.0 3533.11   9
  -8   0  -6 52611.8 4107.32   4
   8   0  -6 52075.8 4306.70   2
  -8   0  -5-224.746 786.295   6
   8   0  -5 240.385 679.180   2
   8   0  -5 276.910 555.274   9
  -8   0  -5 115.245 651.225   4
   8   0  -5 223.745 632.169   5
  -8   0  -4 71351.6 4941.29  11
   8   0  -4 76058.1 5167.23   2
  -8   0  -4 76627.8 5319.37   4
   8   0  -4 73708.2 5195.25   5
  -8   0  -4 82824.2 5186.08   6
   8   0  -3 103.177 521.479   2
  -8   0  -3 94.3074 630.544   6
   8   0  -3-236.985 691.529   5
  -8   0  -3-244.668 591.975  11
  -8   0  -2 86359.3 6275.63  11
  -8   0  -2 107932. 5743.71   6
   8   0  -2 101006. 6342.22   5
   8   0  -2 91447.8 5645.80   2
   8   0  -1 310.878 481.089  10
   8   0  -1-358.244 500.894  13
  -8   0  -1 304.821 555.920   6
  -8   0  -1 222.334 429.126  14
   8   0  -1 87.4558 423.199   2
  -8   0  -1 303.406 699.924  11
   8   0  -1 492.097 740.068   5
  -8   0   0 153169. 6795.80  14
  -8   0   0 166086. 7251.10   6
   8   0   0 149354. 8343.18   5
   8   0   0 144140. 7325.88  10
  -8   0   0 130194. 8748.43  11
   8   0   0 134806. 6576.31  13
   8   0   0 138680. 7212.20   2
  -8   0   1-179.761 693.911  11
   8   0   1 67.8160 395.783   2
   8   0   1-84.8746 567.475  10
  -8   0   1-114.561 409.428   6
   8   0   2 84344.0 4718.30   2
   8   0   2 96397.2 5656.61  10
  -8   0   2 89515.8 7163.84  11
  -8   0   2 107009. 4795.72   6
   8   0   2 91358.4 6199.16   5
  -8   0   3-415.836 910.128  11
   8   0   3-104.140 607.869  10
   8   0   3-262.964 743.049   5
   8   0   4 68081.6 5140.75   5
   8   0   4 70747.2 4947.10  10
  -8   0   4 66246.9 5198.27   4
  -8   0   4 60231.0 6100.14  11
   8   0   5 266.274 700.404   5
  -8   0   5 141.281 743.243   4
  -8   0   6 38748.7 5048.89  11
  -8   0   6 46246.8 4234.27   4
  -8   0   7-141.643 773.240   4
  -8   0   7 266.676 870.009  11
   8  -1  -8 33606.9 3115.59   9
  -8   1  -7 4069.43 1317.69   6
  -8  -1  -7 2664.69 1187.59   6
  -8  -1  -7 3528.62 1348.84  12
  -8   1  -7 3523.98 1163.89   4
  -8  -1  -7 2371.76 1060.93   4
   8  -1  -7 3178.83 1087.83   5
   8   1  -7 2557.61 1051.43   9
   8  -1  -7 3130.12 1004.06   9
   8  -1  -6 48517.2 4088.70   2
  -8  -1  -6 37836.0 4123.65  12
   8   1  -6 42067.0 3914.51   2
  -8   1  -6 44014.9 3725.14   4
   8  -1  -6 34599.9 3080.17   9
   8   1  -6 35996.0 3425.75   9
  -8  -1  -6 42542.3 3819.55   6
   8  -1  -6 48251.3 3852.16   5
  -8   1  -6 47517.6 3991.80   6
  -8   1  -5 3222.66 1117.27   6
  -8  -1  -5 1477.50 942.055   6
   8  -1  -5 3267.39 1161.05   2
   8   1  -5 3021.72 1120.76   2
  -8  -1  -5 1571.30 1113.73  12
  -8   1  -5 2339.31 969.271   4
   8  -1  -5 1739.27 850.331   5
   8  -1  -5 2619.67 839.720   9
   8   1  -5 2996.57 969.240   9
   8   1  -4 76122.2 5340.63   2
   8  -1  -4 76341.2 5238.10   2
   8  -1  -4 82190.2 5568.29   5
  -8   1  -4 76098.1 5183.52  11
  -8  -1  -4 74064.0 5018.31  11
  -8   1  -4 84812.3 5576.45   4
  -8   1  -4 83804.5 5332.95   6
  -8  -1  -4 90225.2 5387.81   6
  -8  -1  -3 6543.21 1373.16   6
   8  -1  -3 5188.47 1231.08   2
   8   1  -3 3411.57 1077.03   2
  -8  -1  -3 3447.75 1333.40  12
  -8   1  -3 5137.39 1356.85   4
   8  -1  -3 3274.59 1201.59   5
  -8   1  -3 5524.93 1404.38  11
  -8  -1  -3 3957.93 1184.73  11
   8  -1  -2 112765. 6230.43   2
  -8  -1  -2 116875. 6063.35   6
  -8   1  -2 105511. 6680.15   4
   8  -1  -2 107860. 6868.49   5
  -8  -1  -2 93028.4 6611.42  11
  -8   1  -2 97562.7 6833.94  11
   8   1  -2 107247. 6287.99   2
   8  -1  -1 262.146 438.330  10
  -8  -1  -1 505.280 516.067   6
   8   1  -1 840.101 593.752   2
   8  -1  -1 253.980 552.517   2
  -8   1  -1 640.333 792.819   4
  -8  -1  -1 454.548 699.156  11
  -8   1  -1-158.089 729.479  11
   8  -1  -1 266.710 674.094   5
  -8  -1   0 61073.5 5487.01  11
   8  -1   0 76761.3 5526.16   5
   8   1   0 66192.9 4534.41  10
  -8   1   0 74000.6 4332.08  14
   8  -1   0 67518.0 4253.41   2
   8   1   0 71469.3 4546.28   2
   8  -1   0 75955.8 4302.26  10
  -8   1   0 70663.5 5891.06  11
  -8   1   0 70424.4 5255.76   4
  -8  -1   0 77958.4 4205.51   6
  -8   1   1-147.226 547.643  14
   8  -1   1 74.5909 461.721  10
   8   1   1 96.3391 506.793  10
  -8  -1   1-181.784 649.661  11
  -8   1   1 187.878 775.314  11
  -8  -1   1 48.7762 402.569   6
   8  -1   1 129.512 443.149   2
  -8  -1   2 103618. 7892.74  11
   8  -1   2 113585. 7203.37   5
  -8   1   2 109313. 7036.81   4
  -8   1   2 104439. 8047.03  11
   8   1   2 118144. 6602.15  10
   8  -1   2 114637. 6135.24  10
   8  -1   2 108802. 5397.90   2
  -8  -1   3 2539.50 1314.90  11
  -8   1   3 2792.21 1370.70  11
  -8  -1   3 4093.20 1454.52  12
   8  -1   3 3116.30 941.370  10
   8   1   3 4429.63 1223.05  10
   8  -1   3 2513.44 1103.01   5
  -8   1   3 2899.36 1109.17   4
  -8  -1   4 57546.5 5737.42  12
   8  -1   4 72426.9 5385.63   5
  -8   1   4 71068.0 5399.23   4
  -8   1   4 72598.6 6689.51  11
   8   1   4 72660.0 5214.26  10
  -8  -1   4 66381.1 6295.48  11
  -8  -1   5 1180.12 1074.98  12
  -8   1   5 1144.89 935.216   4
   8  -1   5 1929.46 1065.26   5
   8   1   5 1532.94 955.076  10
  -8  -1   6 42114.1 4659.90  12
  -8   1   6 46248.4 4272.85   4
  -8   1   6 43867.4 5354.01  11
  -8  -1   6 39333.3 5092.53  11
   8  -1   6 47029.1 4176.04   5
  -8  -1   7 3591.45 1462.11  12
  -8  -1   7 1582.82 1032.44   4
  -8   1   7 2927.36 1248.47   4
   8  -1   7 2565.79 1046.46   5
  -8  -2  -7 6963.79 1774.68   6
   8   2  -7 6171.09 1521.85   9
  -8  -2  -7 6019.55 1688.54  12
   8  -2  -7 7389.45 1575.48   5
  -8   2  -7 5731.11 1475.86   4
  -8   2  -6 43279.3 3848.96   4
   8  -2  -6 37864.8 3006.53   9
   8   2  -6 38956.0 3644.41   9
  -8  -2  -6 48901.8 3979.66  15
  -8  -2  -6 38114.5 4304.06  12
   8  -2  -6 41005.5 3898.69   2
   8  -2  -6 46894.9 3961.91   5
  -8  -2  -6 55174.8 4479.98   6
  -8   2  -6 44939.2 3996.16   6
   8   2  -6 43196.9 4073.81   2
  -8   2  -5 2477.61 1040.69   4
   8   2  -5 2108.87 1055.66   2
   8  -2  -5 1781.16 967.115   2
  -8  -2  -5 1266.59 917.239  12
   8  -2  -5 2331.54 1054.60   5
  -8  -2  -5 1827.83 1008.20   6
   8   2  -5 2139.15 988.126   9
  -8   2  -4 68358.6 5129.62  11
  -8   2  -4 80445.8 5505.56   4
   8   2  -4 71853.0 5233.10   2
   8  -2  -4 66913.3 5026.20   2
  -8  -2  -4 58966.3 5689.41  12
   8  -2  -4 79201.9 5673.15   5
  -8  -2  -4 69937.2 4923.90  11
   8   2  -4 91291.5 6294.61   1
  -8  -2  -4 88837.8 5438.32   6
  -8   2  -3 9511.36 1811.59   4
   8   2  -3 10322.7 2092.04   1
   8   2  -3 8856.17 1681.57   2
   8  -2  -3 8823.71 1626.46   2
  -8  -2  -3 5299.00 1658.34  12
   8  -2  -3 8647.74 1837.35   5
  -8  -2  -3 8640.19 1573.25   6
  -8   2  -3 6780.07 1576.79  11
  -8  -2  -3 6077.77 1475.69  11
  -8  -2  -2 76875.9 4643.02   6
  -8   2  -2 66059.6 5397.56  11
   8  -2  -2 68921.1 3791.47  10
   8   2  -2 69484.3 4838.08   2
   8   2  -2 82264.4 6072.90   1
   8  -2  -2 67794.5 4672.54   2
  -8  -2  -2 55218.1 5548.46  12
   8  -2  -2 74491.1 5570.87   5
  -8  -2  -2 65665.5 5202.17  11
  -8   2  -2 61781.7 4945.16   4
   8  -2  -1 2393.84 1197.47   5
  -8  -2  -1 1180.04 954.025  12
  -8  -2  -1 2189.79 1119.97  11
   8  -2  -1 1644.92 589.526  10
   8   2  -1 2647.28 1345.70   1
   8   2  -1 1610.75 751.899   2
   8  -2  -1 1823.41 778.475   2
  -8  -2  -1 2255.05 828.626   6
  -8   2  -1 1864.33 992.921   4
  -8  -2   0 67124.5 5793.29  11
   8  -2   0 82652.3 5984.69   5
  -8  -2   0 59934.5 5914.40  12
   8   2   0 90192.8 6481.56   1
  -8   2   0 71184.5 4683.62  14
   8  -2   0 76041.8 4630.61   2
  -8  -2   0 87572.9 4371.58   6
   8   2   0 71884.5 4917.02  10
  -8   2   0 70768.4 5424.66   4
   8  -2   0 76701.3 4133.03  10
   8  -2   1 3290.26 843.312   2
  -8   2   1 3849.17 1025.44  14
  -8  -2   1 2015.12 1319.03  12
  -8  -2   1 2399.66 1208.99  11
   8  -2   1 2634.58 756.456  10
   8   2   1 2786.65 994.556  10
  -8   2   2 65357.2 5222.45   4
   8  -2   2 70524.4 3836.26   2
  -8   2   2 71359.8 4612.08  14
  -8  -2   2 52480.6 5521.62  12
   8  -2   2 71499.9 5663.86   5
  -8  -2   2 56424.4 5632.76  11
   8   2   2 66502.5 4824.46  10
  -8   2   2 68097.6 6260.45  11
   8   2   2 87057.1 6342.22   1
   8   2   3 6442.20 1761.95   1
  -8  -2   3 3396.74 1500.68  11
  -8   2   3 8047.06 2245.97  11
  -8  -2   3 5085.39 1666.12  12
   8  -2   3 6606.95 1730.70   5
  -8   2   3 8810.45 1861.39   4
   8   2   3 5375.47 1385.63  10
   8   2   4 76416.7 5575.02  10
  -8   2   4 72479.1 6851.29  11
  -8  -2   4 60884.6 5998.73  12
   8  -2   4 81101.3 6014.10   5
  -8  -2   4 64954.0 6382.55  11
  -8   2   4 80941.4 5901.96   4
   8   2   4 88096.0 6439.99   1
  -8  -2   5 3054.54 1364.15  12
   8  -2   5 2308.40 1212.11   5
   8   2   5 2687.27 1235.09  10
  -8   2   5 1665.75 1085.70   4
  -8  -2   6 38351.4 4646.97  12
   8  -2   6 48429.9 4427.41   5
  -8  -2   6 39363.0 5128.26  11
  -8   2   6 46007.1 5594.89  11
  -8   2   6 47385.2 4467.10   4
  -8   2   7 6969.18 1791.18   4
  -8  -2   7 6568.69 1897.33  12
   8  -2   7 6408.58 1586.94   5
  -8  -3  -7 8850.79 2100.70  12
   8  -3  -7 11810.8 2005.89   5
  -8  -3  -7 10660.2 1980.86  15
   8   3  -6 39581.2 3741.91   9
   8   3  -6 51210.9 4533.85   1
  -8  -3  -6 44579.5 4103.40  15
   8  -3  -6 43499.5 4046.15   5
  -8   3  -6 39379.7 3872.63   4
  -8  -3  -6 37977.9 3711.96   6
  -8  -3  -6 35865.9 4262.02  12
  -8   3  -5 5879.39 1568.15   4
   8   3  -5 3885.86 1339.59   2
   8  -3  -5 4989.27 1456.61   2
  -8  -3  -5 4008.99 1510.41  12
  -8  -3  -5 5622.37 1430.65   6
   8  -3  -5 4947.94 1481.72   5
   8   3  -5 4024.14 1245.37   9
   8   3  -5 7508.14 1858.46   1
   8   3  -4 54606.7 4564.51   2
   8  -3  -4 54556.5 4461.50   2
  -8  -3  -4 48938.8 5163.23  12
  -8   3  -4 54242.7 4670.83   4
   8  -3  -4 58108.3 4992.73   5
   8   3  -4 71968.7 5688.36   1
  -8  -3  -4 60362.8 4377.15   6
  -8  -3  -3 10046.9 1625.22   6
  -8   3  -3 9696.80 1905.08   4
   8  -3  -3 7520.95 1583.80   2
  -8  -3  -3 8137.44 2101.12  12
  -8  -3  -3 6535.49 1623.29  11
   8  -3  -3 8949.09 1955.34   5
   8   3  -3 11138.0 2264.20   1
   8   3  -2 78753.3 6137.08   1
   8  -3  -2 59029.6 4515.39   2
  -8  -3  -2 53133.6 5548.41  12
   8  -3  -2 70078.8 5655.07   5
  -8  -3  -2 73107.7 4425.01   6
  -8  -3  -2 67328.4 5351.04  11
  -8   3  -2 62047.8 5117.92   4
  -8  -3  -1 9809.19 2094.11  11
  -8  -3  -1 9485.14 1387.65   6
   8   3  -1 10027.1 2236.08   1
  -8  -3  -1 8589.38 2209.72  12
   8  -3  -1 10575.5 2210.04   5
   8  -3  -1 8739.56 1544.56   2
  -8   3  -1 10015.1 1993.72   4
   8   3   0 48129.7 3960.41  10
  -8   3   0 43471.4 3711.89  14
  -8  -3   0 40726.1 4834.94  12
   8  -3   0 54592.2 4915.67   5
  -8  -3   0 41886.1 4514.94  11
  -8   3   0 51074.0 4509.29   4
   8  -3   0 49901.7 3656.00   2
  -8   3   1 8535.50 1593.63  14
  -8  -3   1 7727.90 2105.68  12
   8  -3   1 11641.0 2354.84   5
   8  -3   1 9865.30 1449.62   2
   8   3   1 10341.9 1790.22  10
  -8  -3   1 9231.45 2182.49  11
  -8   3   2 65507.7 5299.32   4
   8   3   2 76795.3 6129.93   1
  -8   3   2 63564.6 4590.99  14
  -8  -3   2 49627.3 5510.46  12
   8  -3   2 66635.5 5621.33   5
  -8  -3   2 53225.1 5543.26  11
   8  -3   2 64680.6 3844.90   2
   8   3   2 58343.1 4668.54  10
   8   3   3 6329.31 1557.97  10
  -8   3   3 7285.21 1791.27   4
  -8   3   3 8436.16 1587.68  14
  -8  -3   3 6133.45 1932.77  12
   8  -3   3 5401.09 1625.79   5
   8   3   3 7297.21 2002.07   1
  -8  -3   3 5769.50 1903.25  11
   8   3   4 43075.0 4144.56  10
  -8  -3   4 39601.7 4770.25  12
   8  -3   4 47589.3 4697.71   5
  -8   3   4 49167.4 4629.39   4
  -8  -3   4 34861.1 4712.08  11
   8   3   4 54863.6 5091.82   1
   8   3   5 5241.39 1658.17   1
   8   3   5 5823.73 1635.38  10
  -8  -3   5 4114.01 1652.96  12
   8  -3   5 6227.25 1759.25   5
  -8   3   5 5508.19 1663.05   4
  -8  -3   6 33608.9 4341.70  12
   8   3   6 40875.8 4419.52   1
  -8   3   6 42520.7 4368.94   4
   8  -3   6 37834.8 4138.00   5
  -8  -3   7 8640.95 2232.07  12
  -8   3   7 13197.4 2501.60   4
   8  -3   7 11786.6 2233.38   5
   8   4  -6 47415.9 4549.28   1
  -8  -4  -6 43051.9 4298.34  15
  -8  -4  -6 30220.0 4106.52  12
  -8  -4  -6 37648.0 3706.08   6
   8  -4  -6 36813.4 3957.20   5
  -8   4  -6 35598.8 3866.47   4
   8   4  -5 9953.15 2231.77   1
  -8  -4  -5 7411.02 2140.69  12
  -8   4  -5 5930.72 1710.87   4
  -8  -4  -5 6369.05 1551.85   6
   8  -4  -5 7516.55 1746.99   2
   8  -4  -5 9214.15 2086.89   5
   8   4  -4 44433.2 4614.87   1
   8  -4  -4 33026.9 3528.42   2
  -8  -4  -4 30908.0 4201.45  12
  -8  -4  -4 42424.2 3602.16   6
   8  -4  -4 41930.4 4319.38   5
  -8   4  -4 33237.1 3827.92   4
   8  -4  -3 21334.4 2685.65   2
  -8  -4  -3 17103.3 3114.70  12
   8  -4  -3 20204.6 3102.89   5
  -8  -4  -3 21351.3 2879.37  11
   8   4  -3 21333.4 3332.11   1
  -8   4  -3 18293.8 2854.10   4
   8  -4  -2 30482.2 3130.59   2
  -8  -4  -2 26857.5 3916.32  12
   8  -4  -2 36015.9 4113.84   5
  -8  -4  -2 30466.5 3611.29  11
   8   4  -2 32642.8 4098.18   1
  -8   4  -2 27276.7 3422.26   4
  -8   4  -1 7418.83 1914.37   4
   8  -4  -1 6881.19 1485.19   2
  -8  -4  -1 3567.07 1646.48  12
   8  -4  -1 9148.99 2232.39   5
  -8  -4  -1 8671.10 2081.37  11
   8   4  -1 10258.1 2404.52   1
   8   4   0 37650.4 3550.30  10
   8   4   0 46588.0 4798.68   1
  -8   4   0 34343.4 3372.84  14
  -8  -4   0 25741.8 3930.73  12
   8  -4   0 39754.7 4420.10   5
  -8  -4   0 35057.8 4145.40  11
  -8   4   0 33080.8 3788.34   4
   8  -4   0 37348.7 3247.90   2
   8  -4   1 10447.5 1656.17   2
  -8   4   1 9398.66 2167.45   4
  -8   4   1 9303.24 1800.14  14
  -8  -4   1 7544.71 2194.10  12
   8  -4   1 11939.4 2561.82   5
   8   4   1 12569.8 2092.42  10
  -8  -4   1 10055.7 2387.28  11
   8   4   1 13535.6 2727.40   1
  -8   4   2 28145.7 3581.93   4
   8   4   2 31787.9 4085.87   1
  -8   4   2 25973.1 2952.97  14
  -8  -4   2 26176.2 3918.43  12
   8  -4   2 29596.7 3847.00   5
  -8  -4   2 20584.1 3505.98  11
   8   4   2 27314.9 3116.13  10
   8  -4   2 28157.1 2504.14   2
   8   4   3 21500.1 3367.60   1
  -8   4   3 16684.5 2395.78  14
  -8  -4   3 16587.2 3181.52  12
   8  -4   3 15868.4 2900.72   5
  -8  -4   3 15969.5 3061.17  11
  -8   4   3 17587.2 2886.13   4
   8   4   3 14616.6 2373.94  10
   8   4   4 35056.8 3704.79  10
  -8  -4   4 24873.5 3937.50  12
   8  -4   4 33095.7 4073.48   5
  -8  -4   4 21672.8 3739.83  11
  -8   4   4 32743.8 3973.06   4
   8   4   4 36498.8 4418.62   1
   8  -4   5 6538.15 1956.40   5
  -8  -4   5 4222.14 1792.03  12
   8   4   5 7229.39 1999.49   1
  -8   4   5 7043.21 2071.37   4
   8  -4   6 31132.6 3994.63   5
  -8  -4   6 30071.1 4227.53  12
  -8   4   6 30866.3 4001.68   4
   8   4   6 35828.5 4282.17   1
  -8  -4   7 7980.95 2310.37  12
   8  -4   7 9498.18 2212.25   5
  -8   4   7 14704.2 2761.49   4
   8   4   7 9997.49 2273.80   1
   8   5  -3 21640.0 3389.34   1
  -8  -5  -3 16659.0 2746.29  11
   8  -5  -3 14533.2 2435.00   2
  -8   5  -3 11912.8 2482.72   4
   8  -5  -2 18340.1 2668.29   2
  -8  -5  -2 17251.5 3435.82  12
   8  -5  -2 32641.1 4073.72   5
  -8  -5  -2 24422.0 3412.26  11
   8   5  -2 32999.9 4137.61   1
  -8   5  -2 21256.6 3207.12   4
  -8   5  -1 10198.2 2274.99   4
  -8  -5  -1 10699.5 2392.01  11
  -8  -5  -1 8799.43 2528.83  12
   8  -5  -1 13592.0 2774.39   5
   8  -5  -1 10764.5 1980.58   2
   8   5  -1 14673.0 2838.43   1
   8   5   0 21559.7 3530.98   1
  -8   5   0 13363.6 2231.63  14
  -8  -5   0 15356.5 3171.77  12
   8  -5   0 20904.9 3394.41   5
  -8  -5   0 20049.6 3239.04  11
  -8   5   0 19503.7 3106.54   4
   8  -5   0 17127.2 2359.67   2
   8  -5   1 11837.2 1891.63   2
  -8   5   1 14011.6 2727.94   4
  -8   5   1 10027.0 2001.99  14
  -8  -5   1 9981.83 2611.42  12
   8  -5   1 15760.9 3020.27   5
  -8  -5   1 11026.5 2530.42  11
   8   5   1 15899.7 2979.26   1
  -8   5   2 19448.2 2709.14  14
  -8  -5   2 17937.8 3452.69  12
  -8   5   2 27082.7 3684.19   4
  -8  -5   2 18033.0 3391.41  11
   8   5   2 28934.4 4023.72   1
   8  -5   2 27168.1 3851.83   5
   8   5   3 17768.0 3230.18   1
  -8   5   3 14853.1 2867.95   4
  -8   5   3 13682.7 2308.20  14
  -8  -6  -2 20343.5 3346.83  11
   8  -6  -1 13793.8 2310.18   2
   8  -6   0 14057.9 2296.19   2
   8  -6   1 14276.7 2287.35   2
   9   0  -7 31411.1 3113.56   9
  -9   0  -7 34289.4 4116.85  12
  -9   0  -6 126.461 760.746   4
   9   0  -6 102.857 561.512   9
  -9   0  -6 187.274 722.915  12
  -9   0  -6-131.421 857.505   6
  -9   0  -5 48310.5 4211.35   4
   9   0  -5 40854.1 3935.88   2
  -9   0  -5 45420.4 3961.94   6
   9   0  -4 132.830 671.342   5
  -9   0  -4 135.223 683.439   4
  -9   0  -4 223.725 747.914   6
   9   0  -4-125.686 710.212   2
  -9   0  -3 72241.5 5493.19   4
  -9   0  -3 67508.9 5356.97  11
   9   0  -3 75398.0 5243.39   2
   9   0  -3 69610.1 5380.41   5
  -9   0  -3 81116.1 5097.10   6
   9   0  -2-139.670 734.754   5
  -9   0  -2 157.861 651.465  11
  -9   0  -2 373.151 666.806   6
   9   0  -2 324.639 611.501   2
   9   0  -1 53077.3 3899.91  10
  -9   0  -1 48059.1 4902.69  11
   9   0  -1 59264.0 4261.36   2
   9   0  -1 58786.4 4904.76   5
  -9   0  -1 68551.8 4190.03   6
   9   0   0 434.946 846.118   5
  -9   0   0-190.056 784.304  11
   9   0   0-88.7397 501.445   2
   9   0   0 91.1124 563.991  10
  -9   0   0 220.705 536.685   6
   9   0   1 67130.7 4167.06   2
   9   0   1 62762.2 4381.97  10
  -9   0   1 58245.6 5758.44  11
   9   0   1 66162.7 5287.66   5
  -9   0   2-219.285 846.491  11
   9   0   2 104.658 647.858  10
   9   0   2-299.537 817.617   5
   9   0   3 62549.5 5155.18   5
   9   0   3 59673.5 4522.02  10
  -9   0   3 65921.6 5367.56   4
  -9   0   3 51778.2 5707.68  11
  -9   0   4 250.569 967.242  11
   9   0   4 152.248 736.730   5
   9   0   4 252.894 690.295  10
  -9   0   4-159.341 869.864   4
  -9   0   5 33850.7 4898.08  11
  -9   0   5 41378.0 4227.57   4
  -9   0   6 161.892 914.798   4
  -9   0   6-217.422 777.024  12
  -9   0   7 41157.8 4269.54   4
  -9   0   7 33070.5 4388.25  12
  -9  -1  -6 1528.08 1116.03  12
   9   1  -6 1144.63 819.913   9
   9  -1  -6 1527.93 948.781   5
  -9   1  -6 1540.77 956.730   4
  -9  -1  -6 2304.60 1058.08   4
  -9  -1  -6 1185.39 942.949   6
  -9  -1  -5 32823.5 4295.37  12
  -9  -1  -5 48137.9 4051.18   6
   9  -1  -5 44947.4 4071.97   5
  -9   1  -5 51088.9 4194.10   6
  -9   1  -5 48334.2 4189.75   4
   9  -1  -5 43270.0 3974.87   2
   9   1  -5 48910.1 4358.06   2
   9   1  -4 1443.18 938.566   2
   9  -1  -4 735.385 716.350   2
  -9  -1  -4 1018.40 1030.16  12
  -9   1  -4 1159.25 957.567   6
  -9  -1  -4 1005.13 831.766   6
  -9   1  -4 814.461 817.514   4
   9  -1  -4 2045.96 1143.86   5
   9  -1  -3 66977.7 4871.17   2
   9   1  -3 69043.3 5057.85   2
  -9  -1  -3 56975.8 5817.82  12
   9  -1  -3 75224.9 5566.24   5
  -9   1  -3 71042.4 5388.98   4
  -9  -1  -3 63166.1 5152.96  11
  -9   1  -3 66575.9 5330.83  11
  -9   1  -3 78339.3 5087.13   6
  -9  -1  -3 79625.2 4987.78   6
  -9  -1  -2-154.826 714.351  11
  -9   1  -2 480.100 774.414  11
   9  -1  -2 292.972 523.544  10
  -9  -1  -2-90.6487 561.145   6
   9   1  -2 226.648 618.671   2
   9  -1  -2 311.469 502.427   2
  -9  -1  -2-211.188 689.008  12
  -9   1  -2 142.252 688.374   4
   9  -1  -2 580.686 733.736   5
  -9   1  -1 68047.3 5964.47  11
  -9  -1  -1 62412.3 5659.56  11
   9  -1  -1 86199.3 6085.86   5
   9   1  -1 77492.9 5088.20   2
   9  -1  -1 76066.8 4877.33   2
  -9   1  -1 73457.1 4527.51  14
  -9  -1  -1 86945.2 4801.41   6
   9  -1  -1 71358.8 4414.12  10
  -9   1  -1 78582.2 5760.01   4
   9   1  -1 69855.2 4820.18  10
   9  -1   0 1012.76 673.186  10
   9   1   0 410.989 654.206  10
   9   1   0 562.258 580.932   2
   9  -1   0 1448.42 692.847   2
  -9   1   0 613.577 662.776  14
  -9  -1   0 563.366 822.563  11
  -9   1   0 1544.31 1161.68  11
  -9   1   0 1192.19 996.871   4
   9  -1   0 1823.23 1086.44   5
   9  -1   1 79638.1 4679.44   2
  -9   1   1 80905.3 4776.18  14
  -9  -1   1 62389.4 6292.70  12
   9  -1   1 77800.8 5971.34   5
  -9   1   1 81446.2 6876.42  11
  -9  -1   1 74488.3 6558.83  11
  -9   1   1 85296.6 6127.42   4
   9  -1   1 83059.5 4892.88  10
   9   1   1 82741.5 5340.67  10
   9  -1   2 186.047 542.885  10
   9   1   2 114.968 649.650  10
  -9  -1   2-221.755 792.509  12
   9  -1   2-155.617 717.982   5
  -9   1   2 617.340 872.098   4
  -9  -1   2-218.766 957.540  11
  -9   1   2-225.049 734.204  11
  -9  -1   3 46338.2 5338.78  12
   9  -1   3 61805.1 5187.12   5
  -9   1   3 64328.6 6347.98  11
  -9  -1   3 53735.4 5803.86  11
  -9   1   3 60636.8 5106.87   4
   9   1   3 57499.3 4540.78  10
  -9  -1   4 224.802 927.910  12
   9   1   4 549.313 826.364  10
  -9  -1   4 497.394 1147.61  11
  -9   1   4 1519.01 1477.63  11
  -9   1   4 319.413 807.433   4
   9  -1   4 939.647 969.618   5
   9  -1   5 48228.1 4523.08   5
  -9   1   5 45628.8 4514.22   4
  -9  -1   5 38758.7 4806.26  12
  -9   1   6 492.159 896.165   4
  -9  -1   6 985.806 928.979   4
  -9  -1   6 1321.67 1113.78  12
   9  -1   6 940.471 856.299   5
  -9  -1   7 50096.1 4827.68   4
  -9   1   7 47233.7 4674.27   4
  -9  -1   7 41343.3 4891.50  12
   9  -2  -6 1879.41 1055.70   5
  -9   2  -6 1084.40 928.706   4
  -9  -2  -6 793.032 1083.24  12
   9   2  -5 41636.7 4071.32   2
  -9  -2  -5 35371.8 4363.50  12
   9  -2  -5 37870.7 3813.39   2
  -9  -2  -5 50703.6 4280.70   6
  -9   2  -5 41696.2 3874.08   6
  -9   2  -5 41812.0 4021.56   4
   9  -2  -5 41072.2 3986.57   5
  -9   2  -4 3256.70 1333.95   4
   9  -2  -4 6046.36 1476.01   2
   9   2  -4 4205.11 1367.68   2
  -9  -2  -4 5455.04 1869.94  12
   9  -2  -4 4497.04 1586.47   5
  -9  -2  -4 5757.21 1483.76   6
  -9   2  -3 68781.0 5432.89   4
   9   2  -3 59798.2 4871.60   2
   9  -2  -3 70393.9 5060.75   2
  -9  -2  -3 54055.9 5780.28  12
   9  -2  -3 82236.3 5996.09   5
  -9  -2  -3 64415.7 5213.31  11
  -9   2  -3 69730.3 5579.76  11
  -9  -2  -3 82958.9 5229.47   6
  -9   2  -2 8146.29 2010.64  11
  -9  -2  -2 7302.99 1859.57  11
  -9   2  -2 7208.91 1778.99   4
   9   2  -2 8531.29 2136.96   1
   9   2  -2 6090.87 1494.50   2
   9  -2  -2 9216.32 1640.61   2
  -9  -2  -2 5701.04 1913.10  12
  -9  -2  -2 8479.29 1556.73   6
   9  -2  -2 9452.67 2091.64   5
  -9   2  -1 68524.9 5886.70  11
   9   2  -1 57119.9 4398.02  10
   9   2  -1 74290.2 6011.23   1
  -9   2  -1 55210.7 4102.97  14
  -9  -2  -1 47599.7 5352.29  12
   9  -2  -1 74337.5 5786.26   5
  -9  -2  -1 59209.4 5364.59  11
  -9   2  -1 62470.9 5109.04   4
   9  -2  -1 58356.1 4241.24   2
  -9   2   0 4316.41 1699.73  11
  -9  -2   0 3619.69 1500.58  11
   9  -2   0 3619.95 865.802  10
   9   2   0 2747.78 1061.79  10
   9   2   0 1494.37 1223.42   1
  -9   2   0 3137.18 1012.99  14
  -9  -2   0 3154.34 1613.92  12
   9  -2   0 4416.57 1628.64   5
   9  -2   0 2975.14 899.957   2
  -9   2   0 1379.03 1029.94   4
   9  -2   1 67368.0 4151.24   2
  -9   2   1 69191.7 4586.14  14
  -9  -2   1 56303.1 5939.15  12
   9  -2   1 76085.8 6007.71   5
  -9  -2   1 54998.2 5635.04  11
  -9   2   1 62368.5 5311.32   4
  -9   2   1 65617.6 6310.50  11
   9  -2   1 70323.9 4126.12  10
   9   2   1 65875.7 4873.36  10
   9   2   2 7407.54 1648.26  10
   9   2   2 8960.50 2240.02   1
  -9   2   2 6543.05 1350.30  14
  -9  -2   2 5990.15 2087.95  12
   9  -2   2 8381.63 2038.39   5
  -9  -2   2 5991.74 1877.59  11
  -9   2   2 5903.08 1995.61  11
  -9   2   2 8613.56 1977.72   4
  -9  -2   3 54529.3 5830.88  12
   9  -2   3 74532.4 5916.99   5
  -9  -2   3 53219.5 5888.02  11
   9   2   3 63118.6 4973.14  10
  -9   2   3 62712.2 6447.27  11
  -9   2   3 67045.1 5518.50   4
  -9  -2   4 4401.31 1700.24  12
  -9  -2   4 4520.89 1913.31  11
  -9   2   4 7968.58 2396.30  11
   9  -2   4 4992.33 1695.27   5
   9   2   4 5416.73 1491.66  10
  -9   2   4 4995.22 1658.30   4
   9   2   5 43592.8 4299.38  10
   9  -2   5 42086.4 4300.02   5
  -9  -2   5 29257.9 4297.30  12
  -9   2   5 40364.0 4301.58   4
  -9   2   6 1210.21 1099.89   4
  -9  -2   6 230.152 888.903  12
   9  -2   6 1643.69 1099.35   5
   9  -2   7 41847.0 4327.24   5
  -9  -2   7 36477.8 4743.05  12
  -9   2   7 49039.9 4804.22   4
  -9  -3  -5 28802.7 3123.07   6
   9   3  -5 34313.0 3980.19   1
  -9  -3  -5 27790.9 3920.72  12
  -9   3  -5 26338.7 3328.52   4
  -9   3  -4 10084.5 2074.49   4
   9   3  -4 8505.00 1895.64   2
   9  -3  -4 9894.85 1956.44   2
  -9  -3  -4 7759.69 2151.31  12
   9  -3  -4 11393.5 2346.77   5
  -9  -3  -4 11572.3 1920.16   6
   9   3  -4 10587.0 2303.59   1
  -9   3  -3 47870.1 4693.16  11
   9   3  -3 64284.6 5596.36   1
   9  -3  -3 48181.7 4206.61   2
  -9  -3  -3 37505.9 4812.52  12
   9  -3  -3 57846.6 5199.43   5
  -9   3  -3 49781.2 4607.79   4
  -9  -3  -3 46924.8 4427.68  11
  -9  -3  -3 52007.2 3940.09   6
   9   3  -2 14797.3 2766.35   1
   9  -3  -2 13543.8 2088.26   2
  -9  -3  -2 9953.71 2473.01  12
   9  -3  -2 12391.5 2425.43   5
  -9  -3  -2 9909.62 2116.93  11
  -9   3  -2 11361.0 2296.20   4
   9   3  -1 37437.3 4302.08   1
  -9   3  -1 25718.0 2829.52  14
  -9  -3  -1 22537.4 3717.98  12
   9  -3  -1 34011.2 3996.71   5
  -9  -3  -1 31537.6 3836.58  11
   9  -3  -1 30317.1 2973.06   2
  -9   3  -1 31909.4 3656.63   4
  -9  -3   0 3558.76 1503.07  11
   9   3   0 4531.07 1316.22  10
  -9   3   0 3123.93 1340.34   4
  -9   3   0 2072.62 974.607  14
  -9  -3   0 3093.43 1477.23  12
   9  -3   0 2998.84 1476.89   5
   9  -3   0 3676.98 1053.01   2
   9   3   0 2396.17 1339.78   1
  -9   3   1 28173.8 3559.12   4
   9   3   1 33303.0 4193.99   1
  -9   3   1 27883.2 2940.67  14
  -9  -3   1 25527.3 3975.45  12
   9  -3   1 34639.7 4122.85   5
  -9  -3   1 28140.9 3940.62  11
   9  -3   1 28011.3 2578.03   2
   9   3   1 30974.5 3278.49  10
   9   3   2 10067.8 1927.00  10
  -9   3   2 12139.7 2375.61   4
  -9   3   2 11538.5 1966.82  14
  -9  -3   2 9472.52 2514.05  12
  -9  -3   2 9861.25 2469.95  11
   9  -3   2 12126.7 2498.04   5
   9   3   2 15932.4 2970.72   1
  -9  -3   3 37478.4 4868.42  11
   9   3   3 39811.4 3994.62  10
  -9   3   3 45424.5 5523.16  11
  -9  -3   3 38008.4 4901.69  12
  -9   3   3 45262.2 4582.69   4
   9   3   3 47850.4 5005.98   1
   9  -3   3 47930.4 4917.41   5
   9  -3   4 9623.15 2371.27   5
  -9  -3   4 7533.27 2180.48  12
   9   3   4 8386.49 2279.43   1
  -9   3   4 10229.5 2305.21   4
   9   3   5 29145.0 3893.51   1
   9  -3   5 30307.9 3810.89   5
  -9   3   5 29448.5 3738.29   4
  -9  -4  -5 25351.4 2998.97   6
   9  -4  -3 37098.9 3750.86   2
   9  -4  -2 5248.21 1435.93   2
  -9  -4  -2 5760.90 1757.25  11
   9  -4  -1 24211.7 2765.61   2
  -9  -4  -1 17879.7 3072.93  11
  -9   4  -1 19143.2 2633.14  14
   9   4   0 5059.77 1478.01  10
  -9  -4   0 5214.37 1835.40  11
   9  -4   0 5459.38 1319.99   2
  -9   4   0 4870.18 1469.48  14
  -9   4   1 23761.8 2877.79  14
  -9  -4   1 27286.1 4018.17  11
  -9   4   2 5036.48 1458.51  14
  -9  -5  -2 13734.1 2707.19  11
   9  -5  -2 13403.6 2270.53   2
  -9  -5  -1 20174.1 3369.25  11
   9  -5  -1 24488.0 2945.75   2
   9  -5   0 14543.8 2200.45   2
  10   0  -4 50627.4 4473.34   2
 -10   0  -4 52087.2 4285.50   6
  10   0  -3 129.375 731.100   2
 -10   0  -3 330.584 850.772   6
  10   0  -2 48774.1 4156.82   2
 -10   0  -2 46376.2 4780.05  11
 -10   0  -2 57761.2 5049.58   4
  10   0  -2 45174.8 3667.44  10
 -10   0  -2 59221.5 4157.30   6
  10   0  -1 161.479 881.524   5
  10   0  -1-195.030 779.267  10
 -10   0  -1 195.219 900.693  11
 -10   0  -1-163.399 859.560   4
  10   0  -1 109.464 638.830   2
 -10   0   0 46659.0 5166.99  11
  10   0   0 45841.7 3753.42  10
  10   0   0 51381.5 3897.13   2
  10   0   0 56287.9 5016.79   5
 -10   0   0 54936.7 5009.69   4
  10   0   1-212.375 692.857  10
 -10   0   1 458.826 1004.14  11
 -10   0   1 170.384 896.303   4
  10   0   1 167.272 809.419   5
 -10   0   2 44194.4 5380.51  11
  10   0   2 44504.0 3819.58  10
 -10   0   2 45184.4 4575.06   4
  10   0   3 249.777 681.835  10
  10  -1  -4 58799.1 4756.74   2
  10   1  -4 51140.4 4598.58   2
 -10  -1  -4 58011.5 4560.39   6
 -10   1  -4 59646.6 4630.52   6
 -10   1  -3 807.982 875.343   6
 -10  -1  -3 1081.02 849.641   6
  10   1  -3 399.222 890.003   2
  10  -1  -3 254.268 742.281   2
  10   1  -2 37909.7 3466.76  10
 -10  -1  -2 35196.7 4179.80  11
 -10   1  -2 41917.2 4516.82  11
  10   1  -2 46251.1 3984.82   2
  10  -1  -2 40241.5 3692.52   2
 -10  -1  -1 1332.49 1242.41  11
 -10   1  -1 787.109 995.004  11
 -10   1  -1 162.793 979.772   4
  10   1  -1 1133.59 793.772   2
  10  -1  -1 1178.94 782.448   2
  10   1  -1 552.689 721.887  10
  10  -1   0 45642.7 3420.92  10
  10   1   0 41495.1 3688.02  10
 -10  -1   0 36684.5 4525.37  11
 -10   1   0 38218.8 4693.41  11
 -10   1   0 49530.4 4710.04   4
  10   1   0 44456.3 3616.43   2
 -10   1   1 1356.65 1079.57   4
 -10  -1   1 1352.19 1186.52  11
 -10   1   1 459.411 1006.59  11
  10  -1   1 1581.65 838.178  10
  10   1   1 1769.58 928.168  10
  10   1   2 37621.1 3625.16  10
  10  -1   2 44926.7 3570.43  10
 -10  -1   2 32935.7 4577.79  11
 -10   1   2 36129.1 4789.49  11
  10   1   3 1361.49 953.925  10
  10   1   4 45770.2 4331.41  10
  10   2  -3 1380.34 1008.22   2
  10  -2  -3 1405.51 969.984   2
 -10   2  -2 36912.5 4315.66  11
 -10  -2  -2 37174.0 4169.13  11
  10  -2  -2 45254.4 3797.47   2
  10   2  -2 36857.5 3654.41   2
 -10   2  -1 5390.56 1850.46  11
 -10  -2  -1 5999.91 1840.57  11
  10  -2  -1 6452.89 1444.73   2
  10   2  -1 4312.39 1323.39  10
 -10   2   0 38811.6 4741.80  11
  10   2   0 37578.8 3596.99  10
 -10  -2   0 31730.1 4204.63  11
 -10   2   1 8913.36 2502.59  11
 -10  -2   1 7036.53 2114.99  11
  10   2   1 8472.11 1767.46  10
  10   2   2 37078.7 3724.71  10
  10  -3  -3 4075.16 1337.64   2
 -10   3  -2 24422.8 3704.18  11
  10  -3  -2 28736.3 3128.64   2
 -10  -3  -2 27988.2 3735.18  11
 -10   3  -1 8332.27 2278.22  11
 -10  -3  -1 7350.69 2067.32  11
  10  -3  -1 9566.02 1739.81   2
 -10   3  -1 5630.62 1495.77  14
 -10   3   0 52479.8 5740.88  11
 -10  -3   0 42402.9 4931.57  11
 -10   3   0 43045.4 3823.65  14
 -10   3   1 9129.53 1794.77  14
  10  -4  -2 25391.1 3065.82   2
  11   0  -2-129.635 756.565   2
 -11   0  -1 34340.8 4390.54  11
  11   1  -2 793.347 818.610   2
  11   1  -2 117.765 806.044  10
  11   1  -1 34176.4 3416.21  10
  11   1   0 1842.47 1015.96  10
  11   1   1 36229.4 3591.56  10
   0   0   0    0.00    0.00   0

TITL 7902C_auto in Pmn2(1)
REM Pmn2(1) (#31, found as Pnm2(1) in ba-c setting)
CELL 0.71073   8.046945   6.836330   9.092336  90.0000  90.0000  90.0000
ZERR    7.00   0.000215   0.000174   0.000229   0.0000   0.0000   0.0000
LATT -1
SYMM -x+1/2,-y, z+1/2
SYMM  x+1/2,-y, z+1/2
SYMM -x, y, z
SFAC C H N O Lu
UNIT 7.00 7.00 7.00 7.00 7.00
REM  CrysAlisPro recorded range (K): Min=293.8; max=293.9; aver:293.8
TEMP 21
TREF
HKLF 4
END
;
_shelx_hkl_checksum   64434
